# Supplementary material for: Secretome screening reveals immunomodulating functions of IFNα-7, PAP and GDF-7 on regulatory T-cells
Source: Sci Rep. 2021 Aug 18;11:16767. doi: 10.1038/s41598-021-96184-z (PMC8373891; doi:10.1038/s41598-021-96184-z)
Supplement: Supplementary file 2 — Supplementary Table 1. [file 41598_2021_96184_MOESM2_ESM.xlsx]

## Sheet: Proteins screened
Treg	Uniprot_id	gene_name	conc uM
Treg	A0A087WWD4	NCAM1	6.24
Treg	A0A0B4J1W1	LILRB1	8.6
Treg	A0A0C4DG43	TSLP	9.84
Treg	A6NE02	BTBD17	1.68
Treg	A6NI73	LILRA5	7.5
Treg	B1AKI9	ISM1	8.1
Treg	B2RUY7	VWC2L	9
Treg	F6Q0M4	TNFRSF14	10.35
Treg	O00115	DNASE2	9
Treg	O00182	LGALS9	10
Treg	O00206	TLR4	2.2
Treg	O00300	TNFRSF11B	9.52
Treg	O00339	MATN2	4.3
Treg	O00462	MANBA	5.9
Treg	O00584	RNASET2	12.5
Treg	O00587	MFNG	9
Treg	O00602	FCN1	2.765
Treg	O00754	MAN2B1	9
Treg	O14672	ADAM10	2.96
Treg	O14792	HS3ST1	7.4
Treg	O14944	EREG	12.5
Treg	O15232	MATN3	9
Treg	O15467	CCL16	6.615
Treg	O43240	KLK10	9
Treg	O43320	FGF16	6.18
Treg	O43405	COCH	1.92
Treg	O43505	B4GAT1	9
Treg	O43557	TNFSF14	3.36
Treg	O43854	EDIL3	5.14
Treg	O43866	CD5L	9.245
Treg	O43915	FIGF	7.41
Treg	O60243	HS6ST1	4
Treg	O60258	FGF17	2.26
Treg	O60383	GDF9	7.36
Treg	O60507	TPST1	9
Treg	O60513	B4GALT4	9
Treg	O60542	PSPN	7.97
Treg	O60568	PLOD3	8.7
Treg	O60575	SPINK4	9
Treg	O60704	TPST2	9
Treg	O60895	RAMP2	9
Treg	O75022	LILRB3	9.76
Treg	O75309	CDH16	5.4
Treg	O75462	CRLF1	2.4
Treg	O75493	CA11	8.4
Treg	O75594	PGLYRP1	9.44
Treg	O75610	LEFTY1	4.771
Treg	O75629	CREG1	10
Treg	O75636	FCN3	4.7
Treg	O75711	SCRG1	9
Treg	O75715	GPX5	9
Treg	O75830	SERPINI2	10
Treg	O75973	C1QL1	4.72
Treg	O76061	STC2	9
Treg	O76093	FGF18	4.392
Treg	O95150	TNFSF15	9
Treg	O95302	FKBP9	9
Treg	O95390	GDF11	10
Treg	O95407	TNFRSF6B	2.72
Treg	O95467	GNAS	9
Treg	O95479	H6PD	9
Treg	O95633	FSTL3	10
Treg	O95711	LY86	9
Treg	O95750	FGF19	8.52
Treg	O95881	TXNDC12	9
Treg	O95897	OLFM2	2.16
Treg	O95965	ITGBL1	2.9
Treg	O95967	EFEMP2	4.8095
Treg	P00450	CP	3.44
Treg	P00738	HP	10
Treg	P00746	CFD	10
Treg	P01008	SERPINC1	10
Treg	P01009	SERPINA1	10
Treg	P01011	SERPINA3	10
Treg	P01019	AGT	10
Treg	P01023	A2M	5.84
Treg	P01033	TIMP1	7.44
Treg	P01034	CST3	10
Treg	P01036	CST4	9
Treg	P01042	KNG1	1.68
Treg	P01137	TGFB1	4.54
Treg	P01138	NGF	4.1705
Treg	P01178	OXT	10
Treg	P01185	AVP	10.905
Treg	P01225	FSHB	12.5
Treg	P01236	PRL	10
Treg	P01242	GH2	10
Treg	P01258	CALCA	10
Treg	P01270	PTH	10
Treg	P01282	VIP	5
Treg	P01344	IGF2	4.487
Treg	P01350	GAST	12.5
Treg	P01374	LTA	10
Treg	P01563	IFNA2	10
Treg	P01566	IFNA10	10
Treg	P01567	IFNA7	12.5
Treg	P01568	IFNA21	12.5
Treg	P01569	IFNA5	12.5
Treg	P01570	IFNA14	9.6
Treg	P01571	IFNA17	12.5
Treg	P01579	IFNG	10
Treg	P01588	EPO	10
Treg	P01591	JCHAIN	9
Treg	P02452	COL1A1	10
Treg	P02458	COL2A1	10
Treg	P02647	APOA1	6.26
Treg	P02679	FGG	6.19
Treg	P02743	APCS	10
Treg	P02750	LRG1	7.92
Treg	P02760	AMBP	2.08
Treg	P02765	AHSG	10
Treg	P02768	ALB	9
Treg	P02771	AFP	5.44
Treg	P02774	GC	10
Treg	P02775	PPBP	10
Treg	P02776	PF4	10
Treg	P02786	TFRC	5.605
Treg	P02790	HPX	6.78
Treg	P03950	ANG	10
Treg	P03956	MMP1	9.895
Treg	P04066	FUCA1	12.5
Treg	P04080	CSTB	12.5
Treg	P04085	PDGFA	6.49
Treg	P04141	CSF2	10
Treg	P04196	HRG	12.5
Treg	P04217	A1BG	9.2
Treg	P04278	SHBG	12.5
Treg	P04745	AMY1A	9
Treg	P05000	IFNW1	10
Treg	P05013	IFNA6	10.2
Treg	P05014	IFNA4	10
Treg	P05015	IFNA16	12.5
Treg	P05019	IGF1	10
Treg	P05067	APP	6.535
Treg	P05090	APOD	9
Treg	P05112	IL4	10
Treg	P05113	IL5	10
Treg	P05121	SERPINE1	4.0975
Treg	P05154	SERPINA5	5.04
Treg	P05155	SERPING1	4.645
Treg	P05160	F13B	5.57
Treg	P05230	FGF1	7.275
Treg	P05231	IL6	10
Treg	P05452	CLEC3B	10
Treg	P05543	SERPINA7	8
Treg	P05546	SERPIND1	8.56
Treg	P05976	MYL1	10
Treg	P06127	CD5	9
Treg	P06280	GLA	8.4
Treg	P06702	S100A9	10
Treg	P06727	APOA4	7.36
Treg	P06734	FCER2	2
Treg	P06744	GPI	5.52
Treg	P07093	SERPINE2	5.12
Treg	P07204	THBD	6.32
Treg	P07225	PROS1	4.552
Treg	P07237	P4HB	9
Treg	P07288	KLK3	9.995
Treg	P07333	CSF1R	6.35
Treg	P07358	C8B	9
Treg	P07360	C8G	7.465
Treg	P07585	DCN	9.775
Treg	P07711	CTSL	10
Treg	P07858	CTSB	8.56
Treg	P07949	RET	2.24
Treg	P07998	RNASE1	12.5
Treg	P08138	NGFR	9.63
Treg	P08174	CD55	6.2
Treg	P08185	SERPINA6	7.36
Treg	P08195	SLC3A2	12.5
Treg	P08236	GUSB	9
Treg	P08253	MMP2	9.3
Treg	P08254	MMP3	4.96
Treg	P08294	SOD3	9
Treg	P08476	INHBA	10
Treg	P08571	CD14	9.035
Treg	P08620	FGF4	4.776
Treg	P08697	SERPINF2	6.33
Treg	P08700	IL3	10
Treg	P08709	F7	3.4
Treg	P08833	IGFBP1	9.07
Treg	P08887	IL6R	7.365
Treg	P09228	CST2	9
Treg	P09341	CXCL1	10
Treg	P09382	LGALS1	10
Treg	P09466	PAEP	10
Treg	P09486	SPARC	9.43
Treg	P09529	INHBB	9.92
Treg	P09603	CSF1	10
Treg	P09619	PDGFRB	6.895
Treg	P09668	CTSH	6.1
Treg	P09919	CSF3	10
Treg	P0C862	C1QTNF9	12.5
Treg	P10124	SRGN	9
Treg	P10145	CXCL8	10
Treg	P10153	RNASE2	10
Treg	P10586	PTPRF	4.56
Treg	P10599	TXN	10
Treg	P10643	C7	2.3
Treg	P10645	CHGA	9.065
Treg	P10767	FGF6	2.433
Treg	P10909	CLU	10
Treg	P10912	GHR	9.355
Treg	P10966	CD8B	5.36
Treg	P11021	HSPA5	7.08
Treg	P11226	MBL2	4.16
Treg	P11464	PSG1	9.57
Treg	P11465	PSG2	10
Treg	P12034	FGF5	12.5
Treg	P12273	PIP	9
Treg	P12724	RNASE3	6.16
Treg	P12830	CDH1	6
Treg	P13232	IL7	10
Treg	P13284	IFI30	10
Treg	P13473	LAMP2	9
Treg	P13500	CCL2	10
Treg	P13591	NCAM1	8.64
Treg	P13671	C6	8.16
Treg	P13686	ACP5	8.85
Treg	P13726	F3	9.68
Treg	P14625	HSP90B1	9
Treg	P14780	MMP9	2.32
Treg	P15248	IL9	10
Treg	P15309	ACPP	6.945
Treg	P15391	CD19	5.7
Treg	P15529	CD46	8.72
Treg	P15692	VEGFA	10
Treg	P15848	ARSB	4.5
Treg	P16035	TIMP2	10
Treg	P16070	CD44	4.24
Treg	P16234	PDGFRA	6.255
Treg	P16422	EPCAM	11.32
Treg	P16471	PRLR	10
Treg	P16870	CPE	5.81
Treg	P16871	IL7R	6.375
Treg	P17050	NAGA	8.285
Treg	P17181	IFNAR1	10
Treg	P17213	BPI	3.52
Treg	P17900	GM2A	12.5
Treg	P17936	IGFBP3	5.12
Treg	P17948	FLT1	2.475
Treg	P18065	IGFBP2	12.5
Treg	P18428	LBP	2.08
Treg	P18510	IL1RN	12.5
Treg	P19022	CDH2	9.95
Treg	P19320	VCAM1	7.52
Treg	P19438	TNFRSF1A	10
Treg	P19652	ORM2	9
Treg	P19801	AOC1	7.6
Treg	P19875	CXCL2	9
Treg	P19883	FST	4.1
Treg	P19961	AMY2B	9
Treg	P20061	TCN1	6.4
Treg	P20062	TCN2	4.8
Treg	P20273	CD22	5.4
Treg	P20333	TNFRSF1B	7.76
Treg	P20742	PZP	9.2
Treg	P20809	IL11	10
Treg	P20827	EFNA1	9.945
Treg	P20851	C4BPB	9
Treg	P21128	ENDOU	9.735
Treg	P21246	PTN	5.155
Treg	P21583	KITLG	10
Treg	P21802	FGFR2	4.788
Treg	P21810	BGN	10
Treg	P21860	ERBB3	9.64
Treg	P22004	BMP6	6.385
Treg	P22301	IL10	12.5
Treg	P22607	FGFR3	5.69
Treg	P22792	CPN2	6.4
Treg	P23141	CES1	10
Treg	P23142	FBLN1	5.32
Treg	P23284	PPIB	9
Treg	P23435	CBLN1	9
Treg	P23560	BDNF	4.313
Treg	P24071	FCAR	11.64
Treg	P24394	IL4R	8.595
Treg	P24855	DNASE1	10
Treg	P25445	FAS	10
Treg	P26022	PTX3	10
Treg	P26436	ACRV1	10
Treg	P26885	FKBP2	9
Treg	P27037	ACVR2A	12.5
Treg	P27352	GIF	9.92
Treg	P27797	CALR	9
Treg	P27918	CFP	6.095
Treg	P28827	PTPRM	8.16
Treg	P28908	TNFRSF8	12.5
Treg	P29317	EPHA2	5.675
Treg	P29460	IL12B	7.04
Treg	P29622	SERPINA4	6.16
Treg	P30040	ERP29	9
Treg	P30043	BLVRB	9
Treg	P30101	PDIA3	8.555
Treg	P30203	CD6	9
Treg	P30530	AXL	7.68
Treg	P31025	LCN1	8.32
Treg	P31371	FGF9	10
Treg	P31785	IL2RG	9.12
Treg	P31947	SFN	9
Treg	P32881	IFNA8	12.5
Treg	P34059	GALNS	6.3
Treg	P34096	RNASE4	12.355
Treg	P35052	GPC1	12.5
Treg	P35070	BTC	12.5
Treg	P35247	SFTPD	4.8
Treg	P35590	TIE1	6.64
Treg	P35613	BSG	9
Treg	P35858	IGFALS	6.3
Treg	P35916	FLT4	5.99
Treg	P35968	KDR	7.2
Treg	P36888	FLT3	4.3
Treg	P36894	BMPR1A	11.745
Treg	P36941	LTBR	7.655
Treg	P36955	SERPINF1	8.805
Treg	P36980	CFHR2	10
Treg	P37023	ACVRL1	12.5
Treg	P37802	TAGLN2	10
Treg	P39905	GDNF	12.5
Treg	P40189	IL6ST	7.04
Treg	P41159	LEP	9.155
Treg	P41217	CD200	10
Treg	P42701	IL12RB1	1.6
Treg	P42702	LIFR	5.92
Treg	P42830	CXCL5	9
Treg	P43121	MCAM	7.2
Treg	P43251	BTD	9
Treg	P43490	NAMPT	9
Treg	P43652	AFM	9
Treg	P45877	PPIC	9
Treg	P47972	NPTX2	9
Treg	P48304	REG1B	10
Treg	P48357	LEPR	3.36
Treg	P48551	IFNAR2	9.12
Treg	P48723	HSPA13	7.4
Treg	P49763	PGF	9.385
Treg	P49788	RARRES1	9
Treg	P50454	SERPINH1	10
Treg	P50502	ST13	8.5
Treg	P50897	PPT1	9
Treg	P51671	CCL11	6.32
Treg	P51688	SGSH	9
Treg	P51884	LUM	7.425
Treg	P52799	EFNB2	6.585
Treg	P53634	CTSC	9.45
Treg	P54762	EPHB1	2.16
Treg	P54802	NAGLU	2.6
Treg	P55083	MFAP4	12.5
Treg	P55103	INHBC	10
Treg	P55145	MANF	12.5
Treg	P55773	CCL23	9
Treg	P55774	CCL18	5.305
Treg	P55789	GFER	10
Treg	P56851	EDDM3B	8
Treg	P58062	SPINK7	9
Treg	P58499	FAM3B	9
Treg	P61626	LYZ	5.865
Treg	P61769	B2M	9.07
Treg	P61812	TGFB2	10
Treg	P61916	NPC2	10
Treg	P78380	OLR1	9
Treg	P78552	IL13RA1	6.99
Treg	P80188	LCN2	8.64
Treg	P80370	DLK1	10.885
Treg	P98066	TNFAIP6	5.11
Treg	P98172	EFNB1	8.41
Treg	Q00888	PSG4	8
Treg	Q00973	B4GALNT1	12.5
Treg	Q01459	CTBS	11.11
Treg	Q01523	DEFA5	9
Treg	Q01638	IL1RL1	8.11
Treg	Q02246	CNTN2	2.32
Treg	Q02297	NRG1	10
Treg	Q02763	TEK	7.84
Treg	Q02809	PLOD1	8.1
Treg	Q02818	NUCB1	12.5
Treg	Q03167	TGFBR3	4.8
Treg	Q03403	TFF2	9
Treg	Q03405	PLAUR	12.5
Treg	Q04912	MST1R	2.56
Treg	Q06141	REG3A	9.04
Treg	Q06481	APLP2	4.24
Treg	Q07507	DPT	9
Treg	Q07699	SCN1B	10
Treg	Q08334	IL10RB	9.52
Treg	Q08830	FGL1	12.5
Treg	Q09327	MGAT3	3
Treg	Q10471	GALNT2	8.2
Treg	Q10588	BST1	9
Treg	Q11201	ST3GAL1	9
Treg	Q12794	HYAL1	9
Treg	Q12805	EFEMP1	5.845
Treg	Q12841	FSTL1	10
Treg	Q12866	MERTK	7.76
Treg	Q12884	FAP	9
Treg	Q13087	PDIA2	6.77
Treg	Q13232	NME3	9
Treg	Q13261	IL15RA	7.65
Treg	Q13291	SLAMF1	9
Treg	Q13332	PTPRS	5.28
Treg	Q13478	IL18R1	8.4
Treg	Q13510	ASAH1	9
Treg	Q13651	IL10RA	9.535
Treg	Q13740	ALCAM	10
Treg	Q13873	BMPR2	12.5
Treg	Q13884	SNTB1	9
Treg	Q14116	IL18	10
Treg	Q14554	PDIA5	7.6
Treg	Q14624	ITIH4	10
Treg	Q14627	IL13RA2	8.3
Treg	Q14696	MESDC2	9
Treg	Q15109	AGER	8.81
Treg	Q15116	PDCD1	10
Treg	Q15155	NOMO1	3.3
Treg	Q15293	RCN1	9
Treg	Q15465	SHH	8.8
Treg	Q15485	FCN2	10
Treg	Q15818	NPTX1	8.08
Treg	Q15828	CST6	10
Treg	Q15848	ADIPOQ	10
Treg	Q16288	NTRK3	10
Treg	Q16552	IL17A	9
Treg	Q16557	PSG3	4.64
Treg	Q16610	ECM1	10
Treg	Q16619	CTF1	9
Treg	Q16620	NTRK2	7.035
Treg	Q16663	CCL15	10
Treg	Q16674	MIA	4.386
Treg	Q16769	QPCT	9
Treg	Q16820	MEP1B	2.56
Treg	Q16853	AOC3	4.08
Treg	Q1W4C9	SPINK13	9
Treg	Q2VWP7	PRTG	3.68
Treg	Q495W5	FUT11	7.7
Treg	Q49AH0	CDNF	12.5
Treg	Q53H76	PLA1A	3.7
Treg	Q5JS37	NHLRC3	4.6
Treg	Q5VTL7	FNDC7	4.1
Treg	Q5VUM1	SDHAF4	9
Treg	Q5ZPR3	CD276	7.6
Treg	Q641Q3	METRNL	7.54
Treg	Q68DV7	RNF43	8.96
Treg	Q6EMK4	VASN	4.48
Treg	Q6KF10	GDF6	5.885
Treg	Q6P179	ERAP2	9
Treg	Q6UW32	IGFL1	10
Treg	Q6UXD5	SEZ6L2	8
Treg	Q6X784	ZPBP2	10
Treg	Q6Y288	B3GLCT	9
Treg	Q6ZMJ4	IL34	3.44
Treg	Q7Z4P5	GDF7	6.19
Treg	Q86U17	SERPINA11	10.5
Treg	Q86WD7	SERPINA9	9.04
Treg	Q86YT9	AMICA1	9
Treg	Q8IU54	IFNL1	10
Treg	Q8IUX7	AEBP1	1.92
Treg	Q8IW75	SERPINA12	4.08
Treg	Q8IXL6	FAM20C	3.28
Treg	Q8IZI9	IFNL3	9.84
Treg	Q8IZJ0	IFNL2	9.36
Treg	Q8IZP7	HS6ST3	6.3
Treg	Q8N423	LILRB2	8.88
Treg	Q8N8U9	BMPER	3.9455
Treg	Q8NBS9	TXNDC5	9.69
Treg	Q8NCG5	CHST4	2.4
Treg	Q8NCR0	B3GALNT2	8.9
Treg	Q8NCW0	KREMEN2	9.12
Treg	Q8NCW5	APOA1BP	6.7
Treg	Q8NFQ6	BPIFC	10
Treg	Q8NHJ6	LILRB4	10
Treg	Q8NI99	ANGPTL6	2.883
Treg	Q8TD06	AGR3	9
Treg	Q8TEB7	RNF128	10
Treg	Q8TEU8	WFIKKN2	3.12
Treg	Q8WUA8	TSKU	12.5
Treg	Q8WVN6	SECTM1	9
Treg	Q8WWY7	WFDC12	12.5
Treg	Q8WX77	IGFBPL1	6.32
Treg	Q8WXD2	SCG3	4.64
Treg	Q92520	FAM3C	8.41
Treg	Q92583	CCL17	10.08
Treg	Q92765	FRZB	2.4
Treg	Q92820	GGH	8.24
Treg	Q92838	EDA	9
Treg	Q92874	DNASE1L2	10.415
Treg	Q969H8	MYDGF	12.5
Treg	Q969J5	IL22RA2	9
Treg	Q96BQ1	FAM3D	11.365
Treg	Q96DU3	SLAMF6	9
Treg	Q96HE7	ERO1A	12.5
Treg	Q96IY4	CPB2	6.945
Treg	Q96KG7	MEGF10	2.96
Treg	Q96L15	ART5	6.4
Treg	Q96LR4	FAM19A4	10
Treg	Q96MK3	FAM20A	3.92
Treg	Q96PD4	IL17F	12.5
Treg	Q99062	CSF3R	8.64
Treg	Q99075	HBEGF	6.08
Treg	Q99538	LGMN	10
Treg	Q99645	EPYC	9.7
Treg	Q99727	TIMP4	5.295
Treg	Q99784	OLFM1	2.4
Treg	Q99972	MYOC	11.1
Treg	Q99988	GDF15	6.695
Treg	Q9BQS7	HEPH	3
Treg	Q9BRK3	MXRA8	10
Treg	Q9BT09	CNPY3	6.1
Treg	Q9BUD6	SPON2	6.965
Treg	Q9BXJ0	C1QTNF5	9
Treg	Q9BXJ3	C1QTNF4	5.36
Treg	Q9BXJ4	C1QTNF3	9
Treg	Q9BXN1	ASPN	6.005
Treg	Q9BXR6	CFHR5	6.72
Treg	Q9BXY4	RSPO3	5.615
Treg	Q9BY76	ANGPTL4	5.5
Treg	Q9BZM5	ULBP2	10
Treg	Q9BZP6	CHIA	10
Treg	Q9GZP0	PDGFD	2.668
Treg	Q9H1E1	RNASE7	12.5
Treg	Q9H2X3	CLEC4M	9
Treg	Q9H4G4	GLIPR2	10
Treg	Q9H7Y0	CXorf36	9
Treg	Q9HBE4	IL21	7.76
Treg	Q9HBE5	IL21R	10
Treg	Q9HBG7	LY9	8
Treg	Q9HCN6	GP6	9
Treg	Q9HD89	RETN	10
Treg	Q9NNX6	CD209	8.56
Treg	Q9NP60	IL1RAPL2	7.9
Treg	Q9NPH3	IL1RAP	9.36
Treg	Q9NQ30	ESM1	9.15
Treg	Q9NRA1	PDGFC	10
Treg	Q9NRC9	OTOR	10
Treg	Q9NS71	GKN1	10
Treg	Q9NS85	CA10	9
Treg	Q9NSA1	FGF21	10
Treg	Q9NX46	ADPRHL2	9
Treg	Q9NYY1	IL20	9
Treg	Q9NZ08	ERAP1	9
Treg	Q9NZH8	IL36G	9
Treg	Q9NZP8	C1RL	8.2
Treg	Q9NZQ7	CD274	10
Treg	Q9P0M4	IL17C	12.5
Treg	Q9UBR2	CTSZ	7.84
Treg	Q9UBX5	FBLN5	12.5
Treg	Q9UGM5	FETUB	10
Treg	Q9UHA7	IL36A	9
Treg	Q9UHD0	IL19	10
Treg	Q9UHF4	IL20RA	9
Treg	Q9UK55	SERPINA10	10
Treg	Q9ULB1	NRXN1	3.12
Treg	Q9UNA3	A4GNT	3.12
Treg	Q9UNG2	TNFSF18	10
Treg	Q9UNN8	PROCR	10
Treg	Q9Y240	CLEC11A	10
Treg	Q9Y2A9	B3GNT3	9
Treg	Q9Y337	KLK5	3.9
Treg	Q9Y4L1	HYOU1	2.88
Treg	Q9Y5C1	ANGPTL3	8.5
Treg	Q9Y5X9	LIPG	2.32
Treg	O60462	NRP2	5.9
Treg	P01584	IL1B	10.7
Treg	P02748	C9	3.7
Treg	P02788	LTF	6
Treg	P07339	CTSD	9
Treg	P0DN86	CGB3	9
Treg	P26927	MST1	2.7
Treg	P39060	COL18A1	4
Treg	P41439	FOLR3	9
Treg	P45452	MMP13	3.8
Treg	Q8NBJ5	COLGALT1	6.2
Treg	Q9BTY2	FUCA2	2.1
Treg	Q9Y6C2	EMILIN1	2.9
Treg	Q9Y6W8	ICOS1	9
Treg	Q9Y6Z7	COLEC10	8.9
