# Supplementary material for: Secretome screening reveals immunomodulating functions of IFNα-7, PAP and GDF-7 on regulatory T-cells
Source: Sci Rep. 2021 Aug 18;11:16767. doi: 10.1038/s41598-021-96184-z (PMC8373891; doi:10.1038/s41598-021-96184-z)
Supplement: Supplementary file 3 — Supplementary Table 2. [file 41598_2021_96184_MOESM3_ESM.xlsx]

## Sheet: DE_IFNA7_vs_IFNA10
	baseMean	log2FoldChange	lfcSE	stat	pvalue	padj
C9orf135	5.72252	-2.05688	0.486212	-4.23043	2.33248e-05	0.000119119
MYZAP	13.7775	-2.00578	0.36471	-5.49967	3.80499e-08	3.01235e-07
RAMP1	23.0786	-1.64327	0.232509	-7.06757	1.57669e-12	2.11956e-11
NAT8L	127.325	-1.52867	0.215438	-7.09564	1.28757e-12	1.74484e-11
IL7R	2793.3	-1.44253	0.0568513	-25.3737	4.92104e-142	6.7718e-139
FGR	5.63002	-1.41672	0.415129	-3.41273	0.000643156	0.00245535
IGHV1OR15-1	71.2675	-1.39257	0.125437	-11.1017	1.23029e-28	5.10216e-27
LRRN3	824.24	-1.34721	0.059178	-22.7655	1.00848e-114	8.48073e-112
AR	37.5377	-1.34272	0.248622	-5.40067	6.6391e-08	5.06788e-07
AXIN2	51.7545	-1.30627	0.154594	-8.4497	2.92059e-17	5.95808e-16
DAZL	6.68187	-1.30129	0.410014	-3.17378	0.00150469	0.00526869
NEFL	20.7801	-1.28587	0.239666	-5.36526	8.08306e-08	6.11766e-07
TEX12	4.50093	-1.27452	0.503679	-2.53042	0.0113925	0.0319527
TUBBP10	6.56434	-1.26529	0.409891	-3.0869	0.00202258	0.00689697
AK5	142.791	-1.25817	0.0875658	-14.3682	8.19094e-47	8.73142e-45
SOAT2	4.53486	-1.24616	0.505029	-2.4675	0.0136061	0.0372838
SRL	4.37027	-1.21427	0.503334	-2.41246	0.0158454	0.0425042
PMS2P10	11.9036	-1.20197	0.308614	-3.89473	9.83064e-05	0.00044633
WNT10A	18.0669	-1.14918	0.293149	-3.92013	8.85019e-05	0.000405341
TCL1A	8.35513	-1.09152	0.363453	-3.00319	0.00267163	0.00883365
CCR10	7.65853	-1.08731	0.380518	-2.85745	0.00427062	0.0134006
RASSF6	100.078	-1.08722	0.105837	-10.2726	9.36688e-25	3.18621e-23
MYBL1	369.69	-1.05756	0.076003	-13.9147	5.1544e-44	4.87639e-42
CDKN2B	931.642	-1.04923	0.11388	-9.21347	3.15753e-20	7.74644e-19
EFL1P1	5.42833	-1.04639	0.436212	-2.39881	0.0164483	0.0439235
PDE7B	55.4955	-1.04243	0.130247	-8.00351	1.20924e-15	2.16618e-14
HNRNPA1P21	14.0681	-1.03226	0.270539	-3.81556	0.000135872	0.000599095
CXCR2	7.01141	-1.02809	0.37597	-2.7345	0.00624744	0.0187077
IQGAP3	310.669	-1.02528	0.0662966	-15.465	5.98031e-54	9.05239e-52
DYNC2H1	14.684	-1.01292	0.313802	-3.2279	0.00124704	0.00444361
RNASEK-C17orf49	13.3774	-1.00835	0.288707	-3.49265	0.000478251	0.00187936
CD40LG	339.32	-0.985434	0.0654783	-15.0498	3.46409e-51	4.64035e-49
C4A	39.9865	-0.976844	0.229095	-4.26392	2.00869e-05	0.000103667
CTDSPL	10.4624	-0.955127	0.31768	-3.00657	0.00264216	0.0087534
MMRN1	139.423	-0.954415	0.106076	-8.9975	2.30919e-19	5.35285e-18
FAM13A	1789.3	-0.949969	0.0956089	-9.936	2.90263e-23	8.94849e-22
C1orf115	18.3755	-0.926353	0.254396	-3.64137	0.000271186	0.0011268
N4BP3	61.6532	-0.92632	0.13274	-6.97847	2.9841e-12	3.90072e-11
ISM1	12.3781	-0.903905	0.269491	-3.35412	0.000796166	0.00296471
CLC	15.7807	-0.873498	0.266935	-3.27233	0.00106667	0.00386179
CCR8	32.532	-0.860679	0.176495	-4.87649	1.07989e-06	6.93815e-06
SPX	13.6972	-0.858751	0.251604	-3.41311	0.000642271	0.0024532
ICAM4	55.9577	-0.856223	0.132332	-6.47028	9.78186e-11	1.05013e-09
NT5C3AP1	14.2025	-0.851924	0.302408	-2.81713	0.00484543	0.0149929
SAMD3	1441.35	-0.850217	0.0874379	-9.72366	2.3903e-22	6.99845e-21
FZD1	12.9275	-0.837286	0.308328	-2.71557	0.00661622	0.0197285
DEPDC7	13.2018	-0.825526	0.256917	-3.2132	0.00131264	0.00465218
ZNF541	10.4063	-0.822507	0.319601	-2.57354	0.0100665	0.0286583
HSPE1P18	23.834	-0.802508	0.208758	-3.8442	0.000120945	0.000538666
CD83	113.901	-0.801627	0.0965814	-8.30002	1.04097e-16	2.02535e-15
LRRC37A15P	10.7453	-0.796682	0.316619	-2.51622	0.0118621	0.0331285
NOS2	10.609	-0.792394	0.323592	-2.44874	0.0143356	0.0390143
SOCS2	2713.89	-0.787992	0.0712637	-11.0574	2.0185e-28	8.25784e-27
TSC22D3	5762.11	-0.779381	0.0452768	-17.2137	2.09625e-66	5.11788e-64
VCL	1657.32	-0.777954	0.0504212	-15.4291	1.04335e-53	1.56368e-51
GUSBP4	12.2036	-0.777285	0.315371	-2.46467	0.013714	0.0375454
MS4A15	82.4348	-0.764838	0.115142	-6.64254	3.08321e-11	3.52497e-10
SNCA	217.47	-0.763208	0.0964413	-7.91371	2.49831e-15	4.36685e-14
MGAT3	51.6853	-0.757302	0.146121	-5.18269	2.18706e-07	1.55791e-06
COL9A2	1053.72	-0.751475	0.0521739	-14.4033	4.93457e-47	5.33533e-45
APOBEC3B	46.9567	-0.750908	0.157185	-4.77723	1.77722e-06	1.10753e-05
PLCXD3	15.4281	-0.750056	0.292894	-2.56085	0.0104418	0.0295887
B3GALT2	31.515	-0.745698	0.192055	-3.88273	0.000103289	0.00046671
LRP4	14.0855	-0.743007	0.286962	-2.58921	0.00961951	0.0275048
RAB37	681.13	-0.739835	0.0609405	-12.1403	6.45993e-34	3.5429e-32
PMCH	121.28	-0.733856	0.110102	-6.66525	2.64211e-11	3.05528e-10
SLC16A10	229.802	-0.729552	0.0892864	-8.17092	3.06046e-16	5.75876e-15
ARHGAP32	24.1697	-0.719613	0.208452	-3.45218	0.000556075	0.00215607
FCGBP	26.5796	-0.715873	0.190947	-3.74906	0.000177495	0.000765019
NBL1	43.0199	-0.715121	0.146621	-4.87733	1.07529e-06	6.91448e-06
FRRS1	52.6633	-0.713262	0.151687	-4.70219	2.57385e-06	1.56154e-05
C1orf162	254.71	-0.709432	0.0818248	-8.67013	4.31617e-18	9.20195e-17
NDUFA4L2	28.0444	-0.708398	0.183219	-3.86639	0.000110457	0.000496433
CABLES1	87.8204	-0.703588	0.12801	-5.49635	3.87731e-08	3.0616e-07
TCEA3	86.7989	-0.7034	0.10808	-6.50814	7.60853e-11	8.33963e-10
CDT1	697.723	-0.70018	0.0545415	-12.8376	1.01007e-37	6.88713e-36
FAM19A1	36.7744	-0.692974	0.157113	-4.41067	1.03049e-05	5.62921e-05
SLC14A1	753.483	-0.691241	0.0599628	-11.5278	9.55265e-31	4.46291e-29
NEURL1B	170.852	-0.689752	0.0746338	-9.24182	2.42349e-20	5.99418e-19
TRAJ3	27.0059	-0.687522	0.194585	-3.53328	0.00041044	0.00163857
TMEM71	641.555	-0.685414	0.0495073	-13.8447	1.36963e-43	1.27976e-41
DPY19L1P1	23.4902	-0.683538	0.27239	-2.50941	0.0120934	0.033669
HMCN1	37.2085	-0.681736	0.162442	-4.1968	2.70711e-05	0.000136911
DHRS3	1041.07	-0.678158	0.0525254	-12.911	3.90052e-38	2.75898e-36
LY9	976.83	-0.672301	0.0573509	-11.7226	9.76331e-32	4.79829e-30
TGFBR3	849.741	-0.668745	0.0416219	-16.0671	4.33577e-58	7.72123e-56
EPHA4	575.715	-0.664343	0.0510767	-13.0068	1.11976e-38	8.18829e-37
STAT4	1563.29	-0.663471	0.0391764	-16.9355	2.46377e-64	5.73754e-62
RFLNB	1284.49	-0.660731	0.0441931	-14.951	1.53441e-50	1.98516e-48
CDC14B	96.418	-0.657947	0.106155	-6.19796	5.71991e-10	5.65159e-09
GCNT4	1264.44	-0.651234	0.0405158	-16.0736	3.90838e-58	7.04299e-56
PACSIN1	72.806	-0.64671	0.138943	-4.65452	3.24744e-06	1.92997e-05
PTPN4	3109.98	-0.642107	0.0406432	-15.7986	3.17888e-56	5.17405e-54
MAP7	85.9829	-0.637869	0.115814	-5.50772	3.63504e-08	2.88686e-07
AMIGO1	427.081	-0.635896	0.0700203	-9.0816	1.06988e-19	2.54236e-18
MBNL2	918.517	-0.63256	0.0406013	-15.5798	9.98409e-55	1.52656e-52
PTGER2	2560.15	-0.626551	0.0823844	-7.60521	2.84444e-14	4.51323e-13
EVI2B	4725.49	-0.626529	0.029308	-21.3774	2.16853e-101	1.36771e-98
CX3CR1	21.9797	-0.625836	0.246064	-2.54338	0.0109785	0.0309116
DACT1	56.3429	-0.62468	0.175697	-3.55545	0.000377339	0.0015199
JAKMIP3	25.241	-0.624095	0.196735	-3.17226	0.00151259	0.00529225
TNFAIP3	5667.73	-0.623676	0.0294643	-21.1672	1.9162e-99	1.1156e-96
FGL2	144.33	-0.622683	0.0960137	-6.48535	8.85236e-11	9.57814e-10
EVI2A	4136.37	-0.620304	0.037995	-16.3259	6.4575e-60	1.22184e-57
ALS2CL	734.984	-0.620144	0.0601155	-10.3159	5.97296e-25	2.05483e-23
ARHGAP31	471.254	-0.615247	0.0607088	-10.1344	3.88796e-24	1.27662e-22
MPP7	508.328	-0.605453	0.0506641	-11.9503	6.46627e-33	3.42237e-31
ZNF449	282.908	-0.602889	0.0636659	-9.46959	2.80956e-21	7.48739e-20
PRKG2	96.607	-0.600563	0.10954	-5.4826	4.19123e-08	3.28655e-07
RGS12	285.333	-0.597758	0.0611727	-9.77165	1.49001e-22	4.40512e-21
ASB9	32.9573	-0.595034	0.179748	-3.31038	0.000931702	0.00341895
YPEL1	243.626	-0.589716	0.073055	-8.07223	6.90258e-16	1.26341e-14
TRAJ4	27.3598	-0.589122	0.212448	-2.77301	0.00555401	0.0168851
CETP	164.882	-0.587788	0.0799058	-7.35602	1.89478e-13	2.80638e-12
FREM3	27.6096	-0.586351	0.198176	-2.95874	0.00308899	0.0100447
PIP5K1B	270.767	-0.585806	0.0857834	-6.82889	8.55713e-12	1.06085e-10
YPEL4	37.1193	-0.582132	0.166709	-3.4919	0.000479592	0.00188325
ATP1B1	205.155	-0.580518	0.110941	-5.23266	1.67085e-07	1.20955e-06
CDC14A	1527.92	-0.57349	0.0360315	-15.9164	4.87927e-57	8.11622e-55
NCR3	48.9121	-0.57294	0.129212	-4.43411	9.24523e-06	5.10749e-05
ATP2B1	1172.22	-0.568869	0.0394838	-14.4077	4.63196e-47	5.04418e-45
DNMT3B	35.084	-0.564558	0.19312	-2.92335	0.00346286	0.0110866
GAS2L1	20.4981	-0.56453	0.226679	-2.49044	0.0127586	0.0352421
ACBD7	35.0248	-0.554961	0.171319	-3.23934	0.00119808	0.00429137
ABCD2	1056.91	-0.548453	0.0453271	-12.0999	1.05755e-33	5.69685e-32
CDKN2A	780.929	-0.547553	0.0785781	-6.96826	3.20879e-12	4.18359e-11
CCR2	132.615	-0.545879	0.105003	-5.1987	2.00687e-07	1.43835e-06
ARHGAP8	41.1371	-0.545293	0.18797	-2.90095	0.00372028	0.0118431
KANK2	79.4572	-0.543637	0.126986	-4.28109	1.85977e-05	9.66404e-05
TXLNB	77.8518	-0.543084	0.141751	-3.83126	0.000127487	0.000566249
TRAV24	100.935	-0.542908	0.128784	-4.21563	2.4908e-05	0.000126776
EPS8	117.598	-0.541841	0.0949509	-5.70654	1.15299e-08	9.79391e-08
TRAV1-1	85.43	-0.541415	0.12465	-4.34348	1.40241e-05	7.45115e-05
SYTL3	1624.65	-0.541215	0.0306255	-17.672	6.88565e-70	1.82856e-67
ZNF630	41.3923	-0.541043	0.157577	-3.43351	0.000595811	0.00229473
ANKRD55	74.1591	-0.540893	0.118766	-4.55429	5.25622e-06	3.02293e-05
NSG1	52.0445	-0.540796	0.151736	-3.56405	0.000365172	0.00147837
AMPH	20.3004	-0.540521	0.206629	-2.6159	0.00889925	0.0257076
PLCH2	490.592	-0.539455	0.0551157	-9.78769	1.27165e-22	3.78172e-21
AVPI1	36.4298	-0.536826	0.161401	-3.32605	0.000880871	0.00324501
RIN3	9071.06	-0.535755	0.0317924	-16.8517	1.02018e-63	2.27096e-61
TRAV4	334.14	-0.535065	0.0689042	-7.76534	8.14234e-15	1.347e-13
E2F7	109.261	-0.531851	0.117048	-4.54386	5.52335e-06	3.17053e-05
ARHGAP5	2791.84	-0.531486	0.0426844	-12.4515	1.37183e-35	8.40702e-34
C10orf105	26.1167	-0.531463	0.193594	-2.74524	0.00604663	0.0181928
SMAD7	1149.95	-0.530824	0.0553071	-9.59774	8.17159e-22	2.30771e-20
RASGRP4	965.341	-0.530327	0.0459687	-11.5367	8.61592e-31	4.05028e-29
PIK3R5	3752.35	-0.526403	0.0335071	-15.7102	1.28766e-55	2.00941e-53
CLIC5	117.294	-0.524786	0.0904615	-5.80121	6.58394e-09	5.74416e-08
SORL1	18484	-0.523907	0.04788	-10.9421	7.25163e-28	2.84373e-26
AHNAK	19952	-0.523521	0.0921427	-5.68163	1.33415e-08	1.12382e-07
OXNAD1	904.998	-0.522102	0.0568953	-9.17655	4.45137e-20	1.08255e-18
CD82	1501.85	-0.520919	0.0491322	-10.6024	2.90451e-26	1.05941e-24
SLC8A1	109.601	-0.518877	0.0944483	-5.49376	3.93457e-08	3.10074e-07
DOK4	77.3721	-0.517908	0.11812	-4.38461	1.16196e-05	6.27143e-05
IGSF9B	1221.17	-0.517527	0.102406	-5.05369	4.33353e-07	2.96817e-06
BCL2A1	259.736	-0.517113	0.0689033	-7.50491	6.14722e-14	9.48527e-13
IGSF5	25.8348	-0.513361	0.197818	-2.59513	0.00945565	0.027108
AMOT	69.1264	-0.512666	0.14383	-3.56438	0.000364713	0.0014769
ZBED9	20.6168	-0.510082	0.212771	-2.39733	0.0165152	0.0440744
CDC42EP4	30.5414	-0.50995	0.174689	-2.91918	0.00350953	0.0112241
DERL3	40.3603	-0.509383	0.194256	-2.62222	0.00873583	0.0252935
AFF3	105.306	-0.50925	0.0955829	-5.32784	9.93883e-08	7.42201e-07
RAB23	87.9407	-0.508695	0.102957	-4.94084	7.7787e-07	5.10386e-06
INPP4B	2413.9	-0.504185	0.0568197	-8.87343	7.09278e-19	1.59057e-17
CDKL1	333.139	-0.503783	0.057893	-8.70197	3.26163e-18	6.99788e-17
VSIG1	1450.19	-0.502231	0.0370724	-13.5473	8.21823e-42	7.02821e-40
POU2F2	3758.81	-0.502146	0.0451119	-11.1311	8.85268e-29	3.71199e-27
ATXN1	2980.31	-0.501612	0.0476383	-10.5296	6.31191e-26	2.28027e-24
HIST1H3H	31.0009	-0.500911	0.199228	-2.51426	0.0119281	0.0332882
BCL2	9655.94	-0.50072	0.050015	-10.0114	1.35824e-23	4.31927e-22
KALRN	72.6538	-0.499972	0.122548	-4.0798	4.50743e-05	0.000218054
PTCH1	142.196	-0.499914	0.0932674	-5.36001	8.32185e-08	6.28896e-07
CCDC65	416.223	-0.499649	0.0680072	-7.34701	2.02697e-13	2.98176e-12
CXCR1	49.118	-0.499435	0.142727	-3.49922	0.000466613	0.00183888
PLXNC1	1828.75	-0.497453	0.0449217	-11.0738	1.68188e-28	6.91809e-27
ITGA4	5407.51	-0.497272	0.0678632	-7.32757	2.3437e-13	3.4014e-12
SPC24	217.796	-0.495758	0.070141	-7.06802	1.57159e-12	2.11459e-11
TRIM2	28.7079	-0.495264	0.180542	-2.7432	0.00608433	0.0182953
PKD2	3860.23	-0.494384	0.0508003	-9.73191	2.20422e-22	6.46614e-21
LRMP	666.182	-0.49409	0.0516333	-9.56921	1.07722e-21	3.0196e-20
IL16	13702.7	-0.493962	0.0269073	-18.3579	2.85394e-75	9.39134e-73
RYR1	1132.39	-0.491436	0.0596557	-8.23788	1.75288e-16	3.33752e-15
STARD5	1854.57	-0.491394	0.0324601	-15.1384	9.03727e-52	1.23241e-49
CCDC141	522.336	-0.490268	0.0454333	-10.7909	3.79884e-27	1.43042e-25
FBXO43	94.639	-0.490119	0.101413	-4.83292	1.34545e-06	8.53568e-06
EXTL2	116.912	-0.489946	0.0881282	-5.55946	2.70608e-08	2.18581e-07
TRIB2	5006.35	-0.489731	0.028751	-17.0335	4.63155e-65	1.11282e-62
SASH1	28.3207	-0.489089	0.189292	-2.58378	0.00977248	0.0279
FANK1	48.2687	-0.488855	0.148701	-3.2875	0.00101082	0.00368337
NEIL3	245.653	-0.487566	0.0744199	-6.55156	5.69396e-11	6.33281e-10
DUSP4	743.824	-0.487375	0.053015	-9.19315	3.81503e-20	9.31421e-19
NRIP3	39.2229	-0.486708	0.148553	-3.27633	0.00105167	0.00381106
SERPINE2	124.18	-0.485529	0.0909147	-5.34048	9.26983e-08	6.94641e-07
FBXO48	254.776	-0.48304	0.0695207	-6.94815	3.70107e-12	4.81298e-11
RAP1GAP2	1240.31	-0.482625	0.0431728	-11.1789	5.17273e-29	2.18714e-27
MAP3K1	8644.05	-0.481778	0.0379286	-12.7022	5.74706e-37	3.78231e-35
LTA	308.599	-0.479951	0.111625	-4.29967	1.7105e-05	8.95909e-05
TRIQK	55.7776	-0.479713	0.197817	-2.42504	0.0153067	0.0412936
DMTN	78.384	-0.479438	0.123795	-3.87282	0.000107582	0.000484375
TRAV36DV7	144.669	-0.479087	0.0908175	-5.27527	1.32558e-07	9.72155e-07
TAGAP	6625.03	-0.477922	0.0289639	-16.5006	3.63262e-61	7.14116e-59
APLF	138.849	-0.477837	0.0838864	-5.69624	1.22477e-08	1.03687e-07
MYB	329.002	-0.477354	0.0733943	-6.50397	7.8228e-11	8.5559e-10
ANXA1	174.835	-0.476968	0.082489	-5.7822	7.37294e-09	6.39932e-08
SLC43A2	61.257	-0.476795	0.190074	-2.50847	0.0121257	0.0337526
SIM2	29.368	-0.476495	0.186417	-2.55606	0.0105863	0.0299356
TMEM273	740.014	-0.475659	0.0544281	-8.73921	2.34746e-18	5.1054e-17
DOK2	5005.13	-0.475153	0.0399056	-11.9069	1.08909e-32	5.64573e-31
GRIN2C	81.4532	-0.4749	0.105748	-4.49087	7.09333e-06	4.00342e-05
ZDHHC23	769.309	-0.474363	0.0606944	-7.81559	5.47044e-15	9.23145e-14
UPB1	32.6837	-0.472688	0.178979	-2.64102	0.0082657	0.024038
GALNT6	217.189	-0.470315	0.0687749	-6.83847	8.00439e-12	9.95583e-11
MB21D2	374.147	-0.468692	0.0637508	-7.35194	1.95355e-13	2.88572e-12
SPATA25	26.8217	-0.46838	0.196195	-2.38732	0.0169717	0.0451603
OLAH	42.1632	-0.4657	0.190675	-2.44237	0.014591	0.0396027
TRAV1-2	119.391	-0.463562	0.0960267	-4.82743	1.38308e-06	8.75973e-06
C11orf21	3060.55	-0.463434	0.0374102	-12.3879	3.0388e-35	1.81096e-33
JAML	2890.04	-0.463324	0.0324325	-14.2858	2.68356e-46	2.76333e-44
TRAV34	38.5378	-0.462845	0.150394	-3.07756	0.00208705	0.00709288
PLAU	146.418	-0.462845	0.103932	-4.45336	8.45369e-06	4.70281e-05
AKT3	563.8	-0.461752	0.0451284	-10.2319	1.42633e-24	4.83005e-23
IL23A	134.122	-0.461738	0.0838242	-5.50841	3.62093e-08	2.87717e-07
C16orf74	109.431	-0.459466	0.111403	-4.12435	3.71779e-05	0.000182596
SP4	2480.84	-0.459408	0.0371503	-12.3662	3.98169e-35	2.35433e-33
TRAV8-6	426.291	-0.459159	0.0542238	-8.46784	2.4998e-17	5.12036e-16
SEMA4C	788.294	-0.458758	0.0578113	-7.93544	2.09757e-15	3.67488e-14
PI16	277.844	-0.458039	0.0799653	-5.72798	1.01634e-08	8.67703e-08
TIMD4	82.2835	-0.457483	0.124345	-3.67912	0.000234036	0.000987897
TRAV13-2	371.37	-0.456585	0.0522896	-8.73185	2.50539e-18	5.43325e-17
FMN1	36.3787	-0.456412	0.165323	-2.76072	0.00576738	0.0174497
TXNIP	25731.6	-0.456344	0.033267	-13.7176	7.96262e-43	7.21737e-41
PDE3B	9940.91	-0.45612	0.0257274	-17.729	2.5062e-70	6.77434e-68
REL	1943.99	-0.453387	0.0510864	-8.87489	6.99994e-19	1.57208e-17
TRAV41	223.74	-0.452985	0.0729115	-6.21281	5.2044e-10	5.16923e-09
SLC35E2A	1814.28	-0.451527	0.0331485	-13.6213	2.99068e-42	2.66293e-40
TRAV2	271.137	-0.450214	0.0761067	-5.91556	3.30748e-09	2.99433e-08
SPP1	239.277	-0.448748	0.0692091	-6.48395	8.9353e-11	9.65407e-10
SNX30	786.816	-0.448558	0.0468321	-9.578	9.8943e-22	2.78383e-20
KLF7	1523.15	-0.447833	0.0471782	-9.49236	2.25867e-21	6.11255e-20
TRBV21-1	41.9408	-0.446905	0.160129	-2.7909	0.0052562	0.0160896
CACNB3	244.402	-0.446681	0.0642577	-6.9514	3.61677e-12	4.70739e-11
NDRG2	271.353	-0.445928	0.0649502	-6.8657	6.61669e-12	8.31867e-11
FAM129A	9788.62	-0.445471	0.0333794	-13.3457	1.25479e-40	1.0103e-38
ZG16B	36.7331	-0.445312	0.15787	-2.82075	0.00479118	0.0148554
ASB2	243.133	-0.444126	0.0754414	-5.88703	3.93188e-09	3.52588e-08
TRAV16	166.122	-0.444124	0.0881781	-5.03667	4.73703e-07	3.22557e-06
FHL1	179.783	-0.444	0.0804667	-5.51781	3.43259e-08	2.73757e-07
TRAV25	195.649	-0.443539	0.0739653	-5.99659	2.01506e-09	1.86329e-08
FAM111B	438.737	-0.443311	0.052998	-8.36468	6.02778e-17	1.19584e-15
KIAA1324L	231.766	-0.442303	0.0685783	-6.4496	1.12144e-10	1.1946e-09
RUNX2	1350.93	-0.44204	0.0361741	-12.2198	2.43749e-34	1.35648e-32
CLDN12	108.224	-0.440983	0.0997984	-4.41874	9.92798e-06	5.43704e-05
HABP4	980.089	-0.43997	0.0399815	-11.0043	3.6416e-28	1.46604e-26
MND1	75.9066	-0.439292	0.117919	-3.72537	0.000195027	0.000834403
TRAV8-2	415.413	-0.437934	0.0491583	-8.90865	5.1659e-19	1.16885e-17
FRY	156.469	-0.437551	0.0791164	-5.53047	3.19369e-08	2.55108e-07
UBQLNL	55.7545	-0.436677	0.151301	-2.88615	0.00389984	0.012342
DGKD	1449.6	-0.435173	0.0364547	-11.9374	7.55922e-33	3.9869e-31
TRAV39	129.538	-0.434697	0.0873395	-4.9771	6.45456e-07	4.30219e-06
PAQR8	979.901	-0.434222	0.0345667	-12.5619	3.42193e-36	2.14928e-34
SSBP2	596.529	-0.433987	0.0425897	-10.19	2.19874e-24	7.3309e-23
BACH2	1024.25	-0.433078	0.0386116	-11.2163	3.39254e-29	1.45065e-27
SLC30A4	196.357	-0.431864	0.0788195	-5.47916	4.27357e-08	3.3431e-07
TSPAN32	1345.85	-0.431834	0.0514995	-8.3852	5.06385e-17	1.00725e-15
ADAM22	50.146	-0.431483	0.131148	-3.29006	0.00100167	0.00365266
YES1	387.637	-0.431183	0.0547809	-7.87105	3.51684e-15	6.03565e-14
TRAV12-1	160.402	-0.431175	0.0946831	-4.55387	5.26668e-06	3.02779e-05
TRAV30	100.208	-0.430978	0.097894	-4.40249	1.07013e-05	5.82894e-05
CERKL	1604.28	-0.430452	0.0425371	-10.1194	4.53036e-24	1.47793e-22
2011-09-01	87.468	-0.430023	0.122168	-3.51992	0.000431683	0.00171641
CDH23	207.064	-0.429803	0.0867185	-4.9563	7.18472e-07	4.74498e-06
PTGDR2	56.5611	-0.429083	0.144037	-2.97898	0.00289213	0.00947786
GPX4	1423.21	-0.427072	0.0544027	-7.8502	4.15366e-15	7.08838e-14
STARD4	2581.05	-0.426373	0.0430322	-9.90825	3.83307e-23	1.17215e-21
EFCAB1	48.5107	-0.424945	0.151389	-2.80698	0.00500077	0.0154294
ANXA6	10652.6	-0.422944	0.0327459	-12.916	3.65887e-38	2.6002e-36
PRCP	884.512	-0.422787	0.0387777	-10.9028	1.11707e-27	4.31353e-26
CCDC15	104.343	-0.422634	0.0936852	-4.51122	6.44564e-06	3.66245e-05
CDH24	101.857	-0.42195	0.0963508	-4.37931	1.19058e-05	6.41573e-05
C11orf74	29.2165	-0.42192	0.176178	-2.39485	0.0166272	0.044332
RRM2	1577.31	-0.421743	0.0507126	-8.31633	9.07254e-17	1.7766e-15
NEURL3	44.6545	-0.421613	0.148109	-2.84665	0.00441825	0.0138123
TRAV27	219.966	-0.421393	0.0796874	-5.28807	1.23611e-07	9.10513e-07
TPRXL	47.9577	-0.421115	0.146607	-2.8724	0.00407364	0.012833
VAV3	158.494	-0.418249	0.0805541	-5.19215	2.07882e-07	1.48711e-06
PIWIL4	118.73	-0.417388	0.101366	-4.11762	3.82799e-05	0.000187583
STARD8	191.717	-0.417228	0.0744459	-5.60445	2.08923e-08	1.71407e-07
MCOLN3	99.2864	-0.417207	0.113643	-3.67122	0.000241392	0.00101612
NAB2	185.642	-0.417136	0.0751436	-5.55119	2.83732e-08	2.28571e-07
PRR11	340.665	-0.416305	0.0681696	-6.1069	1.01585e-09	9.813e-09
OVCH1	41.1499	-0.416248	0.158636	-2.62392	0.00869244	0.0251775
GPAT3	71.7096	-0.414064	0.128754	-3.21594	0.00130017	0.00461987
DUSP10	367.916	-0.413974	0.059863	-6.91536	4.66685e-12	5.98662e-11
BIRC3	8373.46	-0.413845	0.0227326	-18.2049	4.71975e-74	1.45802e-71
TYMS	929.355	-0.413777	0.0516265	-8.0148	1.10314e-15	1.98315e-14
ARAP3	500.038	-0.41353	0.051376	-8.04909	8.34107e-16	1.51389e-14
FNDC3B	374.061	-0.41338	0.0633903	-6.52119	6.97515e-11	7.68994e-10
C1orf21	183.945	-0.412161	0.0878348	-4.69245	2.69946e-06	1.62796e-05
ABCG2	73.2647	-0.411405	0.11779	-3.4927	0.00047817	0.00187936
KLF8	1919.6	-0.411355	0.0413404	-9.95043	2.51089e-23	7.82043e-22
ANKRD44	6187.97	-0.41057	0.0398171	-10.3114	6.2588e-25	2.14343e-23
ST3GAL1	2696.6	-0.410431	0.0384046	-10.687	1.17056e-26	4.34284e-25
HDAC5	2105.11	-0.4102	0.0434892	-9.43225	4.01403e-21	1.05487e-19
EGLN3	72.7158	-0.409779	0.120173	-3.40991	0.000649853	0.00247779
CIT	892.607	-0.408903	0.0464438	-8.80426	1.31713e-18	2.91909e-17
MKI67	6346.49	-0.408875	0.0506356	-8.07485	6.75594e-16	1.23957e-14
ANLN	503.957	-0.408536	0.0605358	-6.74868	1.49198e-11	1.7853e-10
NT5E	57.8582	-0.408186	0.131621	-3.10123	0.00192721	0.00659854
RAD51AP1	311.295	-0.407956	0.0621489	-6.56416	5.23253e-11	5.85834e-10
DPYD	1996.81	-0.407862	0.0352736	-11.5628	6.35852e-31	2.99841e-29
EFNB1	379.203	-0.407643	0.0716323	-5.69077	1.26469e-08	1.06947e-07
RNF125	2762.94	-0.407434	0.0370695	-10.9911	4.21881e-28	1.68496e-26
ADGRG5	121.075	-0.406825	0.0939693	-4.32934	1.49554e-05	7.90159e-05
TRAV20	153.31	-0.406544	0.102727	-3.9575	7.57378e-05	0.000351886
RAB8B	7008.82	-0.40652	0.0325953	-12.4717	1.06509e-35	6.5538e-34
MACF1	14851.2	-0.404798	0.105745	-3.82805	0.000129162	0.000572512
MAML3	72.0799	-0.404696	0.127588	-3.1719	0.00151447	0.00529678
TRIO	546.941	-0.404345	0.0515745	-7.84002	4.50489e-15	7.66186e-14
ZBTB25	2440.74	-0.403613	0.0404274	-9.98366	1.7972e-23	5.63233e-22
RIMBP3B	133.445	-0.403543	0.122669	-3.2897	0.00100294	0.00365554
LTB	5989.36	-0.403419	0.0491594	-8.20634	2.28036e-16	4.32013e-15
SIGLEC12	53.4092	-0.402941	0.162423	-2.48081	0.0131084	0.0360898
FCRL1	165.072	-0.402623	0.120683	-3.33621	0.000849284	0.00314165
NMRAL2P	120.606	-0.400566	0.100069	-4.00289	6.25745e-05	0.000295627
GPR174	471.255	-0.400535	0.0483547	-8.28326	1.19848e-16	2.31395e-15
CD72	89.1476	-0.400377	0.109351	-3.66138	0.000250859	0.00105187
PLAG1	255.647	-0.400299	0.0722967	-5.53689	3.07897e-08	2.46725e-07
CD38	3163.46	-0.39929	0.0329576	-12.1152	8.77124e-34	4.77591e-32
SLC44A5	196.252	-0.398784	0.084034	-4.74551	2.07983e-06	1.28447e-05
TNF	138.972	-0.398262	0.0900499	-4.42268	9.74844e-06	5.35033e-05
C4orf48	113.73	-0.398233	0.116565	-3.4164	0.000634548	0.00242738
MORC4	441.699	-0.397309	0.0592312	-6.70777	1.97622e-11	2.33703e-10
E2F1	512.441	-0.397275	0.0599272	-6.62929	3.37297e-11	3.84753e-10
WDFY2	911.039	-0.397248	0.0360504	-11.0192	3.08722e-28	1.25285e-26
GKAP1	143.529	-0.397162	0.079386	-5.00293	5.64668e-07	3.80053e-06
EDEM3	3730.4	-0.396861	0.0409885	-9.68226	3.58687e-22	1.03025e-20
TRAV12-2	442.414	-0.396693	0.070948	-5.59131	2.25357e-08	1.83597e-07
TRDV1	60.1786	-0.395766	0.128675	-3.0757	0.00210007	0.00712911
HYI	121.703	-0.395613	0.0977943	-4.04536	5.22424e-05	0.000250568
ATP23	130.701	-0.395197	0.0823885	-4.79675	1.61259e-06	1.01159e-05
DUSP19	56.8087	-0.395097	0.168029	-2.35136	0.018705	0.0492757
RASSF3	8473.61	-0.394661	0.0313728	-12.5797	2.72983e-36	1.72893e-34
CDC6	89.8487	-0.394264	0.122289	-3.22402	0.00126403	0.00449885
FIGNL1	383.63	-0.394142	0.0545529	-7.22496	5.01259e-13	7.13117e-12
SPTBN1	11004.5	-0.393795	0.0498694	-7.89652	2.86789e-15	4.96696e-14
AQP3	24200.3	-0.393619	0.0328618	-11.978	4.63283e-33	2.4606e-31
PCSK6	62.1619	-0.393378	0.13275	-2.9633	0.00304355	0.00991398
GRAMD2B	500.542	-0.393226	0.0467966	-8.40289	4.35641e-17	8.74575e-16
TRAV21	294.765	-0.392621	0.0774117	-5.07186	3.93948e-07	2.70808e-06
CKAP2L	587.363	-0.392402	0.0491439	-7.98475	1.4081e-15	2.49583e-14
DNAH12	156.611	-0.392006	0.0841892	-4.65625	3.22023e-06	1.91606e-05
PER1	1052.47	-0.391685	0.0463769	-8.44569	3.02251e-17	6.15769e-16
PTAR1	4703.32	-0.390289	0.052976	-7.36729	1.74136e-13	2.58675e-12
C14orf28	196.309	-0.389374	0.0735792	-5.29191	1.21048e-07	8.92069e-07
CD52	17042.7	-0.3892	0.0515859	-7.54471	4.533e-14	7.08111e-13
H2AFY2	227.681	-0.389051	0.0792539	-4.90892	9.15779e-07	5.95709e-06
TMEM45B	54.9762	-0.388939	0.130298	-2.98499	0.00283583	0.0093115
ARAP2	3270.99	-0.388639	0.0368531	-10.5456	5.32185e-26	1.9272e-24
FLT3LG	5672.51	-0.388316	0.044511	-8.72404	2.68453e-18	5.79683e-17
TRAV9-2	265.737	-0.388162	0.0849405	-4.56981	4.88166e-06	2.82793e-05
VSIR	3923.45	-0.387338	0.0411938	-9.40282	5.31207e-21	1.38636e-19
SNX24	42.0289	-0.387011	0.15411	-2.51127	0.0120298	0.03354
ATM	10612.8	-0.386321	0.0632145	-6.11127	9.88435e-10	9.56646e-09
HAVCR1	87.5286	-0.385695	0.106318	-3.62775	0.000285898	0.00118274
VIPR1	487.144	-0.385351	0.0727196	-5.29913	1.16354e-07	8.6125e-07
HERC1	7517.64	-0.385048	0.0517935	-7.43429	1.05132e-13	1.58821e-12
CAMSAP2	260.412	-0.383467	0.061624	-6.22269	4.88696e-10	4.8667e-09
TRIM6	39.7801	-0.38322	0.15817	-2.42283	0.0154002	0.0415086
BCORP1	170.263	-0.382889	0.0849068	-4.50952	6.49737e-06	3.68908e-05
MICA	352.389	-0.38229	0.0884525	-4.32198	1.54635e-05	8.1416e-05
MTSS1	1187.13	-0.382129	0.0358364	-10.6632	1.51376e-26	5.58872e-25
TLR6	669.674	-0.381267	0.043396	-8.78575	1.5533e-18	3.41252e-17
BMF	714.385	-0.380774	0.0506879	-7.51212	5.81782e-14	9.00454e-13
TLE2	216.68	-0.380654	0.0833722	-4.56572	4.97781e-06	2.87922e-05
ST8SIA4	1857.37	-0.37995	0.0331209	-11.4716	1.83259e-30	8.40602e-29
GPR18	94.2464	-0.379759	0.1223	-3.10514	0.00190187	0.00652065
SLAMF1	2255.04	-0.379599	0.0381522	-9.9496	2.53196e-23	7.86774e-22
KIF24	114.654	-0.379557	0.109868	-3.45467	0.000550963	0.00213954
NR4A2	89.7028	-0.379463	0.111472	-3.40411	0.000663811	0.00252655
CCND2	7147.42	-0.37922	0.0458675	-8.26772	1.36547e-16	2.61634e-15
LRP1	65.2718	-0.378682	0.119633	-3.16536	0.0015489	0.00540599
IKZF2	8385.9	-0.378245	0.0457983	-8.25893	1.4699e-16	2.80932e-15
LPP	2481.44	-0.378229	0.0552144	-6.85018	7.3755e-12	9.21176e-11
ABI3BP	82.0445	-0.377847	0.128737	-2.93502	0.00333526	0.0107417
DIAPH1	17696.4	-0.377607	0.0224504	-16.8196	1.75287e-63	3.73706e-61
CLNK	72.5088	-0.37754	0.117952	-3.20079	0.00137051	0.00484027
ZGRF1	186.496	-0.377194	0.0947118	-3.98255	6.818e-05	0.000319616
PRKCB	6157.57	-0.377164	0.0317805	-11.8678	1.74055e-32	8.90092e-31
KIF14	682.773	-0.377149	0.0667994	-5.646	1.64227e-08	1.36065e-07
E2F2	763.234	-0.377012	0.041459	-9.09362	9.57974e-20	2.28001e-18
KDM6B	1807.14	-0.376007	0.0363078	-10.3561	3.92714e-25	1.3697e-23
CDHR3	49.7883	-0.375723	0.132809	-2.82906	0.00466854	0.0145198
PLXND1	60.1307	-0.374677	0.14445	-2.59381	0.00949187	0.0271861
FCGRT	46.9726	-0.37466	0.141988	-2.63868	0.00832294	0.0241906
PIP4P2	434.059	-0.374599	0.0553161	-6.77196	1.27048e-11	1.54097e-10
TRAT1	3704.44	-0.374125	0.0289434	-12.9261	3.20627e-38	2.2913e-36
MYO1G	16825.4	-0.373891	0.022253	-16.8018	2.36658e-63	4.97541e-61
ACTN1	9658.18	-0.373789	0.0338143	-11.0542	2.09278e-28	8.53867e-27
DTL	254.452	-0.373685	0.0808835	-4.62004	3.83662e-06	2.25709e-05
FLNB	10082.6	-0.373372	0.0355524	-10.502	8.45485e-26	3.03993e-24
CCDC7	187.419	-0.372932	0.0860876	-4.33201	1.47758e-05	7.81317e-05
KIF15	280.122	-0.372852	0.0598994	-6.22464	4.82677e-10	4.80993e-09
LDLRAP1	6148.12	-0.372627	0.0298517	-12.4826	9.28904e-36	5.73911e-34
FAM8A1	1500.81	-0.372244	0.0283107	-13.1485	1.73563e-39	1.32688e-37
STK26	1951.21	-0.371592	0.0342397	-10.8527	1.93677e-27	7.42201e-26
CENPK	1021.32	-0.371509	0.0396144	-9.37813	6.71558e-21	1.73767e-19
CDH26	51.5375	-0.371424	0.143515	-2.58805	0.00965221	0.0275821
EXO1	114.131	-0.371348	0.105824	-3.5091	0.000449622	0.00178026
IFNLR1	192.368	-0.371185	0.0720019	-5.15521	2.53349e-07	1.78869e-06
IRS2	935.336	-0.37117	0.0448596	-8.27404	1.29497e-16	2.49388e-15
CDCP1	296.278	-0.371158	0.0805575	-4.60736	4.07804e-06	2.39076e-05
TNNT3	265.75	-0.370983	0.0805364	-4.60639	4.0971e-06	2.401e-05
FCER1G	1208.74	-0.37098	0.0557481	-6.65458	2.84118e-11	3.27298e-10
SH3TC1	690.241	-0.370714	0.049423	-7.50085	6.34048e-14	9.76356e-13
ZBTB16	87.9312	-0.3704	0.120651	-3.07	0.00214057	0.00725034
SPIN4	130.484	-0.37032	0.0930029	-3.98181	6.83918e-05	0.00032051
TRAF3IP2	1422.78	-0.370101	0.03126	-11.8394	2.44141e-32	1.23597e-30
FAM117B	624.053	-0.369454	0.0466922	-7.91253	2.52204e-15	4.40325e-14
RGS17	47.5086	-0.369351	0.141943	-2.6021	0.00926543	0.0266434
ANKRD6	141.564	-0.369276	0.0896678	-4.11827	3.81734e-05	0.000187121
AAK1	3980.54	-0.369053	0.0462969	-7.97143	1.56851e-15	2.76719e-14
PERP	2243.84	-0.368624	0.0272044	-13.5502	7.90593e-42	6.8384e-40
ICAM2	5569.27	-0.368248	0.0328088	-11.2241	3.10645e-29	1.33967e-27
ITGAV	632.789	-0.368141	0.0521964	-7.053	1.75103e-12	2.34353e-11
GRASP	174.937	-0.368049	0.0981574	-3.74958	0.000177131	0.000764101
SMARCB1	436.977	-0.367781	0.115292	-3.19	0.00142274	0.00500489
SH2B3	1358.29	-0.367504	0.0444902	-8.26034	1.45256e-16	2.77971e-15
ZNF69	66.7543	-0.367346	0.13201	-2.78271	0.00539073	0.0164548
HIST1H2BD	171.827	-0.366602	0.0756573	-4.84556	1.26253e-06	8.04672e-06
PECAM1	591.979	-0.365092	0.0432616	-8.43917	3.19594e-17	6.48485e-16
LZTS1	63.5842	-0.365012	0.141577	-2.57818	0.00993215	0.0283132
ZNF367	379.153	-0.364942	0.0619728	-5.88875	3.89133e-09	3.49159e-08
CHMP7	12613.5	-0.364148	0.028242	-12.8938	4.87626e-38	3.40147e-36
STRADB	1172.48	-0.364009	0.0425659	-8.55164	1.21347e-17	2.53706e-16
GPR160	198.43	-0.363879	0.0920176	-3.95444	7.67129e-05	0.000356088
BNIP3L	1632.9	-0.363268	0.0352449	-10.307	6.55231e-25	2.23888e-23
TTC28	131.005	-0.362327	0.0849576	-4.26479	2.00087e-05	0.00010344
HLA-DQB1	615.904	-0.362168	0.0530507	-6.82683	8.68142e-12	1.07514e-10
ANXA9	102.951	-0.362057	0.097583	-3.71025	0.000207057	0.000881639
ZADH2	1432.05	-0.361701	0.0331106	-10.924	8.84691e-28	3.43374e-26
LONRF3	174.92	-0.360919	0.0859515	-4.1991	2.67976e-05	0.000135619
PIK3CG	1308.36	-0.360636	0.0462762	-7.79313	6.5368e-15	1.08973e-13
PHTF2	2474.83	-0.360438	0.0339677	-10.6112	2.64352e-26	9.68887e-25
ITM2A	1646.31	-0.36022	0.0366396	-9.83144	8.24328e-23	2.49557e-21
TNFSF8	1963.81	-0.360099	0.0448607	-8.02705	9.98445e-16	1.80137e-14
FBLN5	147.251	-0.359912	0.104825	-3.43346	0.000595928	0.00229473
RARG	547.325	-0.359801	0.0503662	-7.1437	9.08522e-13	1.25363e-11
PHKB	3082.47	-0.359554	0.0279075	-12.8837	5.55691e-38	3.84086e-36
SESN3	6359.77	-0.358754	0.0312279	-11.4883	1.51123e-30	6.95304e-29
TET1	102.063	-0.358618	0.118786	-3.01903	0.00253585	0.00843764
WDR88	57.4303	-0.358348	0.148069	-2.42014	0.0155144	0.0417495
ITGB1	4339.08	-0.357745	0.0289678	-12.3498	4.88543e-35	2.85524e-33
PNPLA7	1223.73	-0.357086	0.0498514	-7.163	7.89307e-13	1.09652e-11
CD96	7571.62	-0.356248	0.021126	-16.863	8.42197e-64	1.90274e-61
LMCD1	79.108	-0.356182	0.117592	-3.02897	0.00245393	0.00819257
CDKN2C	1053.62	-0.355832	0.0384567	-9.25278	2.18727e-20	5.4455e-19
CCR6	189.987	-0.35519	0.0746836	-4.75593	1.97531e-06	1.22392e-05
TNFRSF9	97.7445	-0.35469	0.104643	-3.38951	0.000700166	0.00264696
PLEKHA8P1	298.391	-0.354356	0.0592991	-5.97574	2.29043e-09	2.10378e-08
SEC22B4P	52.5405	-0.354088	0.136632	-2.59154	0.00955465	0.0273504
IZUMO4	269.147	-0.354045	0.0692536	-5.11229	3.18269e-07	2.21807e-06
SORBS3	533.29	-0.353529	0.0551879	-6.40592	1.49467e-10	1.57117e-09
SLC2A13	159.318	-0.353102	0.0926196	-3.81239	0.000137627	0.000606303
TMX4	2821.96	-0.352258	0.0224585	-15.6848	1.92037e-55	2.96618e-53
AURKB	767.693	-0.351622	0.0540755	-6.50243	7.90339e-11	8.63158e-10
STMN1	3696.03	-0.351453	0.0378892	-9.27581	1.7627e-20	4.41026e-19
CDK6	2732.55	-0.351225	0.0584254	-6.01152	1.83796e-09	1.7163e-08
DUSP5	183.482	-0.351008	0.0802476	-4.37406	1.21957e-05	6.56028e-05
MDFIC	5617.01	-0.350787	0.026101	-13.4396	3.54436e-41	2.91581e-39
RPL39L	56.7941	-0.350708	0.14926	-2.34964	0.0187917	0.0494439
TRAV23DV6	318.607	-0.350672	0.0607924	-5.76835	8.00529e-09	6.91249e-08
TPM2	240.154	-0.35059	0.0697171	-5.02875	4.93699e-07	3.35418e-06
TTN	2863.1	-0.350232	0.054411	-6.43679	1.22028e-10	1.29351e-09
TRAV26-2	174.868	-0.34993	0.0844603	-4.14313	3.42601e-05	0.000169731
ITGB7	24715.7	-0.349594	0.02779	-12.5799	2.72542e-36	1.72893e-34
RCBTB2	515.598	-0.349306	0.0499657	-6.99092	2.73083e-12	3.58514e-11
SNRK	3812.38	-0.34881	0.0264138	-13.2056	8.14389e-40	6.32175e-38
TRAV35	171.795	-0.348771	0.0831683	-4.19356	2.74615e-05	0.000138839
DPYSL2	1721.38	-0.348595	0.0332821	-10.4739	1.13808e-25	4.07262e-24
PRKCA	2960.6	-0.3485	0.0296914	-11.7374	8.19704e-32	4.04165e-30
ARHGEF39	111.755	-0.347171	0.0926424	-3.74743	0.000178658	0.000769593
KCTD7	1624.63	-0.347015	0.0279524	-12.4145	2.18008e-35	1.32014e-33
UBASH3A	3243.66	-0.346738	0.0275957	-12.5649	3.29141e-36	2.07592e-34
CD55	5463.32	-0.346646	0.0302768	-11.4492	2.3719e-30	1.07818e-28
RORA	4271.83	-0.345869	0.0508575	-6.80074	1.0408e-11	1.27465e-10
PDE9A	1209.36	-0.345223	0.0497054	-6.94538	3.77445e-12	4.89579e-11
CCNG1	6313.17	-0.344341	0.0169204	-20.3506	4.58701e-92	2.10405e-89
RASGEF1B	483.605	-0.343843	0.0512203	-6.71303	1.90622e-11	2.26132e-10
DBNDD2	372.946	-0.343804	0.0534058	-6.43758	1.2139e-10	1.28765e-09
NMT2	4554.68	-0.343557	0.0230413	-14.9104	2.81869e-50	3.55554e-48
ZNF80	135.729	-0.343225	0.0907338	-3.78277	0.000155091	0.000677779
PLK4	510.581	-0.342628	0.0588728	-5.81979	5.89207e-09	5.16435e-08
HACD4	2363.29	-0.342418	0.0265848	-12.8802	5.81686e-38	4.00226e-36
ZNF823	122.832	-0.342274	0.0846789	-4.04202	5.29922e-05	0.000253843
DEPDC1	252.259	-0.341686	0.0652764	-5.23445	1.65478e-07	1.20021e-06
SMIM14	287.049	-0.34162	0.0641116	-5.32852	9.90158e-08	7.39784e-07
ASPM	2493.5	-0.341497	0.0534042	-6.39457	1.60997e-10	1.68418e-09
CCSAP	792.746	-0.341457	0.0428216	-7.97394	1.53692e-15	2.71462e-14
GABARAPL1	1731.52	-0.341283	0.0302166	-11.2945	1.39631e-29	6.10867e-28
TOP2A	4680.11	-0.341025	0.0403003	-8.4621	2.62605e-17	5.36444e-16
LENG1	94.6393	-0.341017	0.140903	-2.42023	0.0155108	0.0417473
EMBP1	101.757	-0.34064	0.111871	-3.04494	0.00232728	0.00780935
LIME1	6372.46	-0.340332	0.0342169	-9.9463	2.61733e-23	8.10194e-22
TRAV17	319.876	-0.339865	0.0660078	-5.14885	2.62084e-07	1.84626e-06
HSD17B11	2375.25	-0.338503	0.0268675	-12.599	2.13917e-36	1.37206e-34
APBB1IP	4710.04	-0.338004	0.0240056	-14.0802	5.02513e-45	4.9716e-43
E2F8	199.695	-0.337703	0.0718127	-4.70256	2.56924e-06	1.55936e-05
LIN7B	74.0898	-0.337419	0.105756	-3.19053	0.00142011	0.00500027
RCSD1	12296	-0.336858	0.0180786	-18.633	1.73675e-77	5.84205e-75
PSRC1	146.683	-0.336812	0.0867222	-3.8838	0.000102837	0.000464947
BPGM	1238.46	-0.33647	0.0642156	-5.2397	1.60839e-07	1.16824e-06
SRGAP2C	719.596	-0.336189	0.0482287	-6.97073	3.15299e-12	4.11439e-11
BTBD8	299.374	-0.336052	0.0678999	-4.94922	7.451e-07	4.90799e-06
REXO5	104.653	-0.336001	0.10497	-3.20091	0.00136993	0.00483935
ABI2	597.491	-0.335868	0.0481351	-6.9776	3.00261e-12	3.92153e-11
CNTNAP1	54.0323	-0.335488	0.138153	-2.42838	0.0151663	0.0409511
TRAV6	181.032	-0.3345	0.0877346	-3.81263	0.000137496	0.000605902
TOB1	2929.65	-0.334459	0.0392894	-8.5127	1.69933e-17	3.51403e-16
LPAR6	2774.15	-0.333762	0.042498	-7.85359	4.04301e-15	6.90734e-14
SYTL1	4334.86	-0.333339	0.0395641	-8.4253	3.59826e-17	7.26224e-16
FAM45A	1778.25	-0.333117	0.0289049	-11.5246	9.91773e-31	4.61922e-29
SMPD3	738.893	-0.332994	0.0610415	-5.4552	4.89184e-08	3.79537e-07
TRAV13-1	690.872	-0.332977	0.0486032	-6.85093	7.33737e-12	9.17899e-11
ERI2	158.444	-0.332561	0.0789208	-4.21386	2.51045e-05	0.000127733
HJURP	713.009	-0.332524	0.0479728	-6.93153	4.16325e-12	5.38625e-11
PHLPP1	459.283	-0.332287	0.0501645	-6.62394	3.49742e-11	3.98049e-10
IRF4	2328.35	-0.332276	0.0351029	-9.46579	2.91337e-21	7.75039e-20
NCAPG2	1119.15	-0.332264	0.04654	-7.13934	9.37808e-13	1.29051e-11
IL9R	163.386	-0.332238	0.0831602	-3.99515	6.46525e-05	0.000304684
CHD3	17377.6	-0.331894	0.0271765	-12.2125	2.66515e-34	1.47774e-32
NONOP2	66.9965	-0.331463	0.125743	-2.63603	0.00838812	0.0243613
UTRN	14085.5	-0.331209	0.0431008	-7.68451	1.53584e-14	2.48908e-13
PKMYT1	345.122	-0.330961	0.0719239	-4.60155	4.1936e-06	2.4547e-05
TGFBR1	2704.26	-0.330889	0.0489417	-6.76089	1.37148e-11	1.65419e-10
IL24	3048.77	-0.330754	0.0366132	-9.03371	1.65944e-19	3.88838e-18
AIRE	127.162	-0.330329	0.108298	-3.05018	0.00228701	0.00769469
CACNA1I	174.423	-0.329438	0.0901295	-3.65516	0.00025702	0.00107473
ZNF443	80.0825	-0.328728	0.10574	-3.10884	0.00187825	0.00644694
SGPP2	284.463	-0.328697	0.0587192	-5.59777	2.17121e-08	1.77844e-07
ERN1	6055.85	-0.328532	0.0443112	-7.4142	1.22363e-13	1.84116e-12
TFPT	249.686	-0.32842	0.0647875	-5.0692	3.99497e-07	2.74373e-06
SESN1	1207.85	-0.328347	0.0325266	-10.0947	5.82968e-24	1.88555e-22
C16orf54	3316.39	-0.328338	0.0261572	-12.5525	3.85298e-36	2.41002e-34
LACC1	265.333	-0.328183	0.0658873	-4.98097	6.32653e-07	4.22243e-06
C18orf54	143.375	-0.326922	0.0893395	-3.65932	0.000252882	0.00105947
LGALS1	2330.34	-0.32488	0.0605364	-5.36669	8.01966e-08	6.07272e-07
EPHX1	974.505	-0.324749	0.0405774	-8.00318	1.21243e-15	2.16677e-14
OPTN	13059.9	-0.324578	0.018038	-17.9941	2.16608e-72	6.30538e-70
KCNMB4	79.0449	-0.324547	0.112562	-2.88328	0.00393552	0.0124419
CLIC4	143.624	-0.324512	0.0788815	-4.11392	3.88998e-05	0.000190251
PDE7A	3019.6	-0.324229	0.0219933	-14.7422	3.45292e-49	4.0517e-47
PLEKHA8	846.904	-0.32376	0.0454088	-7.1299	1.0044e-12	1.37714e-11
TRAV26-1	402.315	-0.323726	0.0666167	-4.85953	1.17665e-06	7.5247e-06
BTLA	128.632	-0.323498	0.0858065	-3.77009	0.000163188	0.000710229
ERCC6L	132.273	-0.323083	0.0920169	-3.51113	0.000446204	0.00176811
SLC38A1	15496	-0.322774	0.0332636	-9.70353	2.91241e-22	8.49424e-21
DNALI1	94.687	-0.32191	0.0985841	-3.26534	0.00109333	0.00394699
FAM157B	91.1408	-0.321868	0.130998	-2.45704	0.0140087	0.0382346
DNAJB9	932.852	-0.321854	0.0411557	-7.8204	5.26539e-15	8.90528e-14
SKAP1	3574.57	-0.321713	0.0321424	-10.009	1.39163e-23	4.39774e-22
TRAV5	190.066	-0.320471	0.0724101	-4.42577	9.60984e-06	5.28576e-05
RPL4P1	91.5432	-0.320412	0.118308	-2.70829	0.00676311	0.0201047
FITM2	318.021	-0.320222	0.0538569	-5.9458	2.75118e-09	2.51174e-08
GINS4	233.022	-0.320101	0.0711567	-4.49854	6.84209e-06	3.87317e-05
HIST2H4A	482.117	-0.31988	0.0723593	-4.42071	9.8375e-06	5.39335e-05
CASP10	2698.14	-0.319184	0.0353168	-9.03773	1.59954e-19	3.75966e-18
FOSL2	2880.68	-0.318736	0.0441628	-7.21728	5.30383e-13	7.51724e-12
SERTAD2	1318.87	-0.318341	0.0307685	-10.3463	4.3488e-25	1.51328e-23
CBLL1	4661.16	-0.318283	0.028012	-11.3624	6.43695e-30	2.87422e-28
TRAV8-4	284.461	-0.318132	0.0594898	-5.34768	8.90895e-08	6.68923e-07
TRBV14	76.2318	-0.318054	0.107689	-2.95345	0.00314241	0.0102031
CDCA3	277.829	-0.317804	0.0708222	-4.48735	7.21154e-06	4.05954e-05
TRAV29DV5	377.705	-0.317652	0.070826	-4.48496	7.29274e-06	4.10372e-05
NEMP1	1556.97	-0.317649	0.0332678	-9.54822	1.31944e-21	3.66464e-20
ZMIZ1	2282.1	-0.317468	0.0372243	-8.5285	1.48252e-17	3.08254e-16
KIAA1841	483.63	-0.317294	0.0444079	-7.14499	9.00024e-13	1.24303e-11
GLG1	10012.6	-0.317288	0.0234218	-13.5467	8.28814e-42	7.04817e-40
GFI1	803.145	-0.316574	0.0450874	-7.02134	2.19751e-12	2.90766e-11
CHEK1	601.321	-0.316371	0.0489252	-6.46642	1.00349e-10	1.07577e-09
RGCC	1493.27	-0.315802	0.0491093	-6.4306	1.27101e-10	1.34446e-09
NUDT4P2	86.5743	-0.31556	0.112004	-2.81739	0.0048416	0.0149849
C1orf54	274.653	-0.315493	0.0629778	-5.00959	5.45447e-07	3.67934e-06
HYLS1	384.374	-0.315392	0.0537128	-5.87183	4.31002e-09	3.84448e-08
THRA	1023.23	-0.315338	0.0417	-7.56206	3.96721e-14	6.21652e-13
ATAD2	1849.26	-0.314728	0.0317672	-9.90732	3.86868e-23	1.18065e-21
CEMIP	57.4698	-0.314501	0.127304	-2.47046	0.0134938	0.0370027
ZBTB1	4517.75	-0.314499	0.0245375	-12.8171	1.31568e-37	8.93071e-36
VIM	44818.7	-0.314445	0.0231062	-13.6087	3.55476e-42	3.14669e-40
TMEM169	634.797	-0.3144	0.0469148	-6.70151	2.0627e-11	2.42709e-10
NCAPG	1028.14	-0.314359	0.0457283	-6.8745	6.22083e-12	7.83401e-11
ATXN7L1	1223.26	-0.314346	0.0437218	-7.18968	6.49424e-13	9.08534e-12
LRRC37A4P	629.706	-0.314291	0.0735511	-4.27309	1.92779e-05	9.99691e-05
LPGAT1	1342.66	-0.314093	0.0432728	-7.25843	3.916e-13	5.58685e-12
LRRC1	71.9243	-0.313678	0.110027	-2.85091	0.00435941	0.0136509
SLC39A8	1408.09	-0.31359	0.0386319	-8.11738	4.76361e-16	8.84746e-15
NUTM2A	129.568	-0.313505	0.1007	-3.11328	0.00185023	0.00636376
BRIP1	630.548	-0.313418	0.0490801	-6.38585	1.70446e-10	1.77934e-09
APOLD1	260.307	-0.313414	0.106152	-2.95249	0.00315219	0.0102326
ZMAT3	3397.1	-0.313359	0.0377354	-8.30411	1.00573e-16	1.96048e-15
ECT2	413.819	-0.312922	0.0617416	-5.06825	4.01481e-07	2.75611e-06
ABCG1	533.83	-0.312022	0.0566648	-5.50644	3.66155e-08	2.90639e-07
SNX18	1231.16	-0.312002	0.0357008	-8.73937	2.34413e-18	5.1054e-17
ESPL1	912.964	-0.311921	0.0469504	-6.64362	3.06065e-11	3.50182e-10
TRABD2A	493.523	-0.311852	0.0448926	-6.94663	3.74109e-12	4.86084e-11
CDR2	3102.5	-0.31176	0.0309574	-10.0706	7.44983e-24	2.40444e-22
TRAV10	133.118	-0.311622	0.0920342	-3.38594	0.000709361	0.00267837
ZWINT	502.836	-0.311413	0.056758	-5.48668	4.09551e-08	3.22213e-07
FAM227B	151.48	-0.310745	0.0774571	-4.01184	6.02471e-05	0.000285523
LPAR5	453.953	-0.310144	0.0597619	-5.18966	2.10678e-07	1.50497e-06
NCALD	439.868	-0.310096	0.0738607	-4.19839	2.68818e-05	0.000135999
ADHFE1	461.594	-0.309998	0.0465006	-6.66653	2.61928e-11	3.03584e-10
PSTPIP2	530.86	-0.309805	0.0570433	-5.43106	5.60214e-08	4.3261e-07
CREB3L2	1838.67	-0.309325	0.0403483	-7.66636	1.76946e-14	2.8494e-13
DIP2B	3695.7	-0.309324	0.0383737	-8.06083	7.57776e-16	1.38032e-14
HIST1H1C	540.782	-0.309226	0.0553099	-5.59078	2.2605e-08	1.84063e-07
SLC4A8	117.849	-0.309221	0.109433	-2.82567	0.00471814	0.014665
DNAJB4	283.555	-0.308939	0.0602199	-5.13019	2.89449e-07	2.02187e-06
PDXDC2P	283.574	-0.308785	0.0664236	-4.64873	3.3399e-06	1.98026e-05
ALCAM	503.015	-0.308576	0.0570307	-5.41071	6.27766e-08	4.81139e-07
C15orf53	177.512	-0.308248	0.0758508	-4.06387	4.8265e-05	0.000232449
TRGV3	97.4295	-0.308023	0.10316	-2.98586	0.00282778	0.00928908
NOTCH2NLA	666.152	-0.308009	0.0543216	-5.6701	1.42713e-08	1.19352e-07
TRAV12-3	302.89	-0.30791	0.0642602	-4.79162	1.65442e-06	1.03569e-05
MANBA	871.322	-0.307691	0.0335684	-9.16608	4.90511e-20	1.18608e-18
ARRB2	5973.69	-0.307601	0.0381212	-8.06901	7.08688e-16	1.29402e-14
NBPF19	3755.38	-0.307416	0.0445963	-6.89331	5.45094e-12	6.92787e-11
TMEM159	346.33	-0.307122	0.0524125	-5.8597	4.63696e-09	4.1167e-08
GABBR1	2037.66	-0.307046	0.0398372	-7.70752	1.28287e-14	2.08804e-13
VNN2	828.76	-0.306905	0.0380373	-8.06854	7.11451e-16	1.2975e-14
SLC44A1	1918.94	-0.306903	0.0267882	-11.4566	2.17805e-30	9.93046e-29
SMC4	5222.05	-0.306309	0.0273074	-11.2171	3.36276e-29	1.44199e-27
CIP2A	431.255	-0.306015	0.0518731	-5.8993	3.65054e-09	3.28918e-08
BRCA1	478.987	-0.305728	0.0514799	-5.93879	2.8714e-09	2.61204e-08
CBL	3301.33	-0.304761	0.0436603	-6.98027	2.94617e-12	3.85447e-11
CCDC107	693.002	-0.304661	0.0471247	-6.46501	1.01295e-10	1.08514e-09
LITAF	8766.23	-0.304118	0.0235923	-12.8905	5.08944e-38	3.5339e-36
KCNQ1	539.096	-0.303551	0.044496	-6.82198	8.97966e-12	1.10869e-10
GPSM2	782.211	-0.3035	0.0468027	-6.48468	8.892e-11	9.61415e-10
FYN	10177.6	-0.303432	0.0238486	-12.7233	4.39048e-37	2.90213e-35
FOXN3	5973.68	-0.302185	0.0256298	-11.7904	4.37673e-32	2.19373e-30
C6orf226	146.653	-0.301691	0.0784129	-3.84747	0.000119344	0.000532424
C12orf57	1041.27	-0.301595	0.0571447	-5.27774	1.30787e-07	9.60567e-07
GNG2	6549.06	-0.301538	0.0317332	-9.50227	2.05357e-21	5.59081e-20
SRGAP2B	776.443	-0.301251	0.0363444	-8.28879	1.14403e-16	2.21165e-15
GNPTAB	5383.89	-0.300939	0.0334407	-8.99918	2.27415e-19	5.27972e-18
RAD54L	184.056	-0.300845	0.0911993	-3.29877	0.000971107	0.00355064
TMEM116	241.94	-0.300824	0.0613342	-4.90467	9.35855e-07	6.07203e-06
PPM1M	2696	-0.300171	0.0343553	-8.73726	2.38835e-18	5.18687e-17
RRM1	3115.03	-0.29997	0.0262231	-11.4391	2.6651e-30	1.20783e-28
EML4	4171.18	-0.29988	0.0309612	-9.68569	3.46866e-22	1.00201e-20
RXRA	120.583	-0.299658	0.105299	-2.84578	0.00443025	0.0138469
RIMBP3	222.278	-0.299616	0.0727107	-4.12065	3.77804e-05	0.000185375
GLUL	6354.9	-0.299384	0.0241267	-12.4088	2.34087e-35	1.4061e-33
CASTOR1	194.67	-0.299169	0.0772245	-3.87401	0.000107059	0.000482308
CRYBG1	6268.1	-0.298516	0.0339375	-8.79604	1.4173e-18	3.12736e-17
FAM72C	115.674	-0.298347	0.090861	-3.28356	0.00102506	0.00372362
AGAP7P	64.543	-0.298183	0.124046	-2.40382	0.0162249	0.0433993
TMEM245	5204.39	-0.298127	0.0314033	-9.49348	2.23458e-21	6.06179e-20
AQP7	89.7059	-0.29802	0.103387	-2.88256	0.0039446	0.0124654
HLA-DQA1	352.66	-0.297683	0.0695628	-4.27934	1.87448e-05	9.73712e-05
GPATCH11	400.678	-0.297364	0.0555094	-5.35699	8.4619e-08	6.3757e-07
TTC9	1262.56	-0.297272	0.0383329	-7.75502	8.83291e-15	1.45806e-13
CEP128	470.953	-0.296722	0.0567836	-5.22549	1.73694e-07	1.25201e-06
ARHGAP21	799.723	-0.296488	0.0475047	-6.24125	4.34093e-10	4.34868e-09
TEX30	106.988	-0.296469	0.112769	-2.62899	0.00856385	0.0248335
CTTNBP2NL	72.0935	-0.296459	0.111399	-2.66124	0.00778536	0.0227636
TCF7	6733.95	-0.2961	0.0354588	-8.35054	6.7952e-17	1.34105e-15
SLC35D2	1377.27	-0.295977	0.0348849	-8.48438	2.16865e-17	4.46624e-16
CA5B	523.669	-0.295962	0.0584408	-5.06431	4.09892e-07	2.8113e-06
ADGRF3	86.1867	-0.295955	0.110435	-2.6799	0.00736451	0.0216796
PBK	230.153	-0.295859	0.0708201	-4.17761	2.94592e-05	0.000147779
EPB41L2	358.415	-0.295733	0.059723	-4.95174	7.35525e-07	4.85126e-06
KLHL24	2954.35	-0.295552	0.0360601	-8.19608	2.48343e-16	4.6931e-15
TRAV3	338.012	-0.29538	0.0567804	-5.20214	1.97004e-07	1.41329e-06
TRIM69	1813.53	-0.294708	0.0423652	-6.95636	3.49176e-12	4.5486e-11
SUSD1	160.238	-0.294579	0.0832133	-3.54005	0.000400053	0.00160243
CD79A	179.279	-0.294528	0.0829754	-3.54958	0.000385842	0.00155126
KMT2A	6996.88	-0.294083	0.0758652	-3.87639	0.000106018	0.000478046
CENPF	2883.88	-0.293901	0.0483409	-6.07977	1.20356e-09	1.15306e-08
ZNF609	1973.93	-0.293876	0.0392175	-7.4935	6.70624e-14	1.03058e-12
KIF11	1591.85	-0.293863	0.033003	-8.90414	5.38019e-19	1.21552e-17
PCLAF	359.569	-0.293862	0.0548491	-5.35764	8.43176e-08	6.35932e-07
HSPB1	319.54	-0.293719	0.0662269	-4.43505	9.20523e-06	5.08724e-05
KANSL1L	521.211	-0.293635	0.0501082	-5.86003	4.62784e-09	4.11101e-08
TTC13	1119.4	-0.293615	0.0392334	-7.4838	7.22063e-14	1.10738e-12
CD2AP	4046.71	-0.293552	0.0333787	-8.79458	1.43585e-18	3.16368e-17
CDK19	1146.01	-0.293165	0.0407261	-7.19844	6.09047e-13	8.58393e-12
E2F3P1	167.308	-0.293109	0.119715	-2.44838	0.0143499	0.0390462
AGO2	3745.7	-0.293105	0.0447216	-6.554	5.60161e-11	6.23467e-10
LCORL	515.16	-0.292909	0.0482127	-6.07536	1.23713e-09	1.18222e-08
FER	330.795	-0.292883	0.0667223	-4.38958	1.13568e-05	6.14613e-05
CDKN3	247.01	-0.292831	0.069533	-4.21141	2.53787e-05	0.000128912
UBL3	4626.25	-0.2924	0.0263381	-11.1018	1.22963e-28	5.10216e-27
CCDC88A	215.807	-0.292338	0.0681579	-4.28913	1.79375e-05	9.35631e-05
KMT2C	5141.75	-0.292283	0.0754175	-3.87554	0.00010639	0.000479437
KIF23	646.21	-0.291606	0.0555125	-5.25297	1.49667e-07	1.08971e-06
INPP4A	5069.65	-0.291363	0.0301176	-9.67416	3.88248e-22	1.11095e-20
GPA33	4619.67	-0.290927	0.0334326	-8.7019	3.26386e-18	6.99788e-17
AKAP7	392.847	-0.29039	0.0581166	-4.99668	5.83262e-07	3.91349e-06
FGFR1	290.264	-0.289942	0.0610684	-4.74783	2.05615e-06	1.2714e-05
DSCC1	101.979	-0.289846	0.0985133	-2.9422	0.00325885	0.0105112
CDC25C	101.616	-0.289765	0.0999258	-2.89981	0.00373394	0.0118841
PIEZO2	68.1972	-0.28928	0.114959	-2.51636	0.0118573	0.0331211
CNST	3920.93	-0.289104	0.0288328	-10.0269	1.16063e-23	3.69863e-22
ZNF699	260.274	-0.288831	0.0857268	-3.36921	0.00075384	0.00282238
FRG1CP	554.004	-0.288642	0.0435402	-6.62933	3.37206e-11	3.84753e-10
CTSH	431.32	-0.288615	0.0781155	-3.69473	0.000220125	0.000934126
MELK	411.88	-0.288507	0.0579525	-4.97834	6.41335e-07	4.2766e-06
CA6	242.038	-0.288357	0.0821382	-3.51063	0.000447051	0.00177101
SHCBP1	372.767	-0.28815	0.0638209	-4.51498	6.3323e-06	3.6021e-05
SGPP1	1251.42	-0.288078	0.0302616	-9.51959	1.73863e-21	4.75907e-20
SH3BP5	2323.2	-0.288047	0.0540893	-5.32539	1.00734e-07	7.5151e-07
HIST1H4I	88.203	-0.287754	0.115758	-2.48583	0.0129249	0.0356301
C21orf58	327.238	-0.287686	0.0615695	-4.67255	2.97486e-06	1.77846e-05
KIAA1109	5300.98	-0.287177	0.0742873	-3.86576	0.000110743	0.000497276
TTYH2	681.49	-0.287028	0.0422299	-6.7968	1.06972e-11	1.30794e-10
MCUB	4360.09	-0.2867	0.0243846	-11.7574	6.46646e-32	3.21983e-30
TET3	1392.93	-0.286034	0.0576955	-4.95764	7.13534e-07	4.71649e-06
OR5A1	99.0822	-0.285725	0.106401	-2.68535	0.00724529	0.0213822
PLEKHA1	1039.83	-0.285685	0.0396535	-7.20452	5.82476e-13	8.23243e-12
DOCK11	8134.21	-0.285553	0.0297228	-9.60721	7.45385e-22	2.10895e-20
TRBV5-6	97.0693	-0.285251	0.105539	-2.70281	0.00687565	0.0203832
EMP3	5817.69	-0.284453	0.0418493	-6.79708	1.06761e-11	1.30642e-10
H1F0	773.951	-0.284129	0.0473427	-6.00153	1.95471e-09	1.81302e-08
MAP4K4	9496.08	-0.284019	0.0184187	-15.4202	1.19794e-53	1.77777e-51
TNFRSF10D	249.142	-0.283631	0.0691129	-4.10388	4.06274e-05	0.000198252
USP46	328.392	-0.283265	0.0667881	-4.24125	2.22279e-05	0.000113901
DOCK3	183.837	-0.282806	0.0838705	-3.37194	0.000746409	0.00279871
ZNF827	438.684	-0.282667	0.0541943	-5.21581	1.8302e-07	1.31609e-06
ADD3	19027.6	-0.282649	0.0213548	-13.2359	5.44708e-40	4.27215e-38
PITPNC1	599.27	-0.282496	0.0433327	-6.51924	7.06645e-11	7.77926e-10
CEP57	3204.78	-0.282341	0.025773	-10.9549	6.29434e-28	2.48118e-26
ELF4	5812.97	-0.282244	0.02033	-13.8831	8.01793e-44	7.53834e-42
LGALS9C	133.055	-0.2821	0.0956492	-2.94932	0.00318471	0.0103117
TPX2	2127.5	-0.281871	0.0422349	-6.67387	2.49139e-11	2.90093e-10
CENPA	280.582	-0.281689	0.0602727	-4.67359	2.95986e-06	1.77019e-05
SMPD1	2233.18	-0.281361	0.0371184	-7.58009	3.45323e-14	5.45063e-13
STARD10	80.0821	-0.281247	0.106479	-2.64133	0.00825809	0.0240231
DGKH	1905.12	-0.281188	0.0857204	-3.2803	0.00103698	0.00376513
FMNL1	24540.5	-0.280862	0.023702	-11.8497	2.1593e-32	1.10052e-30
NUCB2	672.957	-0.280758	0.0451236	-6.22197	4.90965e-10	4.88609e-09
CSGALNACT2	3735.89	-0.280416	0.0300261	-9.33909	9.71697e-21	2.49721e-19
SMAP1	4408.22	-0.280387	0.0203335	-13.7894	2.95183e-43	2.72451e-41
ANO6	2119.33	-0.280184	0.0293361	-9.55082	1.2867e-21	3.58687e-20
ZDHHC14	495.358	-0.28005	0.0506881	-5.52497	3.2955e-08	2.62963e-07
NEK2	355.175	-0.279613	0.0675236	-4.14097	3.45847e-05	0.000171193
DZIP3	629.838	-0.279535	0.0430146	-6.49861	8.10678e-11	8.84095e-10
SLC12A7	2276.5	-0.279212	0.040441	-6.90417	5.04993e-12	6.4386e-11
TRAC	27746.5	-0.279043	0.0348464	-8.0078	1.16782e-15	2.09447e-14
TRAIP	139.611	-0.278987	0.0864126	-3.22855	0.00124419	0.00443451
TRAV38-1	120.119	-0.278554	0.0878449	-3.17097	0.00151929	0.00531242
HIST1H2AC	838.445	-0.278447	0.0388576	-7.16581	7.73266e-13	1.07582e-11
CD80	397.748	-0.277955	0.0741358	-3.74927	0.000177353	0.000764693
TXNDC16	735.064	-0.277879	0.0417502	-6.65576	2.81843e-11	3.25172e-10
NFKBIL1	247.978	-0.277578	0.087151	-3.18502	0.00144743	0.005087
ANO10	231.568	-0.277377	0.0669897	-4.14058	3.46426e-05	0.000171424
C18orf25	3099.23	-0.277336	0.0420283	-6.59878	4.14558e-11	4.68646e-10
TMEM63A	14530.5	-0.277166	0.0269278	-10.2929	7.58324e-25	2.5853e-23
OLFM2	878.074	-0.277122	0.0475371	-5.82959	5.55628e-09	4.88985e-08
CCNI	14686.8	-0.276886	0.0202808	-13.6526	1.94717e-42	1.75442e-40
MID2	131.575	-0.276885	0.0948547	-2.91904	0.00351112	0.0112268
SLC16A13	120.051	-0.27674	0.0950298	-2.91214	0.00358961	0.0114536
TRAV38-2DV8	233.831	-0.276376	0.0702855	-3.93219	8.41767e-05	0.000387172
ANK1	1717.93	-0.276078	0.0412049	-6.70011	2.08257e-11	2.4475e-10
WEE1	560.929	-0.276052	0.0442024	-6.24518	4.233e-10	4.24338e-09
PRC1	860.039	-0.275906	0.0457421	-6.03178	1.62163e-09	1.52274e-08
REEP3	1902.24	-0.275723	0.033399	-8.25541	1.51383e-16	2.88965e-15
ARL4A	252.708	-0.275647	0.0724538	-3.80446	0.000142115	0.000625166
IKBKE	4326.88	-0.274239	0.025324	-10.8292	2.50311e-27	9.54397e-26
CD44	25186.7	-0.274129	0.022419	-12.2275	2.21583e-34	1.24226e-32
TPP2	6932.45	-0.27411	0.024675	-11.1088	1.13644e-28	4.73893e-27
MYO1C	1863.4	-0.274061	0.0298889	-9.16933	4.75965e-20	1.1546e-18
LMO4	81.1938	-0.273953	0.109408	-2.50395	0.0122816	0.0341113
CORO7	3616.58	-0.273355	0.0266748	-10.2477	1.21183e-24	4.11289e-23
CEP350	4535.15	-0.273266	0.0468781	-5.82928	5.56678e-09	4.89625e-08
ANKMY2	484.323	-0.272929	0.043903	-6.21664	5.07929e-10	5.05159e-09
SWAP70	1240.97	-0.271743	0.0311726	-8.71737	2.84734e-18	6.13962e-17
PHC1P1	200.57	-0.271464	0.103114	-2.63265	0.00847217	0.0245865
OR10AH1P	207.471	-0.271299	0.0763161	-3.55494	0.000378064	0.00152201
TNFRSF11A	898.14	-0.271107	0.0458987	-5.90665	3.49141e-09	3.14955e-08
ADAMTS6	230.333	-0.2711	0.0656568	-4.12905	3.6426e-05	0.000179486
TRAV22	139.524	-0.270978	0.089694	-3.02114	0.00251822	0.00838134
MFGE8	2079.12	-0.27087	0.0367504	-7.37052	1.69959e-13	2.52967e-12
TMEM38A	89.0154	-0.270756	0.101724	-2.66166	0.00777553	0.0227436
CEP170	1077.18	-0.270723	0.0602813	-4.49099	7.08925e-06	4.00261e-05
MIB1	3716.85	-0.270692	0.0500488	-5.40856	6.35332e-08	4.86199e-07
GEN1	810.467	-0.270609	0.0470619	-5.75007	8.92057e-09	7.66349e-08
P4HA1	557.995	-0.270283	0.0479816	-5.63307	1.77034e-08	1.46195e-07
FAM171A1	723.546	-0.270207	0.0364474	-7.41361	1.22911e-13	1.84391e-12
SMYD4	1124.58	-0.270121	0.0367108	-7.35807	1.86592e-13	2.76635e-12
INSIG1	1856.24	-0.270056	0.0294032	-9.18457	4.13179e-20	1.00713e-18
CCDC102A	523.129	-0.269896	0.0491279	-5.49374	3.93508e-08	3.10074e-07
SACS	2050.84	-0.269653	0.0916381	-2.94259	0.00325483	0.0105005
RRM2B	1205.68	-0.269648	0.0416374	-6.4761	9.4125e-11	1.01263e-09
STIL	497.04	-0.269465	0.0465511	-5.78858	7.09846e-09	6.1788e-08
GGH	85.9884	-0.269175	0.0999793	-2.69231	0.00709592	0.0209664
RAD51	281.058	-0.269171	0.0608577	-4.42296	9.73594e-06	5.34735e-05
RAB11FIP1	7219.22	-0.269036	0.0389012	-6.91587	4.65007e-12	5.97016e-11
SPAG5	691.371	-0.268917	0.047471	-5.66486	1.47142e-08	1.22716e-07
C5orf34	115.156	-0.268855	0.0899835	-2.98783	0.00280965	0.00923756
FAM117A	5489.38	-0.268742	0.0286362	-9.38472	6.30826e-21	1.64069e-19
FAM92A	241.287	-0.268649	0.0749064	-3.58646	0.000335191	0.0013676
ITPRID2	2010.88	-0.268105	0.0372628	-7.19498	6.24721e-13	8.77217e-12
CD109	591.896	-0.268085	0.0477869	-5.61	2.02323e-08	1.66083e-07
RNASEK	2285.5	-0.268048	0.0494341	-5.42233	5.88284e-08	4.52713e-07
KANK1	408.617	-0.267824	0.0491224	-5.45217	4.9759e-08	3.85862e-07
SLC2A4RG	1598.78	-0.267559	0.0418056	-6.40007	1.55304e-10	1.62801e-09
PATL2	1738.92	-0.267388	0.0352803	-7.57897	3.48312e-14	5.49208e-13
PIK3R1	4398.55	-0.267363	0.0301249	-8.87515	6.98371e-19	1.57076e-17
DSN1	463.4	-0.267349	0.0551783	-4.84519	1.2649e-06	8.05843e-06
HEATR5B	2586.09	-0.26727	0.0353092	-7.56941	3.74918e-14	5.89318e-13
ABCB7	1272.65	-0.266757	0.0369491	-7.21958	5.21468e-13	7.3978e-12
TRBV15	77.0112	-0.266468	0.109273	-2.43855	0.0147461	0.0399521
KCTD12	594.46	-0.26646	0.0434776	-6.12868	8.86127e-10	8.63147e-09
KIF2A	6023.16	-0.266255	0.0319933	-8.32221	8.63405e-17	1.69512e-15
FCMR	24597.7	-0.265797	0.0333227	-7.97645	1.50602e-15	2.66315e-14
MAGEE1	262.337	-0.265692	0.0635028	-4.18395	2.86492e-05	0.000144074
TRAV14DV4	290.397	-0.265605	0.0676535	-3.92597	8.63808e-05	0.000396587
TICRR	207.165	-0.26547	0.0802698	-3.30722	0.000942284	0.00345276
GPR183	446.628	-0.265433	0.0602098	-4.40846	1.04107e-05	5.68494e-05
DEPDC1B	318.435	-0.265319	0.0592751	-4.47606	7.60346e-06	4.26451e-05
CKAP2	2550.98	-0.265209	0.0283114	-9.36755	7.42334e-21	1.91426e-19
POLQ	365.984	-0.264951	0.0596795	-4.43957	9.01374e-06	4.98975e-05
VAMP1	1734.68	-0.264896	0.0434555	-6.09581	1.08884e-09	1.04646e-08
CCDC152	155.451	-0.264779	0.0866365	-3.05621	0.00224154	0.00755179
NQO1	655.374	-0.264389	0.0503426	-5.2518	1.50618e-07	1.0961e-06
ICK	1140.42	-0.26362	0.0411221	-6.41067	1.44883e-10	1.5251e-09
TUBB	1056.99	-0.263225	0.0384868	-6.83936	7.95487e-12	9.90237e-11
DPEP2	2233.94	-0.262909	0.0358721	-7.32907	2.31763e-13	3.36679e-12
ARHGAP12	1254.72	-0.262619	0.0373439	-7.03245	2.02938e-12	2.69935e-11
MOSPD3	559.395	-0.261957	0.055032	-4.76009	1.93509e-06	1.20096e-05
KLF3	7695.1	-0.261864	0.0240781	-10.8756	1.50644e-27	5.80228e-26
ZNF33B	1851.78	-0.261846	0.0321604	-8.14187	3.8923e-16	7.28279e-15
ARHGAP18	404.898	-0.261795	0.0543699	-4.81507	1.47147e-06	9.28455e-06
TESK1	975.203	-0.261579	0.0398536	-6.56349	5.2562e-11	5.88049e-10
GPR63	144.117	-0.261343	0.0869874	-3.00437	0.00266128	0.00880521
PBX3	187.039	-0.260816	0.0769391	-3.3899	0.000699175	0.0026443
ITPKB	5069.03	-0.260616	0.0238515	-10.9266	8.60201e-28	3.34726e-26
MGAT5	2191.22	-0.260602	0.0336968	-7.73374	1.04435e-14	1.71086e-13
CENPE	1225.44	-0.26057	0.0534488	-4.87513	1.08738e-06	6.98333e-06
RAP2A	1843.66	-0.260514	0.0346783	-7.51231	5.80917e-14	9.00035e-13
KIF18B	487.245	-0.260255	0.0480235	-5.41931	5.98279e-08	4.59703e-07
TMEM104	806.508	-0.260133	0.0380614	-6.83456	8.22581e-12	1.02144e-10
FLNA	73180.7	-0.259825	0.0251897	-10.3148	6.04298e-25	2.07421e-23
NSD3	14503.6	-0.259524	0.0283322	-9.16005	5.18738e-20	1.25233e-18
DOCK10	7362.72	-0.259292	0.0281213	-9.22046	2.95821e-20	7.26922e-19
CLSPN	302.768	-0.259214	0.0591636	-4.38131	1.17969e-05	6.3616e-05
STK4	16033.9	-0.25885	0.0309486	-8.36385	6.07038e-17	1.20271e-15
ESCO2	201.841	-0.258602	0.0727228	-3.55599	0.000376556	0.00151755
C17orf53	91.3989	-0.258525	0.100982	-2.56011	0.010464	0.0296396
DAB1	144.314	-0.25805	0.0966596	-2.66968	0.00759245	0.0222813
PAN3	2683.37	-0.257837	0.0304587	-8.46513	2.55858e-17	5.23367e-16
CISH	7800.99	-0.25764	0.0912848	-2.82238	0.0047669	0.0147953
LRRC8A	3483.81	-0.257596	0.0272177	-9.46429	2.95559e-21	7.84891e-20
UTS2	182.499	-0.257423	0.0823711	-3.12516	0.00177709	0.00614055
MAP4K2	5724.87	-0.257406	0.024688	-10.4264	1.87923e-25	6.67744e-24
FNIP2	1239.87	-0.257199	0.0459578	-5.59642	2.18821e-08	1.78946e-07
SIT1	4218.71	-0.256945	0.0386149	-6.65404	2.85157e-11	3.28245e-10
STK10	16462.8	-0.256833	0.0208898	-12.2946	9.678e-35	5.59144e-33
RMND1	791.461	-0.256579	0.0418131	-6.13632	8.44525e-10	8.2528e-09
GNG8	227.225	-0.255758	0.0837027	-3.05555	0.00224645	0.00756664
CEP55	664.921	-0.255282	0.046459	-5.49477	3.9121e-08	3.08585e-07
THEMIS2	2017.1	-0.254976	0.0315801	-8.07395	6.80614e-16	1.24727e-14
SRGAP2	1948.85	-0.254873	0.0254664	-10.0082	1.40261e-23	4.42318e-22
ZBTB20	773.212	-0.254782	0.0962745	-2.64642	0.00813493	0.0236941
MYO1E	162.48	-0.254731	0.0784458	-3.24722	0.00116538	0.00418512
IGF2R	6585.54	-0.254598	0.0373301	-6.82018	9.09239e-12	1.12169e-10
PKIA	860.447	-0.25443	0.0371421	-6.85018	7.37574e-12	9.21176e-11
IFFO2	1581.15	-0.254397	0.0389155	-6.53716	6.26966e-11	6.93235e-10
HIPK1	4588.92	-0.253991	0.0377711	-6.72449	1.76204e-11	2.0985e-10
PPP4R1L	830.275	-0.25376	0.0346752	-7.31819	2.51334e-13	3.63713e-12
LRRFIP1	10323.7	-0.253685	0.0190636	-13.3073	2.09892e-40	1.67217e-38
PHF3	6054.95	-0.253453	0.0273972	-9.25108	2.22227e-20	5.52358e-19
ARMC2	134.1	-0.253245	0.0914722	-2.76854	0.00563079	0.0170808
SBF2	397.154	-0.253085	0.0628961	-4.02385	5.72533e-05	0.000272272
RASGRP2	12711.8	-0.253066	0.0321435	-7.87301	3.46196e-15	5.94821e-14
HECA	9408.54	-0.252899	0.0203946	-12.4003	2.60313e-35	1.55745e-33
ZFYVE16	920.138	-0.25287	0.043902	-5.75988	8.41741e-09	7.25595e-08
FANCI	2096	-0.252848	0.0264482	-9.56012	1.17619e-21	3.28487e-20
RGL2	197.204	-0.252507	0.0660852	-3.82092	0.000132953	0.000587596
IER5	4146.08	-0.252132	0.0352647	-7.14971	8.69615e-13	1.20213e-11
HMGB2	11005.9	-0.25189	0.0324168	-7.77037	7.8257e-15	1.29745e-13
CMC4	199.647	-0.251873	0.0815022	-3.09038	0.00199901	0.00683005
FOXM1	897.092	-0.251754	0.0502263	-5.0124	5.37558e-07	3.63422e-06
ZSCAN9	225.293	-0.251752	0.0746026	-3.37458	0.000739287	0.00277682
BRPF3	3338.17	-0.251649	0.0256057	-9.82787	8.54092e-23	2.57538e-21
DIAPH3	155.899	-0.251505	0.0862532	-2.91589	0.00354673	0.0113335
OTUD1	1366.77	-0.2514	0.0336956	-7.46091	8.59283e-14	1.30461e-12
CDK1	758.518	-0.251144	0.0553786	-4.53504	5.75923e-06	3.29096e-05
RHBDD2	1873.28	-0.251084	0.036326	-6.91197	4.77971e-12	6.12621e-11
NIN	6299.59	-0.251075	0.0348896	-7.19628	6.18778e-13	8.70488e-12
TRBV12-4	273.262	-0.251075	0.0613436	-4.09292	4.25968e-05	0.000206928
CTSF	238.506	-0.250865	0.0706832	-3.54915	0.000386481	0.00155341
DAAM1	829.162	-0.250573	0.0413703	-6.05683	1.38834e-09	1.32088e-08
BUB1B	512.575	-0.250445	0.0565203	-4.43107	9.37674e-06	5.16882e-05
KIF18A	259.901	-0.25043	0.0665574	-3.76261	0.000168149	0.000729512
NR3C1	3811.69	-0.25005	0.0247095	-10.1196	4.52249e-24	1.47793e-22
KLHL2	2661.35	-0.249944	0.0239691	-10.4278	1.85216e-25	6.59673e-24
KNL1	877.894	-0.249874	0.0551635	-4.5297	5.90662e-06	3.37009e-05
RSRP1	6826.15	-0.249665	0.0244716	-10.2022	1.9376e-24	6.48883e-23
IFRD1	1373.77	-0.249567	0.0287381	-8.6842	3.81431e-18	8.14348e-17
JHY	93.0682	-0.249526	0.100939	-2.47204	0.0134344	0.0368735
MIS18BP1	3008.82	-0.249455	0.0352317	-7.08042	1.43716e-12	1.93888e-11
SCYL2	2887.59	-0.249436	0.0301481	-8.27367	1.29892e-16	2.49832e-15
S100A10	4391.23	-0.249321	0.0459071	-5.43098	5.60447e-08	4.3261e-07
SYNGAP1	1972.01	-0.24922	0.0479138	-5.20143	1.97762e-07	1.41806e-06
SLC33A1	1796.8	-0.249138	0.0326396	-7.63298	2.29388e-14	3.68213e-13
CBX7	1213.46	-0.249081	0.0424791	-5.8636	4.52933e-09	4.02823e-08
NOL4L	1271.2	-0.248911	0.0369471	-6.73696	1.61736e-11	1.93075e-10
HASPIN	134.388	-0.248751	0.0947905	-2.62422	0.00868484	0.0251603
DLGAP5	942.06	-0.248632	0.0420037	-5.9193	3.23314e-09	2.93054e-08
NPAT	1829.97	-0.248526	0.0352999	-7.04042	1.9166e-12	2.55384e-11
ID3	181.956	-0.248406	0.0795138	-3.12406	0.00178375	0.00616029
PDE6G	165.601	-0.248318	0.0829886	-2.9922	0.00276977	0.00911633
APBB1	1496.23	-0.247912	0.0389627	-6.36281	1.9809e-10	2.05236e-09
FBXO32	1646.29	-0.247855	0.0338602	-7.31995	2.48057e-13	3.59315e-12
BTG1	27687	-0.246827	0.0264985	-9.31475	1.22245e-20	3.10473e-19
PELI2	416.982	-0.246726	0.0549558	-4.48954	7.13784e-06	4.02105e-05
GPHN	543.059	-0.246522	0.0503679	-4.89444	9.85866e-07	6.36921e-06
SPSB2	450.922	-0.246467	0.0569954	-4.32433	1.52996e-05	8.06654e-05
FUT10	165.023	-0.246243	0.0865726	-2.84436	0.00445012	0.0139004
PTPN12	666.575	-0.246161	0.0414795	-5.93452	2.94702e-09	2.67762e-08
FOXJ2	1895.17	-0.245875	0.0308761	-7.96329	1.67522e-15	2.95201e-14
ZNF225	390.098	-0.245812	0.0510563	-4.81452	1.47553e-06	9.30632e-06
CFAP36	951.349	-0.245783	0.0405755	-6.05743	1.38318e-09	1.3168e-08
RNF2	563.749	-0.24574	0.046402	-5.29589	1.18436e-07	8.75377e-07
MAPK13	3472.05	-0.245642	0.0194242	-12.6462	1.17395e-36	7.62664e-35
PCOLCE	111.055	-0.245627	0.101425	-2.42175	0.0154459	0.0416022
CARF	673.768	-0.245141	0.0494895	-4.9534	7.29274e-07	4.81325e-06
KIF4A	482.475	-0.245068	0.0535483	-4.57658	4.72637e-06	2.74112e-05
DNMBP	665.381	-0.244671	0.0467639	-5.23206	1.67634e-07	1.21294e-06
DUSP6	140.688	-0.244658	0.0910626	-2.68671	0.00721606	0.0213048
NIPAL3	4498.99	-0.244532	0.025572	-9.56249	1.14952e-21	3.21632e-20
HDAC7	8577.29	-0.244529	0.0273586	-8.93792	3.96572e-19	9.06783e-18
SLC17A5	981.199	-0.2445	0.0434484	-5.62736	1.82985e-08	1.50863e-07
CHST7	573.391	-0.24445	0.0570002	-4.28859	1.79815e-05	9.36956e-05
STAT1	101263	-0.244445	0.0206296	-11.8493	2.1704e-32	1.10246e-30
AKAP11	5028.55	-0.244165	0.045786	-5.33275	9.67351e-08	7.23101e-07
DLG4	201.769	-0.244068	0.0678781	-3.59569	0.000323538	0.00132685
MINDY1	535.395	-0.243707	0.0428596	-5.68618	1.2991e-08	1.09735e-07
PRKCH	10007.8	-0.243213	0.0188932	-12.8731	6.37933e-38	4.36941e-36
C12orf75	805.845	-0.242959	0.0466602	-5.20699	1.91928e-07	1.37818e-06
SMAD2	3650.03	-0.242806	0.022536	-10.7741	4.56236e-27	1.71366e-25
WSB1	4711.12	-0.24277	0.02336	-10.3925	2.68165e-25	9.44003e-24
TESPA1	9727.74	-0.242607	0.0245082	-9.89901	4.20431e-23	1.27792e-21
PIK3CA	2677.15	-0.242266	0.0275067	-8.80751	1.27953e-18	2.83993e-17
ARG2	95.7596	-0.242242	0.0983287	-2.46359	0.0137553	0.0376382
FNIP1	1386.39	-0.242201	0.0445091	-5.44161	5.28018e-08	4.08411e-07
PHLDA1	136.978	-0.242197	0.0883294	-2.74197	0.00610717	0.0183494
ATP11B	6149.17	-0.242179	0.0367419	-6.59137	4.35786e-11	4.91542e-10
ENDOV	150.265	-0.241879	0.0865455	-2.79482	0.00519284	0.015944
CCDC14	1756.47	-0.241844	0.0350285	-6.90421	5.04834e-12	6.4386e-11
PTPRO	1825.26	-0.241842	0.0288414	-8.38522	5.06309e-17	1.00725e-15
TET2	2366.2	-0.241827	0.0424273	-5.69979	1.19953e-08	1.01608e-07
MEF2D	3431.85	-0.241808	0.0240166	-10.0684	7.6223e-24	2.45487e-22
WNK1	7396.63	-0.241638	0.0335713	-7.19776	6.12091e-13	8.61881e-12
KATNA1	772.485	-0.241629	0.0450849	-5.35942	8.34896e-08	6.3063e-07
ALOX12	236.311	-0.241585	0.066622	-3.6262	0.000287617	0.0011892
RANBP9	3928.94	-0.241408	0.0274041	-8.8092	1.26046e-18	2.80581e-17
ZNF318	2144.04	-0.241166	0.0309065	-7.80309	6.04093e-15	1.0104e-13
TGFB1	9062.61	-0.241106	0.0297376	-8.10778	5.15534e-16	9.5399e-15
ATP10D	140.485	-0.240888	0.0834481	-2.88668	0.00389327	0.0123238
POU2AF1	430.03	-0.240814	0.051649	-4.66251	3.12376e-06	1.86159e-05
TCP11L1	360.722	-0.240523	0.0551991	-4.35738	1.31632e-05	7.02329e-05
ARRDC2	5339.24	-0.240475	0.0341424	-7.04328	1.8777e-12	2.50421e-11
CNTRL	7498.94	-0.240407	0.0304294	-7.90049	2.77801e-15	4.82234e-14
PEAK1	1367.19	-0.240117	0.0467132	-5.14023	2.744e-07	1.92742e-06
XKR6	288.58	-0.240012	0.0791142	-3.03375	0.00241538	0.00807251
OR7E104P	126.786	-0.23997	0.0915362	-2.62159	0.00875207	0.0253357
HOMER2	154.702	-0.239767	0.0837905	-2.86151	0.00421632	0.0132549
GOLGB1	5093.71	-0.239735	0.038232	-6.27053	3.59828e-10	3.62631e-09
MAP1A	691.783	-0.239648	0.076554	-3.13044	0.00174546	0.00603909
NFATC3	5308.48	-0.239642	0.0285537	-8.3927	4.75118e-17	9.48795e-16
CCDC39	342.24	-0.239633	0.0701964	-3.41375	0.000640743	0.0024486
SGTB	3035.98	-0.239297	0.0309206	-7.73908	1.00136e-14	1.64399e-13
ZC3H7A	3641.56	-0.239224	0.0194767	-12.2826	1.12369e-34	6.46739e-33
ZNF821	510.2	-0.239206	0.0577546	-4.14177	3.44635e-05	0.000170649
HMMR	764.471	-0.239016	0.0436341	-5.47772	4.30847e-08	3.36866e-07
TPCN1	1242.07	-0.238935	0.038635	-6.18443	6.23254e-10	6.14606e-09
CALHM2	1157.81	-0.238863	0.0349724	-6.83006	8.48795e-12	1.05313e-10
KAT2B	7475.94	-0.238806	0.0385939	-6.18766	6.10637e-10	6.02556e-09
ABCA7	4826.61	-0.238716	0.0292457	-8.16244	3.28333e-16	6.16623e-15
MYO5C	266.266	-0.238626	0.0717019	-3.32803	0.000874622	0.00322434
HERC3	2296.94	-0.238424	0.0289423	-8.23792	1.75228e-16	3.33752e-15
HPCAL4	1334.54	-0.238307	0.0348036	-6.8472	7.53113e-12	9.38261e-11
CLOCK	496.794	-0.23808	0.0577986	-4.11912	3.8032e-05	0.000186489
STAP1	434.772	-0.238043	0.051431	-4.6284	3.68509e-06	2.17301e-05
COMMD7	1783.33	-0.237959	0.0333215	-7.1413	9.2452e-13	1.27338e-11
NEK7	3798.98	-0.237924	0.0275207	-8.64526	5.36826e-18	1.13968e-16
B4GALNT3	255.788	-0.237845	0.0704945	-3.37396	0.000740958	0.00278103
DENND3	641.066	-0.237728	0.0502436	-4.73152	2.22849e-06	1.36847e-05
ITGAL	23750.4	-0.237635	0.0224468	-10.5866	3.43772e-26	1.24789e-24
C3orf18	560.169	-0.23759	0.0594995	-3.99315	6.52014e-05	0.000306984
ING2	246.081	-0.237323	0.0787255	-3.01457	0.00257345	0.00854637
IL1RAP	717.182	-0.237233	0.0457932	-5.18054	2.21246e-07	1.57452e-06
RAB30	1975.66	-0.237107	0.0334912	-7.07967	1.44496e-12	1.94768e-11
PDLIM5	905.368	-0.237052	0.0360756	-6.57096	4.99909e-11	5.60944e-10
KDELR1	3059.97	-0.236739	0.0304327	-7.77908	7.30535e-15	1.21251e-13
TRAV19	436.812	-0.236526	0.0606489	-3.89992	9.62258e-05	0.000437671
ACACB	690.863	-0.23649	0.046602	-5.07467	3.88172e-07	2.6708e-06
VANGL1	649.592	-0.236379	0.0522468	-4.52428	6.06026e-06	3.45125e-05
DBP	1407.08	-0.236352	0.0475671	-4.9688	6.7367e-07	4.47644e-06
PLCG1	20840.7	-0.23635	0.0253472	-9.32451	1.11495e-20	2.84997e-19
LAPTM5	27299.3	-0.236338	0.0280777	-8.41729	3.85288e-17	7.75546e-16
BRCA2	1295.76	-0.23628	0.0544683	-4.33794	1.43824e-05	7.63078e-05
ENTPD1	160.552	-0.236242	0.0862531	-2.73894	0.0061638	0.0184851
VAMP4	3177.74	-0.235991	0.0387343	-6.09258	1.11108e-09	1.06716e-08
ENTPD4	4085.01	-0.235923	0.0299242	-7.88402	3.17023e-15	5.47181e-14
CBX5	2737.5	-0.235883	0.0492901	-4.78562	1.70463e-06	1.06624e-05
ITGAE	337.592	-0.235854	0.0571634	-4.12597	3.6918e-05	0.000181497
SNX33	104.278	-0.235789	0.0930709	-2.53344	0.011295	0.0317145
ETV3	1381.67	-0.235704	0.0366298	-6.43476	1.2367e-10	1.30909e-09
ZBTB22	308.716	-0.235515	0.0904417	-2.60405	0.00921295	0.0265331
SSR3	5672.42	-0.235482	0.0242731	-9.70138	2.97459e-22	8.65893e-21
ZMYND11	1856.94	-0.235419	0.0309052	-7.61744	2.58748e-14	4.14024e-13
ZEB1	2095.25	-0.235285	0.0273429	-8.60497	7.6338e-18	1.61387e-16
RENBP	1613.24	-0.235197	0.0384475	-6.11735	9.5144e-10	9.23794e-09
PYGM	105.379	-0.235112	0.092592	-2.53922	0.0111099	0.0312352
EIF4EBP2	6100.97	-0.235023	0.0174354	-13.4796	2.06118e-41	1.72376e-39
NUSAP1	1795.26	-0.234903	0.0329783	-7.12295	1.05642e-12	1.44193e-11
OGFRL1	322.661	-0.23473	0.0648042	-3.62214	0.000292175	0.00120705
MINDY2	1705.49	-0.234691	0.0521839	-4.49737	6.87977e-06	3.89159e-05
TBC1D2	379.033	-0.234571	0.0547714	-4.28272	1.8462e-05	9.59683e-05
BACE1	288.802	-0.233922	0.0817976	-2.85976	0.00423961	0.0133154
NFKBID	319.815	-0.233912	0.0558199	-4.19048	2.7836e-05	0.000140451
CASP8AP2	3365.49	-0.233471	0.0413894	-5.64085	1.69214e-08	1.40043e-07
TTK	435.91	-0.233417	0.0533461	-4.37552	1.21145e-05	6.52354e-05
CDK5RAP2	2771.17	-0.232824	0.0251609	-9.25341	2.17443e-20	5.42246e-19
PHF21A	2042.34	-0.23275	0.0275765	-8.44016	3.16895e-17	6.43872e-16
AEBP1	480.107	-0.232233	0.0439377	-5.28551	1.25358e-07	9.22478e-07
OSBPL8	6775.06	-0.232216	0.0382071	-6.07783	1.2182e-09	1.16561e-08
USP9Y	3055.16	-0.232153	0.0463281	-5.01106	5.41321e-07	3.65476e-06
BEX3	613.936	-0.231905	0.0551846	-4.20234	2.64172e-05	0.000133873
CTSW	465.058	-0.231898	0.0612543	-3.78583	0.000153198	0.000670607
FAAP24	134.806	-0.231576	0.0830014	-2.79003	0.00527037	0.0161297
PTEN	3310.47	-0.231314	0.0312553	-7.40077	1.35392e-13	2.02513e-12
KIAA0513	1681.68	-0.231058	0.0309919	-7.45544	8.95672e-14	1.3585e-12
UCP2	9270.33	-0.230904	0.0346064	-6.67229	2.51851e-11	2.92801e-10
FAM72B	221.376	-0.230892	0.0764799	-3.01898	0.00253625	0.00843764
MXD3	819.823	-0.230355	0.0471771	-4.88277	1.04604e-06	6.74073e-06
LRRC8D	1633.63	-0.230278	0.034107	-6.75165	1.46177e-11	1.75193e-10
MYBL2	314.533	-0.230252	0.0651044	-3.53666	0.00040522	0.00162099
ZBTB37	1479.37	-0.230108	0.067168	-3.42585	0.000612874	0.00235399
AMPD3	776.439	-0.230065	0.0415657	-5.53496	3.11291e-08	2.49215e-07
CD5	16281.4	-0.229958	0.0209399	-10.9818	4.67527e-28	1.85261e-26
GPSM3	1357.57	-0.229756	0.0414694	-5.54036	3.01845e-08	2.42132e-07
APAF1	2159.78	-0.229481	0.0359502	-6.3833	1.73315e-10	1.80804e-09
LFNG	9583.48	-0.229359	0.0386136	-5.93984	2.85305e-09	2.59691e-08
TRAV8-3	574.366	-0.229098	0.051615	-4.4386	9.05461e-06	5.00766e-05
PDP1	4175.95	-0.229093	0.0255024	-8.98318	2.63043e-19	6.0789e-18
CCSER2	6111.04	-0.229089	0.0323285	-7.08628	1.37762e-12	1.86021e-11
ZNF277	1788.22	-0.228981	0.0320608	-7.1421	9.19185e-13	1.26719e-11
WDR62	359.58	-0.228967	0.0593336	-3.85897	0.000113866	0.000510087
LCP1	36079.6	-0.22871	0.0177225	-12.905	4.21666e-38	2.96872e-36
FYB1	14561.5	-0.228707	0.0241818	-9.4578	3.14487e-21	8.33693e-20
ZCCHC7	1221.25	-0.22869	0.0329897	-6.93217	4.14421e-12	5.3662e-11
NDFIP1	7445.3	-0.228171	0.0199029	-11.4642	1.99589e-30	9.12743e-29
TBL1X	1884.77	-0.22816	0.0304079	-7.50332	6.22191e-14	9.59074e-13
ANKRD33B	376.481	-0.227914	0.0560196	-4.06847	4.73223e-05	0.000228199
ATG16L2	2374.4	-0.227877	0.0337319	-6.75553	1.42311e-11	1.70965e-10
CENPU	460.502	-0.227531	0.0499047	-4.55932	5.13207e-06	2.96278e-05
RAP1A	5600.43	-0.227377	0.0266757	-8.52375	1.54464e-17	3.2029e-16
CREB1	3269.74	-0.227338	0.0320341	-7.09676	1.27712e-12	1.73224e-11
SPN	8860.41	-0.227333	0.0193165	-11.7689	5.64832e-32	2.82174e-30
ZNF230	266.789	-0.227322	0.056854	-3.99834	6.37875e-05	0.000300889
NSD2	4559.73	-0.227299	0.0264713	-8.58662	8.95674e-18	1.88828e-16
DENND1B	1078.97	-0.227214	0.0521047	-4.36072	1.29638e-05	6.92423e-05
STAG3L1	359.658	-0.227188	0.0702895	-3.23217	0.00122854	0.00438905
FLT4	136.606	-0.227164	0.0857778	-2.64829	0.00808999	0.0235859
WASL	467.94	-0.227058	0.0515845	-4.40168	1.07417e-05	5.84879e-05
KIZ	914.067	-0.226644	0.0332062	-6.82534	8.772e-12	1.08482e-10
CCDC82	2096.65	-0.2266	0.0346049	-6.5482	5.82348e-11	6.4721e-10
CEP78	765.3	-0.226395	0.0370141	-6.11646	9.56751e-10	9.28355e-09
VPS13D	3996.77	-0.226362	0.054351	-4.16482	3.11592e-05	0.00015535
MAPRE2	2878.33	-0.226253	0.0237841	-9.51279	1.85608e-21	5.06225e-20
ARHGEF9	652.503	-0.226098	0.0510948	-4.42507	9.64114e-06	5.30105e-05
UEVLD	663.735	-0.226046	0.0407002	-5.55393	2.7932e-08	2.25137e-07
ZNF75D	1223.96	-0.225952	0.0347359	-6.50487	7.77614e-11	8.51102e-10
SLFN13	4553.83	-0.225829	0.0331377	-6.81488	9.43446e-12	1.16294e-10
FOXO3	1239.92	-0.225684	0.0452592	-4.98648	6.14898e-07	4.11482e-06
RSPH3	243.488	-0.225573	0.0701604	-3.21511	0.00130397	0.0046312
WASF2	13440.8	-0.225374	0.0164105	-13.7335	6.39509e-43	5.86682e-41
UBTD2	424.635	-0.225213	0.0506072	-4.45022	8.57841e-06	4.76519e-05
NEDD9	1400.28	-0.225003	0.0311642	-7.21994	5.20107e-13	7.38542e-12
LEPROT	1480.82	-0.224906	0.0388405	-5.79051	7.01737e-09	6.11173e-08
TRBV12-3	272.922	-0.224874	0.0624455	-3.60113	0.000316842	0.00130079
DUSP1	321.325	-0.224623	0.0894949	-2.5099	0.0120766	0.0336346
SUN1	3854.64	-0.224507	0.0240775	-9.32437	1.11649e-20	2.84997e-19
MARF1	4680.67	-0.224499	0.037191	-6.03636	1.57626e-09	1.48475e-08
SUN2	24882.8	-0.223959	0.0264295	-8.47382	2.37474e-17	4.8774e-16
MTMR11	943.182	-0.223902	0.051485	-4.34888	1.36837e-05	7.28047e-05
SLCO3A1	1846.58	-0.223848	0.0346632	-6.45781	1.06227e-10	1.13477e-09
C1GALT1	2972	-0.223716	0.0286434	-7.81038	5.70161e-15	9.57883e-14
GSE1	884.61	-0.223614	0.0373244	-5.9911	2.08428e-09	1.92494e-08
TNFAIP8	11621.1	-0.223359	0.0222296	-10.0478	9.39327e-24	3.01241e-22
PDE4A	430.319	-0.223294	0.0534539	-4.17733	2.94954e-05	0.000147887
NCAPH	514.186	-0.223115	0.0601456	-3.70958	0.000207603	0.000883715
BTN2A3P	139.48	-0.222817	0.086343	-2.58061	0.0098627	0.0281364
ZNF767P	822.339	-0.22248	0.041636	-5.34344	9.11988e-08	6.83743e-07
RIPOR2	24059.6	-0.221878	0.016539	-13.4154	4.90987e-41	4.01734e-39
RBMS1	2457.94	-0.221799	0.0335686	-6.60735	3.9126e-11	4.42969e-10
PHC1	1428.75	-0.221283	0.0337255	-6.56129	5.3345e-11	5.96369e-10
RRAS	349.802	-0.221226	0.0617362	-3.58341	0.00033914	0.00138259
PELI1	2900.95	-0.221155	0.0296255	-7.465	8.32984e-14	1.26722e-12
ZC3H6	1137.22	-0.221037	0.0494843	-4.46681	7.93941e-06	4.43464e-05
CEP44	645.844	-0.220773	0.0470963	-4.6877	2.76287e-06	1.66223e-05
SFMBT1	441.876	-0.22068	0.0528404	-4.17636	2.96212e-05	0.00014842
CLK1	5271.02	-0.220482	0.0282093	-7.81595	5.45518e-15	9.21597e-14
RCOR3	1860.44	-0.220462	0.0289803	-7.6073	2.79881e-14	4.4455e-13
RFX7	2915.58	-0.220314	0.0365651	-6.02525	1.68844e-09	1.58351e-08
PASK	3628.71	-0.220241	0.0431748	-5.10115	3.37595e-07	2.34519e-06
ATAD5	427.515	-0.219926	0.0499453	-4.40333	1.066e-05	5.80851e-05
VAMP2	4999.73	-0.219791	0.0281449	-7.80928	5.75163e-15	9.64147e-14
ACYP2	281.213	-0.219414	0.0564788	-3.88489	0.000102376	0.000463
MCTP2	444.509	-0.219076	0.057264	-3.82572	0.000130391	0.000577284
UBN2	753.123	-0.21891	0.0504952	-4.33526	1.4559e-05	7.71099e-05
CDCA7L	1745.41	-0.218825	0.0260666	-8.39486	4.66445e-17	9.32705e-16
RAP2C	1754.98	-0.218812	0.034894	-6.27075	3.59302e-10	3.62342e-09
NBPF14	2728.09	-0.218511	0.0382892	-5.70686	1.15082e-08	9.78096e-08
SMTN	209.208	-0.218458	0.0737376	-2.96264	0.00305018	0.00993342
CPEB2	843.785	-0.218423	0.0454159	-4.80938	1.51399e-06	9.52507e-06
SLC5A3	3471.96	-0.218346	0.0470091	-4.64476	3.40477e-06	2.01635e-05
EIF1	15939.4	-0.218315	0.0297386	-7.34113	2.11803e-13	3.10966e-12
POC1B	1273.35	-0.218146	0.0282149	-7.7316	1.062e-14	1.73601e-13
ANP32B	11336.8	-0.218069	0.0327954	-6.64939	2.94314e-11	3.37758e-10
KLHL3	539.132	-0.218047	0.0541824	-4.02431	5.71426e-05	0.000271917
LAX1	2651.73	-0.217961	0.0297161	-7.33479	2.22077e-13	3.23852e-12
NBPF15	3449.15	-0.21795	0.0238807	-9.12663	7.06648e-20	1.69249e-18
MAP3K9	232.576	-0.217896	0.0649654	-3.35403	0.000796451	0.00296505
AFDN	2100.35	-0.217789	0.0332931	-6.54157	6.08757e-11	6.75568e-10
KYAT1	444.705	-0.21769	0.0503079	-4.32714	1.51056e-05	7.97256e-05
STK39	1200.37	-0.21753	0.0383289	-5.67536	1.38394e-08	1.16381e-07
APOBEC3H	420.8	-0.217337	0.0565464	-3.84351	0.000121285	0.000539969
EPHB6	557.347	-0.217099	0.0585943	-3.70511	0.000211296	0.000898421
TMEM265	171.987	-0.217095	0.0827398	-2.62383	0.00869472	0.0251793
KLHL9	2118.92	-0.217083	0.0286051	-7.58894	3.22526e-14	5.09612e-13
ZNF563	235.196	-0.217062	0.0887461	-2.44587	0.0144501	0.0392766
EIF2AK3	1381.07	-0.216992	0.0320735	-6.76548	1.32871e-11	1.60645e-10
HIST2H2BE	323.875	-0.216884	0.0567717	-3.82027	0.000133304	0.000588973
TBC1D19	263.485	-0.216514	0.0642153	-3.37169	0.000747093	0.00279986
ZNF888	251.443	-0.216316	0.0695459	-3.11041	0.00186827	0.00641708
ZNF182	706.207	-0.216151	0.0406962	-5.31134	1.08822e-07	8.08656e-07
SPINT1	228.29	-0.216034	0.0750771	-2.87749	0.00400851	0.0126463
ZNF831	1490	-0.215714	0.0313077	-6.89014	5.57389e-12	7.07225e-11
TRBV5-4	272.754	-0.215706	0.0880763	-2.44908	0.0143222	0.038999
YPEL3	3873.61	-0.215502	0.0416928	-5.16881	2.35583e-07	1.66931e-06
PLPP6	773.908	-0.215456	0.0368004	-5.85471	4.77832e-09	4.23227e-08
NIPBL	5513.57	-0.215273	0.0388219	-5.54514	2.93727e-08	2.3587e-07
LYST	4575.05	-0.215177	0.0513914	-4.18702	2.82644e-05	0.000142375
GOLGA7B	1602.07	-0.215172	0.0320929	-6.70467	2.01868e-11	2.38167e-10
SESN2	235.534	-0.215153	0.0622513	-3.4562	0.00054785	0.002128
RETREG1	2191.72	-0.215012	0.0229032	-9.38786	6.12307e-21	1.59526e-19
RABGEF1	1363.77	-0.214713	0.0316942	-6.7745	1.24834e-11	1.51776e-10
CLCC1	937.047	-0.214609	0.0516714	-4.15334	3.27656e-05	0.000162881
PPP3CC	2018.59	-0.214532	0.024571	-8.73108	2.52249e-18	5.46251e-17
CD68	2507.28	-0.214359	0.0341129	-6.28381	3.30376e-10	3.34732e-09
GIPR	338.716	-0.214216	0.0598488	-3.57929	0.000344532	0.00140231
TMEM106C	603.608	-0.214113	0.0520778	-4.11141	3.93255e-05	0.000192208
CCNB1IP1	690.585	-0.214002	0.039447	-5.42505	5.79382e-08	4.46089e-07
CALCOCO1	6912.13	-0.213938	0.031843	-6.71853	1.83572e-11	2.1811e-10
EPB41	25389.8	-0.213748	0.0282924	-7.55494	4.19049e-14	6.55961e-13
ABCA5	717.788	-0.213161	0.0455062	-4.68422	2.81025e-06	1.68872e-05
RAB4A	747.311	-0.213098	0.0485145	-4.39246	1.12077e-05	6.07417e-05
GPR15	1243.8	-0.213081	0.0356516	-5.97676	2.27614e-09	2.09319e-08
SPATA2L	393.419	-0.212962	0.0553364	-3.8485	0.000118842	0.000530651
CACNA2D2	174.308	-0.212928	0.0859242	-2.47809	0.0132086	0.0363261
IVNS1ABP	6604.44	-0.212875	0.0262118	-8.12132	4.61144e-16	8.57535e-15
TBC1D4	13459.5	-0.212837	0.0266141	-7.99714	1.27344e-15	2.27313e-14
TMEM156	838.351	-0.212402	0.0369856	-5.74284	9.3102e-09	7.97558e-08
ARNT	2462.68	-0.21231	0.0295701	-7.17989	6.97666e-13	9.72428e-12
KLHL28	1168.79	-0.212289	0.0416869	-5.09245	3.53467e-07	2.44805e-06
GATA3	4907.04	-0.212218	0.0214081	-9.91296	3.65659e-23	1.12044e-21
FTO	930.995	-0.212171	0.0359158	-5.90746	3.47425e-09	3.13594e-08
ABHD2	3327.55	-0.211943	0.0285254	-7.42996	1.08628e-13	1.63775e-12
PPARA	926.173	-0.211676	0.0444974	-4.75704	1.96453e-06	1.21823e-05
CCNB2	667.182	-0.211478	0.046433	-4.55448	5.25152e-06	3.02137e-05
ALMS1	998.849	-0.211085	0.0447443	-4.71759	2.38656e-06	1.45784e-05
SLFN11	1349.7	-0.210753	0.0326148	-6.46189	1.03406e-10	1.10697e-09
RBMS3	684.291	-0.21069	0.0413565	-5.09449	3.49684e-07	2.42361e-06
CTDSP2	9687.31	-0.210648	0.0220632	-9.54748	1.32894e-21	3.68427e-20
CENPQ	244.462	-0.210404	0.0603027	-3.48913	0.000484602	0.00190185
ZFC3H1	5896.15	-0.210375	0.0388208	-5.41913	5.98901e-08	4.59948e-07
ELMSAN1	1500.61	-0.210194	0.0447904	-4.69283	2.69448e-06	1.6256e-05
DAD1	2359.16	-0.210159	0.0461336	-4.55544	5.22766e-06	3.00993e-05
RASSF2	1195.16	-0.209994	0.0401614	-5.22875	1.70659e-07	1.23189e-06
NBPF10	1200.17	-0.209888	0.0505313	-4.15363	3.27248e-05	0.000162732
SGO2	822.341	-0.209874	0.0434768	-4.82727	1.38418e-06	8.76303e-06
SLC4A5	170.987	-0.209832	0.0889768	-2.35828	0.0183598	0.0484591
ZFAND5	6407.03	-0.20975	0.018009	-11.6469	2.37823e-31	1.15382e-29
HEMK1	1402.9	-0.209571	0.0481795	-4.3498	1.36264e-05	7.2551e-05
TBC1D3L	1130.41	-0.20927	0.0390486	-5.35924	8.35746e-08	6.30957e-07
SMC2	1802.3	-0.209243	0.0367462	-5.69428	1.23891e-08	1.04826e-07
TMEM107	269.699	-0.209171	0.0689491	-3.03371	0.00241568	0.00807251
CYB561D1	2149.56	-0.209018	0.0264509	-7.90212	2.74203e-15	4.76535e-14
PINK1	1252.15	-0.208972	0.0368706	-5.66771	1.44714e-08	1.20958e-07
ZMYM5	822.554	-0.208901	0.0370834	-5.63328	1.76819e-08	1.46098e-07
ZNF81	371.338	-0.208896	0.063698	-3.27948	0.00103998	0.0037742
DMXL1	1772.41	-0.208825	0.0527885	-3.95587	7.62566e-05	0.000354079
SYNJ1	1363.8	-0.208757	0.0392356	-5.3206	1.03423e-07	7.70813e-07
ADA2	5198.15	-0.208659	0.0284362	-7.33779	2.1715e-13	3.182e-12
CCDC28B	366.571	-0.20857	0.0565204	-3.69017	0.000224102	0.000949673
CDKN1A	1202.26	-0.208521	0.0402614	-5.17917	2.22874e-07	1.58387e-06
TMBIM1	7043.59	-0.208457	0.0236819	-8.80236	1.33963e-18	2.96463e-17
SPOPL	1143.12	-0.208395	0.0384526	-5.41953	5.97572e-08	4.59393e-07
MTR	3438.46	-0.20838	0.0381129	-5.46745	4.56565e-08	3.55688e-07
MYO5A	2347.09	-0.208318	0.0332259	-6.26974	3.6165e-10	3.64224e-09
PSME4	3814.28	-0.208104	0.0319211	-6.51934	7.06185e-11	7.77926e-10
SAMD4A	256.523	-0.207721	0.0639336	-3.24901	0.00115809	0.00416193
CDKN1B	9432.69	-0.207599	0.0268071	-7.7442	9.61843e-15	1.58255e-13
BCL9	1689.17	-0.207285	0.0339368	-6.10798	1.00903e-09	9.75327e-09
WDR76	648.758	-0.206951	0.0424344	-4.87698	1.07724e-06	6.92409e-06
SDCBP	4183.16	-0.20693	0.020484	-10.102	5.41117e-24	1.75394e-22
ZYX	3366.47	-0.206928	0.0303867	-6.80982	9.77229e-12	1.20263e-10
KDM3A	5886.26	-0.206841	0.0227987	-9.07248	1.16336e-19	2.76015e-18
BIRC5	679.533	-0.206818	0.052276	-3.95627	7.61298e-05	0.000353598
QSER1	2103.18	-0.206605	0.0497575	-4.15224	3.29243e-05	0.000163616
CCDC69	8486.4	-0.206507	0.0201834	-10.2315	1.43247e-24	4.84004e-23
MMD	528.938	-0.206393	0.0593363	-3.47836	0.000504483	0.00197265
SIPA1L1	2319.21	-0.20615	0.0310995	-6.62872	3.38608e-11	3.85957e-10
BTN3A1	9028.68	-0.206099	0.0244318	-8.43569	3.2925e-17	6.66292e-16
CDCA5	625.726	-0.205733	0.0513451	-4.00688	6.1527e-05	0.000291224
HERC2P3	524.605	-0.205636	0.0572334	-3.59294	0.000326965	0.00133981
HINT1	4481.92	-0.205592	0.0432566	-4.75284	2.00582e-06	1.2418e-05
TAOK3	3983.8	-0.205543	0.0206065	-9.9747	1.96693e-23	6.15154e-22
CELF2	8535.82	-0.205442	0.0253403	-8.1073	5.17559e-16	9.56567e-15
HTATSF1	3963.72	-0.205253	0.0289039	-7.1012	1.23681e-12	1.68057e-11
IFT172	180.564	-0.20523	0.0787538	-2.60597	0.0091614	0.0263994
ZFAND3	2768.03	-0.205117	0.0284074	-7.22052	5.17873e-13	7.3606e-12
WDR7	1848.25	-0.204926	0.031616	-6.48171	9.06875e-11	9.79127e-10
FAM122A	1387.17	-0.204911	0.0312482	-6.55752	5.47109e-11	6.09837e-10
MRPL41	3903.64	-0.204844	0.0805087	-2.54437	0.0109475	0.0308512
MZT1	864.542	-0.204672	0.033282	-6.14962	7.76668e-10	7.60933e-09
JARID2	1592.4	-0.204649	0.0339082	-6.03539	1.58575e-09	1.49276e-08
DRAM2	1682.85	-0.204345	0.0295455	-6.9163	4.63597e-12	5.9571e-11
TCEAL8	1425.4	-0.20428	0.0360448	-5.6674	1.44984e-08	1.21077e-07
RRAGD	512.079	-0.20421	0.0509697	-4.0065	6.16245e-05	0.000291594
EEA1	1081.87	-0.204184	0.0504382	-4.0482	5.16141e-05	0.000247711
ZNF815P	1102.34	-0.204178	0.0383609	-5.32256	1.02319e-07	7.62955e-07
CDCA2	411.87	-0.204103	0.0660346	-3.09084	0.00199589	0.00682135
NAA80	652.291	-0.204049	0.0455739	-4.47732	7.55869e-06	4.24234e-05
NFKB1	4425.75	-0.203961	0.0340849	-5.98392	2.17826e-09	2.00928e-08
ACSF2	425.935	-0.203887	0.0505653	-4.03215	5.52687e-05	0.000263746
LINC00672	156.588	-0.203827	0.0836056	-2.43795	0.0147706	0.0400112
LBH	14736.7	-0.203742	0.0271398	-7.50712	6.04403e-14	9.3451e-13
GOLPH3L	891.248	-0.203715	0.038358	-5.31088	1.09096e-07	8.10296e-07
SLC35A3	1475.99	-0.203602	0.0403136	-5.05045	4.40773e-07	3.01491e-06
PPFIBP1	458.201	-0.203599	0.0510564	-3.98773	6.6709e-05	0.000313415
ABCC1	2338.01	-0.203428	0.0366737	-5.54698	2.90638e-08	2.33761e-07
STXBP5	1011.65	-0.20338	0.0392472	-5.18203	2.19481e-07	1.5627e-06
HSD17B7P2	142.663	-0.2033	0.0787792	-2.58062	0.00986217	0.0281364
FGFR1OP2	3387.54	-0.203142	0.0257062	-7.90245	2.73472e-15	4.7581e-14
LRCH4	7136.85	-0.203118	0.0321279	-6.32215	2.57942e-10	2.63815e-09
SAT2	592.281	-0.202768	0.0521454	-3.88851	0.000100863	0.000456843
JADE1	1361.48	-0.202752	0.0416832	-4.86413	1.14963e-06	7.36437e-06
HOOK3	2182.82	-0.202622	0.0581614	-3.48378	0.000494377	0.0019377
P2RX4	1383.97	-0.201794	0.0357285	-5.64799	1.62337e-08	1.34572e-07
NOTCH2	4274.5	-0.20179	0.0453368	-4.4509	8.55125e-06	4.75184e-05
RNASEL	1404.53	-0.201698	0.033614	-6.00043	1.96793e-09	1.82416e-08
TMEM39A	775.7	-0.20156	0.0387949	-5.19555	2.0412e-07	1.46157e-06
MYH9	65632	-0.201382	0.0241347	-8.34408	7.17681e-17	1.41452e-15
ZNF706	2164.05	-0.201381	0.0261564	-7.6991	1.37028e-14	2.22315e-13
CHML	536.862	-0.201359	0.0473216	-4.25511	2.08943e-05	0.000107614
CYFIP2	16900.9	-0.20126	0.0150035	-13.4142	4.9934e-41	4.06371e-39
SLC38A2	11628.8	-0.201109	0.0267583	-7.51576	5.65826e-14	8.78453e-13
IL17RA	4535.72	-0.200938	0.0275026	-7.30615	2.74915e-13	3.95946e-12
CLK3	3588.33	-0.200893	0.0334871	-5.99911	1.98402e-09	1.83683e-08
PARP8	5109.87	-0.200891	0.0204839	-9.80729	1.0474e-22	3.13152e-21
SPAG9	3099.26	-0.20064	0.0296819	-6.75967	1.3831e-11	1.66688e-10
NXPE3	2798.78	-0.200591	0.0264793	-7.57538	3.58076e-14	5.64016e-13
GRAP2	4539.14	-0.200574	0.0260452	-7.701	1.35003e-14	2.19265e-13
GTSE1	668.886	-0.200336	0.0494391	-4.05217	5.07445e-05	0.000243615
FAM19A2	3481.84	-0.20008	0.0396823	-5.04205	4.60559e-07	3.13889e-06
SLC16A5	197.565	-0.200051	0.0716128	-2.79351	0.00521399	0.0159863
TNS1	473.656	-0.19996	0.0807382	-2.47664	0.0132625	0.036461
AXIN1	2370.46	-0.199857	0.0281245	-7.10614	1.1933e-12	1.6229e-11
COG6	1111.59	-0.199532	0.0393365	-5.07245	3.9272e-07	2.70087e-06
SWT1	867.261	-0.199484	0.0337167	-5.91649	3.28885e-09	2.97925e-08
PTPRJ	5321.98	-0.199233	0.0346064	-5.75712	8.55608e-09	7.3629e-08
MAN1C1	969.016	-0.199192	0.0429388	-4.63898	3.50125e-06	2.06702e-05
MCCC1	1144.05	-0.199069	0.032615	-6.10358	1.03717e-09	9.99978e-09
XRCC1	1451.44	-0.199023	0.038658	-5.14829	2.62874e-07	1.85076e-06
RBSN	1583.4	-0.198914	0.0350776	-5.67068	1.42232e-08	1.19146e-07
PSIP1	6071.69	-0.198843	0.0169141	-11.7561	6.57257e-32	3.26194e-30
ST7L	308.988	-0.198796	0.0572852	-3.47029	0.000519895	0.00202617
RHNO1	1349.68	-0.198554	0.0303644	-6.53905	6.19093e-11	6.86032e-10
DYRK1B	439.906	-0.198192	0.0515149	-3.84728	0.000119439	0.000532688
SUV39H1	475.168	-0.198155	0.045521	-4.35305	1.34254e-05	7.15313e-05
SECISBP2L	3543.86	-0.198063	0.0326678	-6.06295	1.33648e-09	1.27496e-08
FDFT1	2030.61	-0.198056	0.0351796	-5.62984	1.80379e-08	1.48795e-07
S1PR4	17274	-0.198009	0.0362604	-5.46075	4.74135e-08	3.68428e-07
MAN1A2	2840.87	-0.197729	0.0335628	-5.89132	3.83117e-09	3.43964e-08
PUM1	4997.43	-0.197682	0.0229632	-8.60863	7.39408e-18	1.56537e-16
IBTK	1483.27	-0.197645	0.0384959	-5.13418	2.8337e-07	1.9849e-06
NPHP3	1829.55	-0.197462	0.0384615	-5.13401	2.83635e-07	1.98584e-06
ESYT1	11397.2	-0.197336	0.0206117	-9.57399	1.02855e-21	2.88853e-20
HEBP2	3166.31	-0.197306	0.0274674	-7.18328	6.8057e-13	9.50349e-12
CD3E	22301.9	-0.19728	0.0309074	-6.38292	1.73739e-10	1.81122e-09
KIAA1147	3660.87	-0.197196	0.0325605	-6.0563	1.39285e-09	1.32435e-08
TES	4043.5	-0.197067	0.0203185	-9.69887	3.0486e-22	8.85732e-21
COMMD3	1426.4	-0.197004	0.0322393	-6.11068	9.92045e-10	9.59526e-09
FAM217B	1607.16	-0.196862	0.0360691	-5.45791	4.81765e-08	3.73973e-07
ARHGAP19	1511.85	-0.196825	0.0285688	-6.8895	5.59884e-12	7.09796e-11
ZBTB44	5667.9	-0.196755	0.0294195	-6.68791	2.26375e-11	2.65015e-10
CSDE1	25845.3	-0.196714	0.0163948	-11.9985	3.61592e-33	1.92726e-31
HECTD4	3619.33	-0.196652	0.0567582	-3.46473	0.00053077	0.00206377
GRK5	4430.04	-0.196497	0.0220865	-8.89668	5.75402e-19	1.29804e-17
NR1D2	3649.56	-0.196486	0.0211446	-9.2925	1.50713e-20	3.78332e-19
NECAB3	713.766	-0.196457	0.0414251	-4.74245	2.11145e-06	1.3024e-05
SLC20A2	1603.71	-0.196418	0.029641	-6.62655	3.43617e-11	3.91372e-10
SMS	1747.06	-0.196011	0.036976	-5.30103	1.1515e-07	8.53167e-07
ZNF286A	433.234	-0.195733	0.0499029	-3.92228	8.7716e-05	0.000402107
GLIPR2	1312.94	-0.195691	0.0458697	-4.26624	1.98799e-05	0.000102844
BTD	451.175	-0.195653	0.0469626	-4.16615	3.09783e-05	0.000154554
AGA	821.355	-0.195476	0.0384717	-5.08104	3.75377e-07	2.58629e-06
ACAA2	2201.89	-0.195447	0.0250248	-7.81015	5.71183e-15	9.58536e-14
CCDC186	2409.44	-0.195434	0.043062	-4.53842	5.6678e-06	3.24606e-05
ZDBF2	699.44	-0.195416	0.0577672	-3.38282	0.000717448	0.00270351
FTH1	20814.1	-0.195304	0.031465	-6.20703	5.39937e-10	5.35234e-09
TNFRSF4	491.519	-0.195286	0.0493206	-3.95952	7.51003e-05	0.000349256
CRTAP	2162.19	-0.195244	0.0307847	-6.34223	2.26465e-10	2.33197e-09
GPR55	440.468	-0.195204	0.0587814	-3.32085	0.00089743	0.00329764
ADAMTS4	576.07	-0.195008	0.0475998	-4.09683	4.18847e-05	0.000203861
CARD8	8614.71	-0.194982	0.0246621	-7.90616	2.65451e-15	4.62385e-14
MAN2A1	2142.47	-0.194793	0.0402211	-4.84305	1.27861e-06	8.1389e-06
RBM41	900.603	-0.194783	0.0466776	-4.17295	3.00676e-05	0.000150408
ZMYM3	2460.97	-0.194766	0.0234938	-8.29011	1.13145e-16	2.19012e-15
UBE2Q2	2143.54	-0.19475	0.0268391	-7.25618	3.98171e-13	5.67524e-12
TCEA1	5414.95	-0.194466	0.0201675	-9.64252	5.28749e-22	1.50728e-20
GNAQ	2044.53	-0.194433	0.0380501	-5.10993	3.22274e-07	2.24391e-06
MYEF2	486.866	-0.194341	0.051547	-3.77018	0.000163133	0.000710192
CASP1P2	315.954	-0.194267	0.0571951	-3.39657	0.000682369	0.00258873
CD69	2307.8	-0.194178	0.0421641	-4.60529	4.11899e-06	2.41289e-05
TMEM60	667.583	-0.194105	0.050207	-3.8661	0.000110591	0.000496742
IGFLR1	3149.87	-0.194049	0.0395251	-4.90952	9.13011e-07	5.94164e-06
SIRPG	1324.34	-0.193991	0.037698	-5.14593	2.66204e-07	1.87333e-06
PRKCQ	5439.53	-0.193825	0.0216413	-8.95625	3.35916e-19	7.71587e-18
CGRRF1	301.544	-0.1937	0.0645382	-3.00132	0.00268815	0.00887471
MALT1	3178.21	-0.193605	0.0329431	-5.87696	4.17861e-09	3.73607e-08
LIN9	225.225	-0.193498	0.0727064	-2.66136	0.00778264	0.02276
TRAF3IP3	17046.2	-0.193384	0.026159	-7.39264	1.43944e-13	2.14879e-12
GPR65	770.018	-0.193364	0.0370409	-5.22027	1.78658e-07	1.28656e-06
ARHGAP11A	1568.43	-0.193306	0.0375437	-5.14883	2.62113e-07	1.84626e-06
ZNF234	575.239	-0.193176	0.0447648	-4.31535	1.59349e-05	8.37233e-05
LRRC8C	3167.01	-0.193033	0.0289534	-6.66701	2.61069e-11	3.0282e-10
SNX10	1317.34	-0.192772	0.0391854	-4.9195	8.67676e-07	5.6661e-06
RNF19B	1705.84	-0.192578	0.0323414	-5.95452	2.60829e-09	2.38848e-08
LIMS1	4275.72	-0.192503	0.0218792	-8.79847	1.38696e-18	3.06488e-17
TSC22D1	885.236	-0.192314	0.0387373	-4.96457	6.88535e-07	4.5692e-06
CAMK2D	2832.71	-0.192292	0.0261789	-7.3453	2.05299e-13	3.0171e-12
NHLRC2	886.56	-0.192265	0.0547129	-3.51407	0.0004413	0.00175038
MEGF9	881.69	-0.191834	0.0398645	-4.81216	1.49306e-06	9.39725e-06
HDAC4	2313.9	-0.191765	0.038764	-4.947	7.53669e-07	4.96012e-06
ZNF93	207.858	-0.191707	0.0693765	-2.76329	0.00572218	0.0173241
TTYH3	1286.43	-0.19165	0.0353682	-5.41871	6.00315e-08	4.60799e-07
CCDC93	2310.91	-0.191617	0.0256442	-7.47214	7.89032e-14	1.20278e-12
DCP2	3623.17	-0.191437	0.0339756	-5.63456	1.75507e-08	1.45093e-07
KIAA0355	1938.52	-0.191368	0.0330748	-5.78593	7.21143e-09	6.26993e-08
FAM111A	4820.3	-0.191205	0.0330398	-5.78712	7.16042e-09	6.22915e-08
PRR29	580.624	-0.191021	0.0483996	-3.94676	7.9217e-05	0.000366476
TRAK2	8871.81	-0.190966	0.0218839	-8.72632	2.63101e-18	5.68937e-17
FAM102B	885.399	-0.190926	0.0465358	-4.10278	4.08207e-05	0.000199131
BTN3A2	14270.7	-0.190853	0.0183102	-10.4234	1.9397e-25	6.8601e-24
NFRKB	2902.94	-0.190831	0.0244268	-7.81235	5.613e-15	9.45094e-14
SYNE3	3222.4	-0.190818	0.0578131	-3.30061	0.000964757	0.00352913
TEP1	5500.14	-0.190561	0.0341552	-5.57926	2.41539e-08	1.96042e-07
SSH3	833.815	-0.190419	0.0399439	-4.76716	1.86838e-06	1.16194e-05
ITFG1	1617.45	-0.190381	0.0308857	-6.16405	7.09086e-10	6.96976e-09
LNPK	971.526	-0.190347	0.0389126	-4.89165	9.99952e-07	6.45195e-06
TMEM41B	939.936	-0.19014	0.0409641	-4.64163	3.4568e-06	2.04237e-05
TSHZ1	1173.87	-0.190102	0.0371022	-5.12374	2.99529e-07	2.09035e-06
CKS1B	601.592	-0.189914	0.054267	-3.49962	0.000465917	0.00183661
CXorf21	1052.99	-0.1899	0.037536	-5.05913	4.21172e-07	2.88605e-06
CCNA2	1050.55	-0.189884	0.040194	-4.72418	2.31044e-06	1.41534e-05
SH3PXD2A	2111.77	-0.189843	0.0431779	-4.39676	1.0988e-05	5.97219e-05
GPD2	1863.34	-0.189455	0.0354977	-5.33711	9.44422e-08	7.07008e-07
TMEM168	1108.08	-0.189234	0.0443736	-4.26456	2.00292e-05	0.000103511
LEPR	332.464	-0.189038	0.0630825	-2.99668	0.00272937	0.00899903
USF3	2208.91	-0.189035	0.0498687	-3.79065	0.000150256	0.000658872
RAB3IP	505.759	-0.188753	0.0485497	-3.88782	0.000101148	0.000457857
DHRS7	1359.47	-0.188496	0.0357183	-5.27728	1.31114e-07	9.62498e-07
SH3YL1	1328.83	-0.188477	0.0332356	-5.67092	1.42031e-08	1.19044e-07
PJA2	4817.02	-0.188366	0.0231559	-8.1347	4.12954e-16	7.70763e-15
KLF2	25498.6	-0.188221	0.042821	-4.39553	1.10501e-05	6.00162e-05
TNFRSF1A	1402.4	-0.188035	0.0402209	-4.67505	2.93879e-06	1.75898e-05
NIPAL2	239.297	-0.187814	0.0708382	-2.65131	0.00801798	0.0233985
VPS13A	3771.9	-0.187726	0.0532537	-3.52513	0.000423268	0.00168561
DHRS1	637.206	-0.187585	0.0459777	-4.07992	4.50507e-05	0.000218009
PRKD3	908.087	-0.187478	0.0539122	-3.47747	0.000506172	0.00197778
TMED10	4715.24	-0.187447	0.0191707	-9.7778	1.40226e-22	4.16198e-21
FRG1HP	502.124	-0.187269	0.0490788	-3.81569	0.000135804	0.000599039
PARPBP	300.138	-0.187195	0.0620428	-3.0172	0.00255124	0.00847817
SGO1	285.191	-0.187062	0.0537084	-3.48291	0.000495991	0.00194302
PHC3	6767.58	-0.186995	0.0398254	-4.69537	2.66121e-06	1.60745e-05
CDYL2	1916.07	-0.186792	0.0365709	-5.10767	3.2616e-07	2.26992e-06
TSC1	2782.31	-0.186771	0.0360545	-5.18024	2.21598e-07	1.57628e-06
MCEE	247.765	-0.186758	0.0691644	-2.70021	0.00692957	0.020531
YPEL5	4114.62	-0.186719	0.0276469	-6.75371	1.44108e-11	1.72987e-10
EZH2	2297.82	-0.186698	0.0252111	-7.40537	1.30781e-13	1.95809e-12
ZNF564	539.252	-0.186628	0.0455396	-4.09815	4.16468e-05	0.000202768
CDS2	3371.45	-0.18661	0.0206004	-9.05854	1.32213e-19	3.11245e-18
ZSWIM6	673.371	-0.186455	0.0441372	-4.22445	2.39521e-05	0.00012224
ASF1B	521.877	-0.186452	0.0541531	-3.44305	0.00057519	0.00222165
PLCD1	1494.37	-0.186404	0.0347316	-5.36699	8.0062e-08	6.06809e-07
AES	46152.5	-0.186389	0.0329251	-5.66102	1.50477e-08	1.2529e-07
MEX3C	5742.06	-0.186287	0.0255387	-7.29431	3.0019e-13	4.30709e-12
ALOX5AP	2033.08	-0.186242	0.0421225	-4.42144	9.80452e-06	5.37916e-05
RTTN	614.527	-0.18622	0.0487096	-3.82306	0.000131806	0.000583035
LAYN	228.415	-0.186068	0.0668022	-2.78536	0.0053469	0.0163474
SYCP2	686.136	-0.186023	0.0553605	-3.36021	0.000778824	0.00290729
TMEM219	1953.97	-0.185973	0.0392505	-4.73812	2.15714e-06	1.32842e-05
TTC14	3589.64	-0.185923	0.0365116	-5.09216	3.54002e-07	2.45017e-06
KIF22	3017.46	-0.185776	0.0277521	-6.69413	2.16951e-11	2.54573e-10
JAK1	23805.3	-0.185758	0.0185963	-9.98897	1.70345e-23	5.34962e-22
LIN54	865.805	-0.185712	0.0440855	-4.21254	2.5251e-05	0.000128435
TBC1D2B	4899.67	-0.185689	0.0277668	-6.68744	2.27114e-11	2.65674e-10
SLC25A35	291.302	-0.185229	0.0608429	-3.04439	0.00233151	0.00782183
GPD1L	1504.28	-0.185132	0.0290135	-6.3809	1.76055e-10	1.8341e-09
NCOR2	3969.75	-0.185057	0.0313796	-5.89736	3.69364e-09	3.32604e-08
MAP2K6	225.598	-0.184867	0.0666412	-2.77406	0.0055361	0.0168374
TEX2	783.915	-0.184611	0.0376666	-4.90117	9.52676e-07	6.17058e-06
ERCC6	1216.09	-0.184606	0.037836	-4.87911	1.06566e-06	6.85544e-06
NIPA1	2349.68	-0.18459	0.0272731	-6.76821	1.30385e-11	1.57891e-10
KDM7A	5536.41	-0.184581	0.0447419	-4.12547	3.69981e-05	0.000181831
STX7	1609.7	-0.18437	0.0257393	-7.16295	7.89591e-13	1.09652e-11
ESYT2	6241.89	-0.184276	0.0221652	-8.31376	9.27191e-17	1.81329e-15
KLF11	649.55	-0.184249	0.0464011	-3.97079	7.16361e-05	0.000334678
PPP2R2D	1631.71	-0.184233	0.0352551	-5.22572	1.73475e-07	1.25102e-06
ZXDA	315.782	-0.184155	0.0611198	-3.01301	0.00258668	0.00858277
PSD3	354.667	-0.184111	0.0559632	-3.28985	0.0010024	0.00365447
ARL6IP1	10467	-0.183978	0.0203087	-9.05907	1.31568e-19	3.1021e-18
ITM2C	379.91	-0.183929	0.0564056	-3.26082	0.00111091	0.00400569
MBTD1	1358.49	-0.183912	0.0351622	-5.23039	1.6915e-07	1.22274e-06
ADPRM	811.569	-0.183884	0.0432572	-4.25093	2.12881e-05	0.000109381
LRRC37A17P	163.26	-0.183867	0.078246	-2.34986	0.0187804	0.0494303
SLC4A11	185.697	-0.183856	0.0771453	-2.38324	0.017161	0.0456049
TRBV6-5	300.106	-0.183808	0.055217	-3.32883	0.000872101	0.0032174
AMMECR1	1026.42	-0.183587	0.0366687	-5.00665	5.53849e-07	3.73268e-06
RASA2	2429.25	-0.183461	0.0290899	-6.30668	2.8508e-10	2.90334e-09
LRFN1	422.524	-0.183451	0.0622254	-2.94816	0.0031967	0.010339
MGME1	1429.97	-0.18341	0.032134	-5.70768	1.14527e-08	9.73932e-08
RCAN3	11038.7	-0.183278	0.0246855	-7.42453	1.13183e-13	1.70472e-12
C17orf49	1406.04	-0.183261	0.0504485	-3.63265	0.00028053	0.00116186
LRRC37B	1604.13	-0.183225	0.0321995	-5.6903	1.26817e-08	1.07182e-07
RACGAP1	1840.96	-0.182994	0.0268819	-6.80734	9.94174e-12	1.2205e-10
CD70	610.254	-0.18289	0.0449302	-4.07053	4.69057e-05	0.000226335
ZNF141	644.647	-0.182838	0.0537138	-3.40393	0.000664239	0.00252755
PTBP3	7279.87	-0.182818	0.0322269	-5.67284	1.40449e-08	1.17848e-07
SLC25A25	351.944	-0.1828	0.0514211	-3.55496	0.000378044	0.00152201
NRIP1	1414.55	-0.182775	0.038392	-4.76076	1.92867e-06	1.19747e-05
INPP5K	2734.39	-0.182755	0.0298083	-6.131	8.7329e-10	8.52289e-09
SFXN3	2359.84	-0.182729	0.0259827	-7.03273	2.02531e-12	2.69632e-11
FLCN	2520.76	-0.182701	0.0296852	-6.15462	7.52572e-10	7.3876e-09
FBXO11	2699.38	-0.182643	0.0250855	-7.28083	3.31776e-13	4.74678e-12
ZBTB24	2227.79	-0.182591	0.0263201	-6.93732	3.99606e-12	5.1788e-11
PTPN9	1663.19	-0.182565	0.0273884	-6.66577	2.63289e-11	3.04927e-10
CAPN3	546.807	-0.182502	0.0487495	-3.74367	0.000181351	0.000780303
IGIP	297.458	-0.182219	0.0571389	-3.18905	0.00142742	0.0050202
NKTR	7383.74	-0.182157	0.0463375	-3.9311	8.45589e-05	0.000388576
SFXN5	200.947	-0.182156	0.0734007	-2.48166	0.0130771	0.0360101
MAPK14	3161.67	-0.182052	0.0272017	-6.69266	2.19143e-11	2.56946e-10
JMY	1991.72	-0.181987	0.0444581	-4.09345	4.24998e-05	0.000206523
SNED1	424.989	-0.181948	0.0729513	-2.4941	0.0126277	0.0349315
MTERF4	3400.9	-0.181882	0.0418285	-4.34827	1.37218e-05	7.29822e-05
M6PR	5990.65	-0.181772	0.0209686	-8.66877	4.36808e-18	9.29952e-17
FRYL	4613.44	-0.181769	0.0416164	-4.36773	1.25546e-05	6.73188e-05
NFE2L3	1572.21	-0.18173	0.0326585	-5.56457	2.62792e-08	2.12608e-07
SLC35E2B	5766.16	-0.181621	0.0256099	-7.09185	1.32332e-12	1.79009e-11
GAB2	1991.3	-0.181499	0.0421847	-4.30249	1.68891e-05	8.84911e-05
ARID3B	1409.47	-0.181414	0.0308399	-5.88243	4.04278e-09	3.6189e-08
PIGV	659.9	-0.181198	0.0455958	-3.97401	7.06721e-05	0.00033048
LNX2	676.749	-0.181094	0.044056	-4.11053	3.94747e-05	0.000192876
CLK4	1438.99	-0.181028	0.0336858	-5.37403	7.69977e-08	5.84804e-07
LIMA1	701.452	-0.180994	0.0446518	-4.05345	5.04672e-05	0.000242361
CEP97	782.658	-0.180738	0.0516291	-3.50069	0.000464052	0.00183021
MICAL2	1793.96	-0.180697	0.0387837	-4.6591	3.17592e-06	1.89044e-05
ZNF30	231.648	-0.180697	0.0646685	-2.7942	0.00520284	0.0159618
DNAJC3	2088.29	-0.180586	0.0276188	-6.53849	6.21413e-11	6.881e-10
JAK2	8462.37	-0.180572	0.0312375	-5.7806	7.44352e-09	6.45688e-08
CD27	8341.28	-0.180446	0.0362019	-4.98442	6.21475e-07	4.15699e-06
DENND4C	3696.43	-0.18032	0.041958	-4.29763	1.72636e-05	9.03592e-05
ARNTL	1128.52	-0.180313	0.0312408	-5.77171	7.84689e-09	6.77959e-08
BBC3	2461.29	-0.180297	0.0398588	-4.5234	6.08536e-06	3.46424e-05
TTC39C	6539.99	-0.180291	0.0193667	-9.30937	1.28592e-20	3.25916e-19
NPIPB14P	244.722	-0.180215	0.0643461	-2.80071	0.00509897	0.0156856
CCNG2	2022.03	-0.180033	0.0293369	-6.13674	8.42302e-10	8.23638e-09
ZC3HAV1L	499.407	-0.179945	0.0646339	-2.78407	0.00536819	0.0164026
SKA2	1130.13	-0.179898	0.0333072	-5.40116	6.62117e-08	5.05674e-07
NLRC5	22100.3	-0.179866	0.0254908	-7.05611	1.71228e-12	2.29776e-11
VPS13C	9928.01	-0.179842	0.0637389	-2.82153	0.00477945	0.0148282
HAUS1	793.983	-0.179693	0.0450241	-3.99104	6.57831e-05	0.00030953
INCENP	1418.15	-0.179533	0.0288878	-6.21484	5.13783e-10	5.10646e-09
CD46	6560.4	-0.17931	0.0216124	-8.29661	1.07127e-16	2.07896e-15
FADS2	423.151	-0.179121	0.0636935	-2.81224	0.0049198	0.0152075
ERCC5	4529.77	-0.179104	0.0266686	-6.71594	1.8686e-11	2.21843e-10
LDHB	20244.2	-0.179057	0.0306178	-5.84815	4.97074e-09	4.39499e-08
CSNK2A2	3276.83	-0.179041	0.0208284	-8.59601	8.25391e-18	1.74253e-16
PIGL	390.671	-0.179008	0.0516004	-3.46911	0.000522187	0.00203301
MPHOSPH9	1963.05	-0.178935	0.0356385	-5.02082	5.14505e-07	3.48615e-06
RNF38	2845.26	-0.178809	0.0239292	-7.47242	7.87356e-14	1.20143e-12
FAM83D	160.114	-0.17867	0.0726627	-2.4589	0.0139363	0.0380577
CCDC28A	1390.82	-0.178654	0.0473381	-3.77401	0.000160645	0.00070057
MCM8	653.577	-0.178647	0.0461374	-3.87206	0.000107919	0.00048575
XBP1	2361.34	-0.178563	0.029154	-6.12482	9.07846e-10	8.83167e-09
CREBL2	2414.55	-0.178533	0.0254015	-7.02843	2.08865e-12	2.76846e-11
PIKFYVE	3792.8	-0.1784	0.044371	-4.02065	5.80385e-05	0.000275574
VEGFB	1113.6	-0.178395	0.0442416	-4.0323	5.52339e-05	0.000263663
LINC00869	1630.09	-0.178095	0.0460966	-3.86352	0.000111766	0.000501571
BICRA	2340.32	-0.178063	0.0377908	-4.71181	2.4553e-06	1.49621e-05
SMC6	3811.16	-0.178056	0.0288208	-6.17804	6.49028e-10	6.39189e-09
H2AFJ	965.567	-0.178039	0.050256	-3.54265	0.000396134	0.00158926
CCND3	10218.7	-0.177886	0.029482	-6.0337	1.60245e-09	1.50754e-08
BAZ2B	642.009	-0.17777	0.0485452	-3.66194	0.000250314	0.00105017
NUF2	453.102	-0.177597	0.0463643	-3.83047	0.000127899	0.000567909
NVL	1200.98	-0.177597	0.0373276	-4.75778	1.95732e-06	1.21426e-05
MDM4	3119.7	-0.177547	0.040948	-4.33591	1.45156e-05	7.69068e-05
MANF	1161.47	-0.177238	0.0524047	-3.38209	0.000719363	0.0027087
CHD2	8532.6	-0.177135	0.0301812	-5.86907	4.38255e-09	3.90457e-08
HCFC2	816.821	-0.177131	0.0414028	-4.27825	1.88372e-05	9.78178e-05
ZC2HC1A	408.624	-0.17696	0.0615539	-2.87488	0.00404187	0.0127356
PPP1R3E	1137.18	-0.176843	0.0498281	-3.54906	0.000386605	0.0015535
ZNF25	659.588	-0.176758	0.0404509	-4.3697	1.2442e-05	6.68328e-05
HCN2	367.006	-0.176679	0.0690943	-2.55708	0.0105555	0.0298597
STRN	2651.76	-0.176661	0.040732	-4.33715	1.44345e-05	7.65308e-05
TFDP2	792.094	-0.1766	0.0445734	-3.962	7.43251e-05	0.00034623
OGT	19128.7	-0.17658	0.0364167	-4.84889	1.24156e-06	7.91973e-06
SPTAN1	18683.3	-0.176546	0.0274087	-6.44124	1.18499e-10	1.25875e-09
AP1S2	1342.04	-0.176462	0.0298954	-5.90266	3.57694e-09	3.22479e-08
POLR3GL	1774.07	-0.17643	0.0282319	-6.24931	4.12269e-10	4.13553e-09
ZNF736	703.816	-0.176378	0.0523019	-3.3723	0.000745444	0.00279578
TMEM131L	3749.15	-0.17613	0.0223131	-7.89356	2.93688e-15	5.08064e-14
CDC25B	33972.3	-0.176052	0.026695	-6.59496	4.25368e-11	4.80149e-10
TRIM33	3931.97	-0.176014	0.0301586	-5.83627	5.33826e-09	4.70893e-08
IGBP1	3936.39	-0.175993	0.0310093	-5.67548	1.38302e-08	1.16369e-07
PUS10	495.039	-0.175793	0.0505537	-3.47735	0.000506404	0.00197818
SLC22A18	240.051	-0.175603	0.0685803	-2.56055	0.0104507	0.0296073
CRYBG3	776.945	-0.175552	0.0663472	-2.64596	0.00814585	0.0237168
ABTB1	3512.8	-0.175536	0.0342154	-5.13033	2.89231e-07	2.02128e-06
MADD	6161.39	-0.175462	0.0206581	-8.49363	2.00286e-17	4.13041e-16
INO80D	904.369	-0.175406	0.0479031	-3.66168	0.000250569	0.00105095
DOCK9	4842.18	-0.175379	0.0249944	-7.0167	2.27165e-12	3.00052e-11
USP24	4618.49	-0.17534	0.038395	-4.56674	4.95371e-06	2.86747e-05
NAGK	2267.63	-0.175239	0.0356433	-4.91647	8.81195e-07	5.7519e-06
TNFRSF10A	1841.98	-0.175237	0.0269948	-6.49152	8.49727e-11	9.23353e-10
B3GNT9	230.625	-0.175232	0.0645294	-2.71553	0.00661699	0.0197285
MTMR14	2743.22	-0.175147	0.0255713	-6.84936	7.41794e-12	9.25683e-11
2008-03-01	3255.93	-0.175109	0.0254018	-6.89357	5.44077e-12	6.92075e-11
ZNF106	4624.94	-0.175011	0.0339763	-5.15097	2.59142e-07	1.82873e-06
HIBADH	563.207	-0.174912	0.0478903	-3.65234	0.000259861	0.00108432
TNFAIP8L2	2281.14	-0.174722	0.0357242	-4.89086	1.00397e-06	6.47514e-06
NCOA2	3146.74	-0.174636	0.0380526	-4.58934	4.44655e-06	2.59373e-05
TMEM18	901.439	-0.174494	0.0383069	-4.55516	5.23455e-06	3.01275e-05
ATG2A	4060.52	-0.174425	0.0281395	-6.19858	5.69744e-10	5.63306e-09
DECR1	1778.91	-0.174378	0.0304373	-5.72909	1.00971e-08	8.62526e-08
FBXL20	1230.55	-0.174109	0.0443797	-3.92316	8.73945e-05	0.000400755
LMAN1	4752.57	-0.174003	0.0284714	-6.1115	9.86975e-10	9.55844e-09
TRIM5	3405.56	-0.173947	0.0206464	-8.42505	3.60598e-17	7.26814e-16
RAP2B	3140.09	-0.173484	0.0236054	-7.34934	1.99192e-13	2.93876e-12
ITM2B	17313.7	-0.173437	0.0206972	-8.37973	5.30511e-17	1.05385e-15
TATDN1	495.718	-0.173304	0.0493995	-3.50821	0.000451138	0.00178486
UTY	1645.84	-0.173234	0.0353147	-4.90543	9.32221e-07	6.05364e-06
ATF7IP	4280.03	-0.172958	0.0361318	-4.78685	1.69417e-06	1.06014e-05
QKI	5747.13	-0.172945	0.0252076	-6.86084	6.84569e-12	8.57808e-11
TNIP1	10144.1	-0.17293	0.0293287	-5.89629	3.71757e-09	3.34468e-08
GINM1	762.338	-0.17293	0.0397194	-4.35379	1.33802e-05	7.13157e-05
SAP25	783.975	-0.172846	0.0491518	-3.51658	0.000437152	0.00173612
NPC2	2175.08	-0.172747	0.0365382	-4.72784	2.2692e-06	1.39177e-05
CTNNAL1	286.463	-0.17258	0.0647467	-2.66546	0.00768822	0.0225361
TUBA1A	2729.29	-0.172405	0.0352219	-4.89484	9.8388e-07	6.35909e-06
COG3	1615.66	-0.172341	0.0318861	-5.4049	6.48463e-08	4.95747e-07
C8orf44	377.475	-0.172116	0.0526889	-3.26665	0.00108829	0.00393232
CCDC180	352.446	-0.172108	0.0554471	-3.10401	0.00190916	0.00654413
KIF2C	1078.57	-0.171955	0.032132	-5.35153	8.72134e-08	6.55486e-07
GFPT1	1686.72	-0.171781	0.0313323	-5.48254	4.1926e-08	3.28655e-07
USP25	6442.64	-0.17168	0.0203393	-8.44084	3.15075e-17	6.41033e-16
EPG5	3106.03	-0.171364	0.0414978	-4.12946	3.63611e-05	0.000179224
MAP3K7CL	302.563	-0.171317	0.0584448	-2.93127	0.00337579	0.0108514
MCM7	3843.58	-0.171317	0.0316652	-5.41027	6.29299e-08	4.81826e-07
MAF	12342	-0.171253	0.0306065	-5.59533	2.20202e-08	1.79978e-07
CLEC2D	23392.7	-0.171133	0.0194767	-8.78655	1.54222e-18	3.39311e-17
RHOG	5699.58	-0.171029	0.0381539	-4.48262	7.37335e-06	4.14601e-05
CDCA8	629.035	-0.170993	0.0481244	-3.55314	0.000380669	0.00153127
GCC2	6199.5	-0.170386	0.0355568	-4.79195	1.65168e-06	1.0344e-05
RAPGEF1	6018.84	-0.170229	0.0234685	-7.2535	4.06152e-13	5.78356e-12
ZBTB34	642.287	-0.170133	0.0540141	-3.1498	0.00163383	0.00568094
FICD	198.244	-0.169867	0.0722899	-2.3498	0.0187833	0.0494303
CALM1	19816.9	-0.169806	0.0246918	-6.87702	6.11163e-12	7.70931e-11
ACSL4	3712.94	-0.169802	0.0289239	-5.87065	4.34087e-09	3.86971e-08
TRBV5-1	678.312	-0.169558	0.0619395	-2.73748	0.00619114	0.0185538
PRKACB	6512.72	-0.169385	0.0240284	-7.04938	1.79717e-12	2.40104e-11
TMEM154	1241.07	-0.169225	0.0423925	-3.99187	6.55552e-05	0.000308554
ARHGAP15	3939.37	-0.168876	0.0269481	-6.26673	3.68701e-10	3.70832e-09
CAPZB	8067.23	-0.168869	0.0284983	-5.92559	3.11169e-09	2.82384e-08
TTC32	974.888	-0.168847	0.0380126	-4.44187	8.91811e-06	4.94119e-05
DCLRE1B	189.004	-0.168845	0.0717383	-2.35363	0.0185912	0.04901
FANCC	193.697	-0.168716	0.0704631	-2.39438	0.0166483	0.0443701
EFHC1	355.546	-0.1687	0.0699123	-2.41302	0.0158211	0.0424616
HPS3	1826.44	-0.168458	0.0253129	-6.65503	2.8325e-11	3.26547e-10
OBSCN	2122.05	-0.168424	0.0554786	-3.03584	0.00239864	0.00802391
TTC9C	762.046	-0.168004	0.0407105	-4.1268	3.6784e-05	0.000181053
SLAIN2	2760.63	-0.167985	0.0251351	-6.68329	2.3363e-11	2.72665e-10
HLA-E	12736.8	-0.167956	0.0584896	-2.87156	0.0040845	0.0128619
RC3H2	3246.3	-0.167943	0.0390226	-4.30373	1.67948e-05	8.80577e-05
RAB3GAP1	4320.36	-0.16793	0.0223213	-7.5233	5.34104e-14	8.30055e-13
ZFP14	476.494	-0.167848	0.0506594	-3.31326	0.000922139	0.00338468
CCM2	8557.72	-0.167837	0.0321931	-5.21345	1.85362e-07	1.33167e-06
H1FX	20486.8	-0.167642	0.0491187	-3.41301	0.000642496	0.00245345
SVBP	628.844	-0.167586	0.0503546	-3.32811	0.000874384	0.00322425
CSNK1G3	785.434	-0.16756	0.0463901	-3.61198	0.00030387	0.00125161
PURA	2414.57	-0.167497	0.0280199	-5.97777	2.26206e-09	2.08277e-08
ZBTB18	1562.65	-0.167367	0.0362201	-4.62084	3.82198e-06	2.25022e-05
PHF20	1642.59	-0.167332	0.0257223	-6.50534	7.75193e-11	8.49067e-10
LYRM7	838.894	-0.16732	0.0501624	-3.33557	0.000851262	0.00314819
PIEZO1	14723.5	-0.167187	0.0274016	-6.10135	1.05173e-09	1.01273e-08
TRPM7	4532.44	-0.167123	0.0356827	-4.68358	2.81914e-06	1.69298e-05
IRF2BP2	7786.38	-0.167098	0.0212721	-7.85525	3.98968e-15	6.82393e-14
HSPA13	1794.07	-0.166952	0.0324137	-5.15068	2.59538e-07	1.83068e-06
MVK	609.924	-0.166931	0.0469054	-3.55888	0.000372445	0.00150379
ALAS1	1539.65	-0.166906	0.032609	-5.11839	3.08158e-07	2.14958e-06
TSPAN5	1789.45	-0.166891	0.0265213	-6.29269	3.12002e-10	3.1654e-09
TMEM120A	574.986	-0.166885	0.0488033	-3.41956	0.000627236	0.00240306
CBR3	368.525	-0.166815	0.0584187	-2.85551	0.00429677	0.0134798
LRRC28	674.059	-0.166762	0.0408334	-4.08396	4.42742e-05	0.000214457
UMAD1	704.207	-0.166695	0.0452664	-3.68254	0.000230923	0.000975028
CD3G	8402.37	-0.166565	0.0218437	-7.62534	2.43391e-14	3.89864e-13
SLC35F3	511.737	-0.166481	0.0476021	-3.49735	0.00046991	0.00184994
LTN1	2408.01	-0.166393	0.0334076	-4.98071	6.33517e-07	4.22633e-06
ADARB2	607.796	-0.166386	0.0492963	-3.37523	0.000737542	0.00277164
CD48	12814.2	-0.166285	0.0297101	-5.59691	2.182e-08	1.78632e-07
CHIC1	641.158	-0.166251	0.0458565	-3.62546	0.00028845	0.00119232
PDZD8	911.131	-0.166183	0.0447127	-3.71668	0.000201859	0.000861688
CHD9	699.138	-0.166142	0.0646405	-2.57025	0.0101626	0.0289155
SQSTM1	8544.2	-0.166085	0.035	-4.74528	2.08222e-06	1.28542e-05
ASXL2	4251.67	-0.166081	0.041373	-4.01424	5.96366e-05	0.000282984
MSI2	2900.73	-0.165986	0.0374838	-4.42821	9.50203e-06	5.23086e-05
SERPINI1	332.025	-0.165958	0.0569644	-2.91337	0.00357553	0.0114183
RNF168	1759.41	-0.165841	0.0330875	-5.0122	5.38102e-07	3.63474e-06
SLC4A7	2417.89	-0.165663	0.0483326	-3.42757	0.000609017	0.00234036
SHMT2	3643.62	-0.165655	0.0296769	-5.58196	2.37821e-08	1.93335e-07
LZIC	738.292	-0.165562	0.0382173	-4.33211	1.47686e-05	7.81317e-05
ZNF788P	219.312	-0.165461	0.0678815	-2.4375	0.0147892	0.0400544
IPCEF1	3580.84	-0.165303	0.0282521	-5.85099	4.88647e-09	4.323e-08
ZNF519	255.857	-0.165262	0.0635038	-2.60239	0.00925757	0.0266309
AGL	1398.09	-0.165225	0.0423701	-3.89956	9.63658e-05	0.000438045
ZHX2	1509.33	-0.165215	0.0288797	-5.72081	1.06015e-08	9.03571e-08
GPR108	1793.93	-0.165118	0.0344097	-4.79859	1.59785e-06	1.00318e-05
ATP7A	1497.7	-0.165067	0.0418174	-3.94733	7.90271e-05	0.000365933
AP3S1	1403.14	-0.165023	0.0358699	-4.60061	4.2125e-06	2.462e-05
MOSMO	284.887	-0.16496	0.059084	-2.79196	0.00523897	0.0160499
HERC2P2	3398.33	-0.164904	0.0352481	-4.67839	2.89141e-06	1.73542e-05
MYCBP2	12696.2	-0.164854	0.0507926	-3.24562	0.00117194	0.00420771
TIAL1	4901.34	-0.164789	0.0269893	-6.10572	1.02339e-09	9.8732e-09
FBXL5	2020.93	-0.164762	0.0261874	-6.29167	3.1406e-10	3.18414e-09
SLC12A6	7424.64	-0.164735	0.0252502	-6.52412	6.84015e-11	7.54659e-10
IL2RG	20003.7	-0.164595	0.0295702	-5.56625	2.60281e-08	2.10802e-07
GSTM2	1813.9	-0.164519	0.043093	-3.81776	0.000134667	0.000594302
IL4R	5377.41	-0.164484	0.0282975	-5.81266	6.14886e-09	5.38319e-08
ZNF581	1652.69	-0.164262	0.042629	-3.8533	0.000116538	0.000521135
FXR2	1515.52	-0.164151	0.038221	-4.29478	1.74866e-05	9.14315e-05
BORCS6	1167.86	-0.16406	0.0432191	-3.79601	0.000147042	0.000645339
TROVE2	2616.27	-0.163686	0.0422578	-3.8735	0.000107282	0.000483169
MMS22L	631.656	-0.163457	0.0465864	-3.50869	0.000450326	0.00178212
CARD11	13413.7	-0.163037	0.0170899	-9.53998	1.42853e-21	3.93158e-20
LMNA	463.224	-0.163015	0.0527662	-3.08938	0.00200576	0.00684845
BCL9L	13697.6	-0.162768	0.0294158	-5.53336	3.14146e-08	2.51333e-07
HSDL1	807.983	-0.162619	0.0379559	-4.28442	1.83217e-05	9.53372e-05
G3BP2	5033.99	-0.162499	0.0295519	-5.49876	3.82466e-08	3.02634e-07
NCAPD3	1818.69	-0.162408	0.0273213	-5.94435	2.7756e-09	2.53251e-08
STK24	7009.42	-0.162285	0.0236468	-6.86286	6.74947e-12	8.47153e-11
CEP120	2427.14	-0.162258	0.0257792	-6.29416	3.0907e-10	3.13775e-09
SEL1L3	3644.92	-0.16222	0.0244112	-6.64532	3.02565e-11	3.46965e-10
ATG14	1325.76	-0.161941	0.0406107	-3.98764	6.6733e-05	0.000313415
ELMOD2	776.138	-0.161887	0.0368358	-4.39483	1.10859e-05	6.0189e-05
MBNL3	852.208	-0.161848	0.0434411	-3.72569	0.00019478	0.000833581
RARA	6298.17	-0.161812	0.0245085	-6.60227	4.04918e-11	4.5809e-10
MAP2K1	2660.64	-0.161809	0.0243554	-6.64364	3.06037e-11	3.50182e-10
NNT	3337.18	-0.161795	0.0233868	-6.91822	4.57356e-12	5.89191e-11
TRBV28	318.537	-0.161777	0.0618534	-2.61549	0.00891003	0.0257338
ZBTB41	1029.23	-0.1616	0.0531764	-3.03895	0.00237408	0.00794526
ANKH	4568.56	-0.161571	0.0286946	-5.63073	1.79453e-08	1.48112e-07
RBL1	1280.75	-0.161508	0.0346267	-4.66425	3.09741e-06	1.84661e-05
CAPG	2778.59	-0.161461	0.0366054	-4.41085	1.02967e-05	5.62675e-05
WDR26	7059.42	-0.161421	0.0220911	-7.30705	2.7308e-13	3.93677e-12
BIN1	8406.63	-0.161405	0.0283	-5.70335	1.17477e-08	9.96779e-08
SVIP	851.147	-0.161239	0.0324497	-4.9689	6.73343e-07	4.47624e-06
S100PBP	2299.78	-0.161181	0.0305743	-5.2718	1.3509e-07	9.88331e-07
C6orf106	9212.92	-0.160868	0.0211441	-7.60819	2.77969e-14	4.42441e-13
OSBPL2	2106.96	-0.160735	0.0284129	-5.65713	1.53926e-08	1.2788e-07
WDTC1	4679.29	-0.160729	0.0197051	-8.1567	3.44293e-16	6.45795e-15
JOSD1	4107.51	-0.160413	0.0263061	-6.09792	1.0746e-09	1.03409e-08
TESK2	320.972	-0.160381	0.0571728	-2.80519	0.00502864	0.0154996
ABRAXAS1	2028.71	-0.160213	0.025729	-6.22695	4.75591e-10	4.7487e-09
SCAMP1	1672.46	-0.160198	0.0305144	-5.24992	1.52163e-07	1.10682e-06
MAPK7	856.701	-0.160175	0.0350265	-4.57298	4.80833e-06	2.78651e-05
ARFGEF1	4880.18	-0.160174	0.0352538	-4.54346	5.53394e-06	3.17541e-05
LRR1	419.092	-0.160118	0.0543107	-2.94819	0.00319637	0.010339
PITPNM2	3316.86	-0.159953	0.0272175	-5.87683	4.18185e-09	3.73676e-08
KIAA1671	1876.77	-0.159944	0.0567837	-2.81672	0.00485166	0.0150091
DEDD2	1752.1	-0.159841	0.0408763	-3.91036	9.21577e-05	0.000420685
BTN3A3	6058.52	-0.159801	0.0226535	-7.05412	1.73699e-12	2.3268e-11
RNF170	884.703	-0.159664	0.0350172	-4.55958	5.12565e-06	2.9602e-05
TEX264	2114.36	-0.159636	0.032844	-4.86041	1.17141e-06	7.49435e-06
ALG10B	1091.77	-0.159622	0.0432809	-3.68805	0.00022598	0.000956292
HS2ST1	854.225	-0.159395	0.0405001	-3.93567	8.29643e-05	0.000382409
HSPBAP1	544.513	-0.15932	0.0473923	-3.36173	0.000774546	0.00289275
TXNL1	1853.91	-0.159167	0.0307075	-5.18333	2.17964e-07	1.55335e-06
OSER1	1469.58	-0.158909	0.0388469	-4.09065	4.30159e-05	0.00020883
SLC35D1	1342.39	-0.158768	0.0398149	-3.98766	6.6729e-05	0.000313415
NBPF9	2116.27	-0.158751	0.0389068	-4.08029	4.49793e-05	0.000217803
MORC2	3692.89	-0.158739	0.0226387	-7.01185	2.35192e-12	3.10383e-11
MTX3	2570.18	-0.158691	0.0490532	-3.23507	0.00121613	0.00435087
FAM200B	399.068	-0.158679	0.0477229	-3.32502	0.000884131	0.00325543
DOP1B	1361.35	-0.158659	0.050122	-3.16546	0.0015484	0.00540546
ADAP1	319.807	-0.158634	0.053851	-2.94579	0.00322126	0.0104011
AGPAT2	374.896	-0.158371	0.04892	-3.23734	0.00120651	0.00431951
MAML2	1566.5	-0.158328	0.0298411	-5.3057	1.12238e-07	8.33228e-07
GPATCH2L	2504.41	-0.158285	0.0412027	-3.8416	0.000122234	0.000543813
MICAL1	7226.65	-0.15823	0.0289013	-5.47485	4.37878e-08	3.41834e-07
RRAGC	2179.83	-0.158218	0.029666	-5.3333	9.64439e-08	7.2128e-07
NR2C2	3693.52	-0.158158	0.0337574	-4.68515	2.79752e-06	1.68173e-05
PDIK1L	719.199	-0.158026	0.0426216	-3.70765	0.000209188	0.000890197
RHOQ	634.715	-0.15785	0.0432551	-3.64927	0.000262982	0.00109542
BABAM2	1755.29	-0.157751	0.0398449	-3.95913	7.52232e-05	0.00034971
MAP4K5	775.274	-0.157683	0.0479683	-3.28723	0.00101178	0.00368512
CAT	1605.74	-0.157616	0.0326292	-4.83051	1.36184e-06	8.62879e-06
2006-09-01	13394.7	-0.157452	0.0216164	-7.28392	3.24259e-13	4.64362e-12
POLD4	2511.74	-0.15734	0.0401019	-3.9235	8.72716e-05	0.000400312
CREBRF	4594.26	-0.157221	0.0363464	-4.32562	1.52104e-05	8.02509e-05
SMARCA2	5506.77	-0.157087	0.0213635	-7.35305	1.9374e-13	2.86671e-12
PRKCE	426.311	-0.156986	0.0536341	-2.92698	0.00342276	0.0109768
ARFGAP3	1222.73	-0.156911	0.0363182	-4.32046	1.55706e-05	8.18945e-05
MKRN1	15216.4	-0.15683	0.0169985	-9.22608	2.80715e-20	6.90924e-19
PLA2G6	1704.38	-0.156783	0.0379193	-4.13464	3.55517e-05	0.000175406
TREML2	638.879	-0.156695	0.0615459	-2.54598	0.010897	0.0307504
RASSF1	1642.72	-0.156469	0.0322204	-4.8562	1.1966e-06	7.64259e-06
TMEM80	473.557	-0.15638	0.0484832	-3.22546	0.00125772	0.00447745
TMEM14C	347.68	-0.15598	0.0524534	-2.9737	0.00294237	0.00961958
MECP2	3381.58	-0.155935	0.0267484	-5.8297	5.55257e-09	4.88943e-08
ARL6IP5	9070.28	-0.155917	0.0195365	-7.98081	1.45375e-15	2.57374e-14
PARP12	25389.3	-0.155912	0.0152566	-10.2193	1.62458e-24	5.47691e-23
TLK1	4301.62	-0.155793	0.0253436	-6.14725	7.884e-10	7.71928e-09
LIG1	1619.91	-0.155779	0.0282767	-5.50909	3.60695e-08	2.86756e-07
TRBV20-1	905.026	-0.15573	0.0570985	-2.72739	0.00638368	0.0190855
PAK2	8989.6	-0.155606	0.0230825	-6.74129	1.56992e-11	1.87708e-10
CENPN	431.663	-0.155542	0.0490921	-3.16836	0.001533	0.0053579
RAB9A	529.813	-0.15545	0.0459593	-3.38233	0.000718745	0.00270705
OGA	12280.6	-0.155382	0.029028	-5.35283	8.65873e-08	6.51178e-07
WDFY1	12693.2	-0.155343	0.0231732	-6.70356	2.03399e-11	2.39786e-10
PARP15	4257.42	-0.155336	0.0411334	-3.7764	0.000159114	0.000694095
ARSK	273.401	-0.155251	0.0608123	-2.55295	0.0106815	0.0301709
PLEKHA2	5489.32	-0.155054	0.0298744	-5.19019	2.10084e-07	1.50143e-06
RNF214	818.085	-0.154879	0.0416759	-3.71628	0.000202175	0.000862547
RTN4	4360.97	-0.154866	0.0223893	-6.91696	4.61438e-12	5.9344e-11
CCNQ	915.356	-0.154816	0.0419587	-3.68971	0.000224506	0.00095112
PSTPIP1	2293.54	-0.154775	0.0305213	-5.07104	3.95649e-07	2.71854e-06
F11R	614.737	-0.154737	0.0462903	-3.34276	0.000829488	0.00307518
GSR	2300.42	-0.154558	0.0356314	-4.33769	1.43986e-05	7.6367e-05
TENT5A	1429.13	-0.154295	0.041342	-3.73217	0.00018984	0.00081463
MYO15B	388.312	-0.154286	0.0657831	-2.34538	0.0190076	0.0499509
SLC7A6	6286.1	-0.154176	0.0368425	-4.18472	2.85512e-05	0.000143772
HSF2	500.668	-0.154103	0.0431266	-3.57327	0.000352549	0.00143186
TAF1D	4182.04	-0.154027	0.0248596	-6.19588	5.79598e-10	5.72301e-09
PCMTD1	2894.77	-0.153809	0.025434	-6.04737	1.47231e-09	1.39377e-08
RFNG	1490.02	-0.153657	0.0436081	-3.52358	0.00042576	0.00169465
ABHD4	1088.73	-0.153292	0.0424085	-3.61466	0.000300747	0.00123909
ATP2C1	5289.78	-0.153245	0.0237711	-6.4467	1.14315e-10	1.21687e-09
GGPS1	1015.87	-0.153228	0.0359467	-4.26264	2.02022e-05	0.000104227
GATAD2B	2883.67	-0.153211	0.0408976	-3.74621	0.000179523	0.000772877
RECQL	5132.22	-0.153004	0.022159	-6.90484	5.02615e-12	6.42574e-11
PI4K2A	1519.94	-0.152866	0.0332233	-4.60118	4.20114e-06	2.45721e-05
EBP	878.555	-0.152833	0.0490702	-3.11457	0.00184213	0.00634021
TRAPPC10	4472.09	-0.152826	0.0364658	-4.19095	2.77794e-05	0.000140212
ITGA5	4647.81	-0.152812	0.0294375	-5.19107	2.09087e-07	1.49501e-06
MFSD8	1037.52	-0.152791	0.0416622	-3.66738	0.000245052	0.00102952
APPL2	1610.92	-0.152746	0.0312946	-4.88089	1.05606e-06	6.79949e-06
CUTALP	3752.76	-0.152596	0.0273788	-5.5735	2.49671e-08	2.02425e-07
LINC00339	473.247	-0.152523	0.0507847	-3.00332	0.00267053	0.00883194
GABARAP	4800.02	-0.152402	0.0405828	-3.75533	0.00017311	0.000748462
SLC26A2	751.444	-0.152371	0.0405366	-3.75885	0.000170699	0.000739237
CEMIP2	2633.2	-0.15227	0.0389442	-3.90995	9.23136e-05	0.000421269
AMZ2P1	292.436	-0.152158	0.0565098	-2.69259	0.00709002	0.0209572
TNKS	1399.87	-0.152132	0.0380104	-4.00238	6.27082e-05	0.000296166
FUT4	364.566	-0.151613	0.0526145	-2.88158	0.00395682	0.0125014
UHRF1	658.455	-0.151549	0.0538553	-2.81401	0.00489277	0.0151332
PGAP1	7991.6	-0.151547	0.0484279	-3.12934	0.00175197	0.00605885
TPK1	254.391	-0.151519	0.0581936	-2.60371	0.00922204	0.0265489
CD59	6917.99	-0.151412	0.0229497	-6.59754	4.18022e-11	4.72209e-10
FANCD2	1138.07	-0.151276	0.0360835	-4.19238	2.76038e-05	0.000139419
CTDSPL2	1991.12	-0.151227	0.0287888	-5.25299	1.49649e-07	1.08971e-06
RBMX2	1108.36	-0.151206	0.0354337	-4.2673	1.97856e-05	0.000102392
CAMK1D	1509.31	-0.151139	0.0401415	-3.76516	0.000166443	0.000722733
RGS19	2896.62	-0.151071	0.027737	-5.44657	5.13498e-08	3.97587e-07
TBC1D10A	1487.6	-0.150884	0.0314585	-4.79631	1.61616e-06	1.01341e-05
TIFA	817.664	-0.150849	0.0399315	-3.7777	0.000158286	0.000690681
ZNF333	627.192	-0.150501	0.0432127	-3.48279	0.000496223	0.00194342
SERINC3	6729.33	-0.150433	0.0178315	-8.43639	3.27288e-17	6.63206e-16
HS1BP3	934.28	-0.150164	0.0387198	-3.87821	0.000105227	0.000474901
C2CD5	3366.81	-0.15016	0.0267423	-5.61508	1.96469e-08	1.6154e-07
SLC25A42	1093.09	-0.150139	0.0352084	-4.2643	2.00532e-05	0.000103564
WDR47	589.429	-0.150077	0.0434967	-3.45031	0.000559937	0.00216994
LEPROTL1	9632.99	-0.150039	0.024426	-6.14261	8.11787e-10	7.94313e-09
ITPR1	4611.6	-0.149736	0.0333013	-4.49641	6.9112e-06	3.90791e-05
KIF21B	7876.45	-0.149648	0.030957	-4.83407	1.33773e-06	8.49379e-06
GATAD1	1064.84	-0.149441	0.0343966	-4.34465	1.39498e-05	7.41425e-05
ARHGEF18	9118.41	-0.149267	0.0277928	-5.3707	7.84322e-08	5.954e-07
KLHL20	829.865	-0.1491	0.0439448	-3.3929	0.000691571	0.00261994
SAMD8	884.43	-0.149018	0.0400856	-3.7175	0.000201202	0.000859369
ZNF780A	539.871	-0.148842	0.0456435	-3.26096	0.00111035	0.00400557
WDR81	4084.53	-0.148598	0.0318136	-4.6709	2.99883e-06	1.79208e-05
RALGAPA2	2663.69	-0.148515	0.0408706	-3.63378	0.0002793	0.00115766
ATN1	2180.15	-0.148476	0.0277557	-5.34941	8.82413e-08	6.62883e-07
TTF1	1194.3	-0.148383	0.0333646	-4.44732	8.69497e-06	4.82639e-05
MAP3K7	2267.82	-0.148374	0.0325448	-4.55907	5.13796e-06	2.96505e-05
FOPNL	704.811	-0.148354	0.0596212	-2.48827	0.0128367	0.0354255
GCSAML-AS1	443.959	-0.148303	0.0594499	-2.49459	0.0126102	0.034896
ZSWIM8	4262.12	-0.14827	0.0249475	-5.94327	2.79384e-09	2.54761e-08
MCMDC2	514.863	-0.148153	0.0465195	-3.18474	0.00144886	0.00509084
CTDSP1	4148.72	-0.147933	0.0251093	-5.89156	3.82575e-09	3.43682e-08
DNAJC1	1362.59	-0.14778	0.0354471	-4.16904	3.05881e-05	0.00015286
NEDD1	1631.82	-0.147758	0.0314175	-4.70306	2.56297e-06	1.55619e-05
EIF3H	7885.98	-0.147738	0.0296082	-4.98977	6.04514e-07	4.04712e-06
ZBTB33	2285.38	-0.147686	0.0272934	-5.41107	6.26483e-08	4.80399e-07
SNAPC3	1547.58	-0.147685	0.0333127	-4.43331	9.27989e-06	5.12289e-05
SDHAP1	934.322	-0.147674	0.039354	-3.75246	0.000175109	0.00075581
B3GNT2	2590.22	-0.14757	0.0253169	-5.82893	5.57826e-09	4.90349e-08
BTN2A1	1985.61	-0.147554	0.0266294	-5.54104	3.0068e-08	2.41325e-07
PPIP5K2	2411.77	-0.147472	0.0419226	-3.51773	0.000435261	0.00172973
STIM2	1805.6	-0.14738	0.0438385	-3.36189	0.000774115	0.00289185
HLA-A	74396.3	-0.14731	0.0351821	-4.18709	2.82557e-05	0.000142375
UFL1	2612.96	-0.147238	0.0313187	-4.70129	2.58529e-06	1.56785e-05
NCOR1	7263.21	-0.14706	0.0308043	-4.77401	1.80594e-06	1.12418e-05
NDFIP2	1245.82	-0.147007	0.0484583	-3.03369	0.00241583	0.00807251
RASGRP1	8610.48	-0.146993	0.0272908	-5.38616	7.1978e-08	5.47778e-07
PNRC1	4157.61	-0.14688	0.0323163	-4.54509	5.49115e-06	3.15444e-05
FAM221A	283.423	-0.146792	0.0570327	-2.57381	0.0100585	0.0286409
TRBV2	517.366	-0.146651	0.0494357	-2.9665	0.00301207	0.00983046
LRRFIP2	885.811	-0.146609	0.0328619	-4.46138	8.1432e-06	4.54177e-05
PPP1R15A	1307.71	-0.146589	0.0360815	-4.06274	4.85007e-05	0.00023351
UBR3	1323.94	-0.14658	0.0409631	-3.57834	0.000345788	0.00140666
AK1	815.429	-0.146561	0.0428569	-3.41978	0.000626713	0.00240166
KAT7	2478.14	-0.14655	0.0290462	-5.04542	4.52521e-07	3.09246e-06
CYB5A	402.835	-0.146427	0.0507387	-2.88591	0.0039029	0.0123491
SAMD9	47523.6	-0.146342	0.0327149	-4.47327	7.70324e-06	4.31068e-05
KIAA0232	1522.2	-0.146183	0.0404847	-3.61083	0.000305221	0.00125615
SNTB2	852.869	-0.146135	0.0536498	-2.72387	0.00645222	0.0192714
ERO1B	467.855	-0.146094	0.0549485	-2.65874	0.00784324	0.0229239
MYO18A	9688.52	-0.146042	0.0230649	-6.3318	2.4232e-10	2.48678e-09
FGFR1OP	639.358	-0.14602	0.0410935	-3.55337	0.000380336	0.00153046
CTC1	5389.21	-0.145992	0.0228848	-6.37941	1.77767e-10	1.85066e-09
ZNF616	344.103	-0.14591	0.0534165	-2.73156	0.00630354	0.0188645
SAP130	1410.89	-0.145819	0.031328	-4.6546	3.24616e-06	1.92997e-05
B4GALT4	532.145	-0.145626	0.0477736	-3.04825	0.00230176	0.00774087
SLU7	4048.8	-0.145605	0.0231893	-6.279	3.40764e-10	3.44566e-09
SPSB3	3017.64	-0.145459	0.0353495	-4.11489	3.87368e-05	0.000189637
OFD1	2882.58	-0.145457	0.024418	-5.95698	2.56948e-09	2.35437e-08
CD58	408.98	-0.145413	0.0520462	-2.79392	0.00520733	0.0159723
CNIH4	620.394	-0.145399	0.0410084	-3.54558	0.000391744	0.00157206
DYNLT3	838.908	-0.145393	0.0353882	-4.10852	3.98208e-05	0.000194504
FLI1	4584.38	-0.145118	0.0249884	-5.80741	6.34477e-09	5.54829e-08
ACAD11	1663.78	-0.145056	0.0317971	-4.56194	5.06825e-06	2.92929e-05
ERBIN	7471.52	-0.145014	0.0339813	-4.26747	1.97706e-05	0.000102349
SASS6	310.102	-0.145004	0.0577545	-2.5107	0.0120491	0.0335703
ABCB6	984.414	-0.144801	0.041269	-3.50871	0.000450277	0.00178212
SARAF	29554.6	-0.144776	0.029483	-4.9105	9.08465e-07	5.9146e-06
SMURF2	748.586	-0.144514	0.0404188	-3.5754	0.000349687	0.001421
TRAM1	10826.8	-0.144454	0.016577	-8.71411	2.93057e-18	6.30115e-17
SPCS3	7097.52	-0.144443	0.0254676	-5.67164	1.41435e-08	1.18609e-07
FAM168A	1966.47	-0.144437	0.0254048	-5.68541	1.30495e-08	1.10168e-07
AKAP9	4901.05	-0.144397	0.0508789	-2.83805	0.00453906	0.0141607
MAZ	9513.31	-0.144224	0.0325695	-4.42818	9.50312e-06	5.23086e-05
PIAS1	2762.78	-0.144195	0.0288382	-5.00014	5.72879e-07	3.85146e-06
PABPC1	51072.1	-0.144188	0.0173847	-8.29399	1.09515e-16	2.12258e-15
MCU	601.442	-0.144133	0.044447	-3.24281	0.00118357	0.00424643
ARID2	2045.8	-0.143974	0.0368018	-3.91213	9.14844e-05	0.00041799
RNASET2	10782.4	-0.143892	0.0306138	-4.70022	2.5988e-06	1.57478e-05
ARHGAP33	714.299	-0.143799	0.048728	-2.95106	0.00316688	0.0102671
TMEM243	1412.1	-0.14376	0.039088	-3.67784	0.000235215	0.000992598
ZMYM2	2536.12	-0.143724	0.0280047	-5.13215	2.86447e-07	2.00367e-06
PECR	1170.84	-0.143663	0.0346089	-4.15104	3.30966e-05	0.000164364
ZC4H2	760.714	-0.143536	0.0348794	-4.1152	3.86851e-05	0.000189446
ZFAND1	1385.36	-0.143517	0.030289	-4.73826	2.15563e-06	1.32803e-05
TRBV29-1	308.321	-0.143458	0.0567674	-2.52712	0.0115002	0.0322308
ADARB1	607.746	-0.143454	0.0460631	-3.1143	0.00184383	0.00634464
OXR1	2136.22	-0.143337	0.02722	-5.26587	1.39526e-07	1.01882e-06
EXD3	435.77	-0.143316	0.0565374	-2.53488	0.0112485	0.0316103
AFTPH	3433.59	-0.143226	0.0225115	-6.36234	1.98707e-10	2.05593e-09
ARHGAP9	8448.35	-0.143113	0.0313969	-4.55819	5.15974e-06	2.97535e-05
TBC1D22B	1258.48	-0.14304	0.0330001	-4.33454	1.46063e-05	7.73062e-05
RBM33	4275.69	-0.142993	0.0307906	-4.64405	3.41646e-06	2.0209e-05
EXOC5	3228.43	-0.14291	0.0290701	-4.91604	8.83133e-07	5.75958e-06
MBNL1	19784.2	-0.142824	0.0257502	-5.54651	2.91429e-08	2.34273e-07
DIMT1	3112.66	-0.1427	0.02594	-5.50116	3.773e-08	2.99172e-07
HMBOX1	768.622	-0.142529	0.059823	-2.38251	0.0171951	0.0456796
NBPF11	933.84	-0.142513	0.0324172	-4.39621	1.10155e-05	5.98498e-05
SAP30L	2218.06	-0.142277	0.029011	-4.90424	9.37884e-07	6.08258e-06
JKAMP	1172.79	-0.142251	0.0345532	-4.11687	3.84057e-05	0.000188138
BLMH	3829.3	-0.14215	0.0220289	-6.4529	1.09733e-10	1.16973e-09
CEP85	1247.58	-0.142148	0.0327594	-4.33915	1.43037e-05	7.59168e-05
USP1	3308.32	-0.142075	0.0265207	-5.35714	8.4549e-08	6.3736e-07
ZZEF1	5541.39	-0.142051	0.0352965	-4.02452	5.70918e-05	0.000271761
HELLS	449.136	-0.141955	0.048626	-2.91932	0.00350797	0.0112239
CDC7	615.009	-0.141811	0.0434521	-3.26362	0.00109998	0.00396909
PPP1R12B	970.452	-0.141783	0.0418648	-3.38668	0.000707436	0.00267244
R3HDM2	3761.61	-0.141719	0.0238713	-5.9368	2.90646e-09	2.64235e-08
LMBRD2	1567.59	-0.141712	0.0443171	-3.19767	0.00138542	0.00488835
UBXN7	2502.18	-0.141672	0.0399543	-3.54585	0.000391344	0.00157088
NBPF12	2171.11	-0.141553	0.0387149	-3.6563	0.000255879	0.00107025
UBXN1	5389.25	-0.141539	0.0388068	-3.64728	0.000265029	0.00110304
MARK4	1436.64	-0.141533	0.0358215	-3.95106	7.78049e-05	0.000360825
USP34	6355.73	-0.141499	0.0491388	-2.87957	0.00398212	0.0125709
ITGAM	4689.5	-0.141428	0.0460619	-3.07039	0.00213783	0.00724268
SLC9A7	611.817	-0.141415	0.0503671	-2.80769	0.00498981	0.0154019
CENPC	1361.53	-0.141266	0.0301257	-4.68921	2.74266e-06	1.65138e-05
C2orf69	1133.1	-0.141123	0.0406148	-3.47467	0.000511488	0.00199546
TRAF5	3933.05	-0.141118	0.0255894	-5.5147	3.49375e-08	2.78195e-07
SNN	1706.53	-0.14109	0.0297832	-4.73723	2.16662e-06	1.33372e-05
TSC22D2	1054.64	-0.141017	0.0397692	-3.54588	0.000391303	0.00157088
GIT1	3785.96	-0.141008	0.0243186	-5.79836	6.6965e-09	5.83899e-08
TTC3	3398.88	-0.140959	0.0376828	-3.74066	0.000183535	0.000789251
CCNDBP1	3698.28	-0.140842	0.0223253	-6.30863	2.81508e-10	2.86949e-09
OSGIN2	674.349	-0.140748	0.0420664	-3.34586	0.000820264	0.00304546
CCP110	1484.86	-0.140654	0.0367689	-3.82535	0.000130587	0.000577813
CCPG1	1411.15	-0.140629	0.0312103	-4.50587	6.61022e-06	3.75174e-05
EPM2AIP1	1343.62	-0.140613	0.0474487	-2.96347	0.0030419	0.00991243
POLB	718.811	-0.140612	0.0478402	-2.93919	0.00329067	0.0106071
RBL2	16037.3	-0.140571	0.019076	-7.36901	1.71906e-13	2.55612e-12
FBXL17	1040.81	-0.14047	0.034624	-4.057	4.97063e-05	0.000238858
IGHMBP2	1642.89	-0.140427	0.0286885	-4.89488	9.83653e-07	6.35909e-06
ORMDL1	4012.59	-0.140376	0.0277868	-5.0519	4.37426e-07	2.99471e-06
LSP1	27193.9	-0.140376	0.0305764	-4.59098	4.41166e-06	2.57437e-05
TBC1D14	6369.93	-0.140369	0.0196171	-7.15543	8.34109e-13	1.15622e-11
STK38	16066.9	-0.140339	0.0196276	-7.1501	8.67134e-13	1.1998e-11
SLC25A36	2182.49	-0.140305	0.0359203	-3.90602	9.38284e-05	0.000427538
TBCC	2165.6	-0.140262	0.0399201	-3.51356	0.000442142	0.00175293
MRPS31P5	440.873	-0.140177	0.059144	-2.3701	0.0177831	0.0470763
ELF1	13339.5	-0.140161	0.0217501	-6.44418	1.16228e-10	1.2355e-09
TMEM140	4312.21	-0.140122	0.0375259	-3.734	0.000188463	0.000809063
SLC35E1	1622.69	-0.140104	0.0287698	-4.86984	1.11691e-06	7.15891e-06
NLRP1	15184.3	-0.139944	0.0331505	-4.22148	2.42699e-05	0.000123736
SLK	3550.28	-0.13977	0.0399917	-3.49499	0.000474084	0.0018654
TMLHE	309.787	-0.139768	0.0575542	-2.42846	0.0151632	0.0409502
TXLNGY	2558.52	-0.139755	0.0442495	-3.15833	0.00158674	0.00552784
ICOSLG	339.374	-0.139667	0.057648	-2.42275	0.0154035	0.0415101
ARID4A	2410.2	-0.139603	0.0304195	-4.58925	4.44843e-06	2.59383e-05
SPAST	1384.35	-0.139571	0.0358595	-3.89215	9.93583e-05	0.000450835
DUSP7	1167.66	-0.139475	0.0411097	-3.39275	0.000691942	0.00261994
HAGH	1165.06	-0.139254	0.0353877	-3.93508	8.31682e-05	0.000383232
USP32P1	646	-0.139188	0.0498547	-2.79188	0.00524035	0.0160508
RBBP9	641.883	-0.13915	0.0493767	-2.81814	0.00483027	0.0149595
PPP1R15B	4304.76	-0.138949	0.0257604	-5.39388	6.89532e-08	5.25551e-07
STAT5B	12107.6	-0.138826	0.016777	-8.27476	1.28715e-16	2.48198e-15
NFKB2	2202.39	-0.138824	0.0346282	-4.00898	6.09808e-05	0.000288909
ITGB2	12237	-0.138822	0.0241788	-5.74148	9.38516e-09	8.03525e-08
ST13	4868.01	-0.138809	0.0241994	-5.73605	9.69125e-09	8.29262e-08
SIRT1	1487.51	-0.138792	0.027275	-5.08863	3.60651e-07	2.48937e-06
RMC1	1784.29	-0.138635	0.0281351	-4.92749	8.32933e-07	5.45333e-06
TSPYL1	2847.19	-0.138631	0.0230924	-6.00335	1.93292e-09	1.795e-08
DNAJC10	2940.46	-0.138613	0.0283229	-4.89404	9.87863e-07	6.37939e-06
PAN2	2819.37	-0.138605	0.0324061	-4.27715	1.89305e-05	9.8235e-05
CARD6	450.989	-0.13858	0.0549819	-2.52046	0.01172	0.0327681
UGDH	645.688	-0.138565	0.0395574	-3.50288	0.000460254	0.00181713
PTPN22	2859.03	-0.138453	0.0266034	-5.20435	1.94677e-07	1.39726e-06
FTL	36902	-0.138414	0.0395601	-3.49882	0.000467315	0.00184068
SPART	1276.04	-0.138394	0.0293355	-4.71764	2.38593e-06	1.45784e-05
FAM206A	623.089	-0.138371	0.0429979	-3.21809	0.00129049	0.00458762
ZNF675	500.534	-0.138119	0.0497694	-2.77517	0.00551725	0.0167902
PPM1D	559.363	-0.138012	0.0442746	-3.11719	0.00182584	0.00628845
PACSIN2	1343.77	-0.137949	0.0293174	-4.70535	2.53426e-06	1.54123e-05
SIK2	682.482	-0.137735	0.0435265	-3.16438	0.00155413	0.00542049
BMT2	606.035	-0.13759	0.0425771	-3.23156	0.00123118	0.00439639
APOBR	812.127	-0.137545	0.0462161	-2.97613	0.00291915	0.00955408
SEC22C	2301.39	-0.137499	0.0250727	-5.48401	4.158e-08	3.2662e-07
UBE2R2	3527.55	-0.13748	0.0262685	-5.23365	1.66198e-07	1.2037e-06
STAG2	6964.73	-0.137416	0.0337968	-4.06593	4.78407e-05	0.000230552
SERINC1	9334.43	-0.137401	0.0172953	-7.9444	1.95127e-15	3.42649e-14
VOPP1	5455.98	-0.137395	0.022022	-6.23898	4.40427e-10	4.40923e-09
HIPK3	2366.72	-0.137375	0.04369	-3.1443	0.00166483	0.00578126
RIOK3	3747.52	-0.137353	0.0243032	-5.65164	1.58922e-08	1.31959e-07
TLN1	22457.3	-0.137327	0.0252908	-5.42989	5.63874e-08	4.34812e-07
LRRC37A2	451.188	-0.137241	0.0519556	-2.64151	0.00825382	0.0240173
CHD6	3360.53	-0.1371	0.0347369	-3.94682	7.91956e-05	0.000366476
BTG3	952.992	-0.137069	0.038422	-3.56746	0.000360458	0.00146124
GPKOW	1564.63	-0.136876	0.0392992	-3.48292	0.000495975	0.00194302
PLPP5	657.027	-0.136694	0.0432415	-3.16118	0.00157131	0.00547912
VGLL4	605.068	-0.136601	0.040661	-3.35951	0.0007808	0.00291323
RALGAPB	3569.78	-0.13653	0.0327122	-4.17367	2.99733e-05	0.000150035
XPO7	2626.87	-0.136457	0.0264504	-5.15897	2.48307e-07	1.75555e-06
CUL7	925.905	-0.136412	0.0420979	-3.24035	0.00119383	0.00427919
PDE4DIP	3000.38	-0.136295	0.031029	-4.39249	1.12058e-05	6.07417e-05
AGAP9	405.917	-0.136274	0.0562206	-2.42392	0.0153541	0.0413991
AIDA	9850.07	-0.136237	0.0174412	-7.81122	5.66372e-15	9.52574e-14
SIK3	1670.24	-0.13616	0.0317031	-4.29485	1.74813e-05	9.14315e-05
LIX1L	2854.92	-0.136104	0.0281008	-4.84342	1.2762e-06	8.12699e-06
SLC9A3R1	5956.99	-0.135811	0.0272609	-4.98189	6.29669e-07	4.20437e-06
RAPGEF2	1422.29	-0.135672	0.0374581	-3.62196	0.000292378	0.00120756
TF	1083.71	-0.135561	0.0492083	-2.75485	0.00587191	0.017727
SLC9A6	1251.67	-0.135484	0.033573	-4.03551	5.44831e-05	0.000260408
ARHGEF2	6059.13	-0.135405	0.0207042	-6.53998	6.15256e-11	6.8228e-10
MTMR12	2791.6	-0.135396	0.0252916	-5.3534	8.63177e-08	6.49722e-07
[truncated: 3,763 more rows]

## Sheet: DE_PBS_vs_IFNA10
	baseMean	log2FoldChange	lfcSE	stat	pvalue	padj
ADAR	30583.5	-1.91154	0.0232242	-82.3078	0	0
AGRN	662.573	-2.94306	0.0636398	-46.2456	0	0
AKAP2	9943.25	-1.24122	0.0257043	-48.2884	0	0
ANKFY1	4997.44	-1.32661	0.0242719	-54.6563	0	0
ANKIB1	4628.58	-1.3964	0.0250387	-55.7697	0	0
APOL1	3421.53	-2.30944	0.0298772	-77.2978	0	0
APOL2	3111.49	-1.22844	0.0237583	-51.706	0	0
APOL6	12213.3	-1.92907	0.0281714	-68.476	0	0
ARHGEF3	9604.37	-1.0242	0.0191414	-53.5067	0	0
ARID5A	4249.57	-0.828305	0.0203605	-40.682	0	0
AZI2	2024.88	-1.53097	0.0319042	-47.9864	0	0
BAG1	2916.29	-1.33176	0.0345836	-38.5083	0	0
BAK1	2772.95	-1.1844	0.0307079	-38.5697	0	0
BST2	7605.51	-2.85247	0.0392514	-72.6716	0	0
BTN3A3	4364.83	-0.949485	0.0250845	-37.8514	0	0
C19orf66	5485.13	-2.08755	0.0337483	-61.8564	0	0
C1GALT1	1991	-1.37347	0.0317454	-43.2652	0	0
CARD17	488.931	-2.49273	0.0627522	-39.7234	0	0
CASP1	2922.19	-1.71914	0.0267828	-64.1883	0	0
CBX7	2339.6	1.55541	0.0276107	56.3335	0	0
CCR7	13612.1	-1.05746	0.0222863	-47.4487	0	0
CD164	20795.8	-1.50238	0.0302855	-49.6071	0	0
CD2AP	2799.71	-1.33882	0.0329726	-40.6039	0	0
CD68	1491.44	-2.12242	0.0407999	-52.0202	0	0
CHMP5	3071.03	-1.92746	0.0381431	-50.5324	0	0
CHST12	2392.13	-2.44803	0.0355633	-68.8358	0	0
CLDND1	9545.56	-1.12624	0.0283473	-39.73	0	0
CLEC2D	15931.2	-1.22719	0.0200316	-61.2627	0	0
CMTR1	7263.84	-1.71363	0.0201944	-84.8569	0	0
CNP	3511.84	-2.25781	0.0310529	-72.7086	0	0
COX5A	4521.68	-1.72189	0.0358906	-47.9759	0	0
CXorf21	589.429	-2.60032	0.0588506	-44.1851	0	0
DAPP1	2026.92	-1.4868	0.0381286	-38.9943	0	0
DDX58	7950.01	-3.47525	0.034466	-100.831	0	0
DDX60L	12846.3	-3.46264	0.0490447	-70.6017	0	0
DHX58	3789.01	-3.02828	0.043686	-69.3193	0	0
DISC1	377.02	-2.32376	0.0612675	-37.9281	0	0
DNAJA1	4075.51	-1.40416	0.0358912	-39.1227	0	0
DNMT1	13607	-2.24072	0.0355697	-62.9951	0	0
DRAP1	7443.44	-2.08667	0.0369034	-56.5442	0	0
DTX3L	9937.13	-3.01126	0.0252027	-119.482	0	0
DYNLT1	2039.76	-2.05006	0.0338986	-60.4762	0	0
ECE1	11337.8	-1.33597	0.0197024	-67.8074	0	0
EEF2	101273	1.52991	0.0399551	38.2908	0	0
EHD4	1947.69	-1.60228	0.0286458	-55.9344	0	0
EIF2AK2	12380.6	-4.27649	0.0877674	-48.7252	0	0
EIF3L	11364.7	2.20646	0.0447103	49.3502	0	0
EIF4B	23497.9	1.69835	0.0354446	47.9155	0	0
ELF1	9433.28	-1.01285	0.0198746	-50.9621	0	0
ELK4	6471.18	-0.931653	0.0231476	-40.2484	0	0
ENDOD1	1524.97	-1.73451	0.0436907	-39.6998	0	0
EPSTI1	8932.54	-5.01353	0.127428	-39.3442	0	0
ETV6	1558.3	-1.40952	0.0296751	-47.4983	0	0
FAM19A2	1838	-3.24457	0.0659454	-49.2009	0	0
FBXO6	901.554	-3.43239	0.0732225	-46.8762	0	0
FCHSD2	3606.93	-1.911	0.025069	-76.2296	0	0
GALM	2335.87	-1.25297	0.0302371	-41.4383	0	0
GBP1	7166.69	-2.57916	0.0381606	-67.587	0	0
GBP3	2476.1	-1.35178	0.0258363	-52.321	0	0
GBP4	8091.43	-1.96582	0.0375795	-52.3109	0	0
GCH1	3325.67	-1.36337	0.0247428	-55.1016	0	0
GIMAP1	9182.24	-1.11625	0.0272261	-40.9993	0	0
GIMAP2	6314.16	-1.57692	0.0224522	-70.2345	0	0
GIMAP4	12525.4	-1.19152	0.0253564	-46.9909	0	0
GIMAP7	9668.45	-1.24065	0.0278826	-44.4953	0	0
GIMAP8	1590.44	-1.81871	0.0391525	-46.4519	0	0
GPBP1	5926.15	-1.14464	0.0212529	-53.8582	0	0
GRK5	3087.87	-1.13119	0.0266747	-42.407	0	0
GRN	4385.1	-1.20933	0.0293788	-41.1635	0	0
GSN	550.264	-2.34961	0.0574762	-40.8796	0	0
GTPBP1	5131.38	-1.94865	0.0250548	-77.7753	0	0
GTPBP2	2489.81	-0.919449	0.0233614	-39.3576	0	0
H3F3B	22741.5	-0.95791	0.023231	-41.2341	0	0
HELZ2	13647.7	-6.06376	0.126553	-47.9147	0	0
HERC5	11664.8	-4.69546	0.0312007	-150.492	0	0
HERC6	5218.48	-3.51893	0.0517677	-67.9753	0	0
HIRA	4097.91	-1.42987	0.0280869	-50.9089	0	0
HLA-A	54270.7	-0.980293	0.0258177	-37.9697	0	0
HLA-F	4074.97	-1.33471	0.0252007	-52.9632	0	0
HM13	5457.29	-1.70313	0.0287948	-59.1473	0	0
HPSE	1235.1	-1.33592	0.0332985	-40.1194	0	0
IDH3A	2222.86	-1.65436	0.0335609	-49.2942	0	0
IFI16	21788.3	-2.20376	0.0301645	-73.0579	0	0
IFI27	1864.13	-8.95686	0.177544	-50.4486	0	0
IFI35	5141.17	-3.82714	0.0423991	-90.2648	0	0
IFI44	9524.36	-6.52905	0.154212	-42.3381	0	0
IFI6	23649.2	-5.96699	0.0875447	-68.1594	0	0
IFIH1	6905.32	-3.85282	0.036042	-106.898	0	0
IFIT2	11348.6	-7.06022	0.0492944	-143.225	0	0
IFITM1	25610.3	-3.06144	0.0408928	-74.8649	0	0
IFITM2	5368.27	-2.07645	0.0486237	-42.7045	0	0
IMPDH2	2636.91	1.13592	0.0275222	41.273	0	0
IPCEF1	2320.52	-1.46141	0.0317637	-46.0089	0	0
ISG15	27436.9	-6.00309	0.0526771	-113.96	0	0
ISG20	11132.8	-2.47183	0.0368745	-67.0336	0	0
ITGA6	1474.03	1.38989	0.0327575	42.4296	0	0
JAK2	5096.18	-2.03261	0.028801	-70.5741	0	0
KIAA0040	8455.75	-1.53552	0.0228895	-67.0842	0	0
KPNB1	15249.2	-1.21606	0.0184236	-66.0053	0	0
LAG3	2530.76	-4.22369	0.109984	-38.4027	0	0
LAMP3	4383.44	-7.96802	0.202737	-39.3024	0	0
LAP3	6760	-2.84243	0.0403328	-70.4745	0	0
LGALS3BP	11627	-2.89144	0.0276502	-104.572	0	0
LGALS9	13008.8	-3.91612	0.0697037	-56.1825	0	0
LPIN2	7143.17	-1.31429	0.0224587	-58.5203	0	0
LRRC3	371.189	-2.69602	0.0689652	-39.0924	0	0
LRRN2	421.106	-3.04832	0.080607	-37.8171	0	0
LTA4H	3590.06	1.1593	0.0285001	40.6772	0	0
LY6E	14065.4	-3.55215	0.0405436	-87.613	0	0
MED25	2916.29	-0.986633	0.0233653	-42.2264	0	0
MKRN1	10487.7	-1.16409	0.0205279	-56.7076	0	0
MORC3	6047.43	-0.798888	0.0200935	-39.7585	0	0
MOV10	4331.76	-2.76065	0.0388952	-70.9767	0	0
MX2	21049.2	-5.58117	0.128774	-43.3407	0	0
MYD88	6428.8	-1.78319	0.0235026	-75.8717	0	0
N4BP1	7848.52	-2.02059	0.0221129	-91.376	0	0
NAPA	5565.4	-1.72631	0.0223741	-77.1567	0	0
NCOA7	2440.29	-1.73142	0.0271988	-63.6581	0	0
NEXN	278.109	-4.81835	0.121568	-39.635	0	0
NMI	3996.39	-2.65641	0.0264903	-100.279	0	0
NT5C3A	7823.98	-3.68822	0.0354419	-104.064	0	0
NUB1	7035.61	-1.94192	0.023115	-84.0113	0	0
OAS1	17194.1	-5.3951	0.12026	-44.8622	0	0
OAS2	31081.7	-3.2695	0.0326882	-100.021	0	0
OAS3	27814.6	-6.47019	0.158099	-40.9249	0	0
OASL	6779.35	-6.40179	0.0561044	-114.105	0	0
ODF3B	576.076	-3.30727	0.0571328	-57.8874	0	0
OGFR	4534.22	-1.22415	0.0227145	-53.8931	0	0
OTOF	1195.07	-6.20652	0.13062	-47.5159	0	0
PABPC4	7292.05	1.11281	0.0222611	49.9888	0	0
PARP10	16640.8	-2.77505	0.0230717	-120.279	0	0
PARP12	14364.4	-2.36796	0.0416171	-56.8988	0	0
PARP14	12580	-2.26689	0.0278971	-81.2591	0	0
PARP8	3440.66	-1.33863	0.0245625	-54.499	0	0
PARP9	12885.1	-4.158	0.0569143	-73.0572	0	0
PCGF5	5539.07	-1.09502	0.0257063	-42.5974	0	0
PDE7A	4012.59	0.730307	0.0189881	38.4614	0	0
PGAP1	4344.42	-2.78125	0.0457076	-60.8486	0	0
PHF11	4441.46	-1.91859	0.0294547	-65.1369	0	0
PI4K2B	4289.22	-2.18275	0.0306671	-71.1759	0	0
PLSCR1	4764.03	-5.70815	0.118675	-48.0991	0	0
PML	5574.57	-1.71355	0.0275362	-62.2292	0	0
PNPT1	3397.58	-2.7054	0.0279816	-96.6849	0	0
PPM1K	6793.61	-1.97193	0.0338002	-58.3408	0	0
PRKAG2	1833.72	-1.07348	0.0276982	-38.7564	0	0
PRKD2	7566.69	-1.42843	0.0314821	-45.3729	0	0
PRR5	1856.29	-2.18705	0.054934	-39.8124	0	0
QSER1	1328.58	-1.71647	0.0369607	-46.4405	0	0
RAB37	1851.86	1.94601	0.0403913	48.179	0	0
RARA	4205.61	-1.25883	0.0283844	-44.3493	0	0
RASGRP3	713.784	-4.23034	0.0631068	-67.0347	0	0
RBCK1	7119.42	-1.4203	0.0214344	-66.2628	0	0
RGS1	2494.72	-3.81902	0.0568641	-67.1605	0	0
RIPOR2	17776.2	-0.897571	0.0208357	-43.0785	0	0
RPL17	14754.4	1.83385	0.0367226	49.938	0	0
RPL3	57952	1.87848	0.0359389	52.2688	0	0
RPL5	21552.4	1.6447	0.0380219	43.2567	0	0
RPLP0	43938.6	1.40393	0.0360128	38.9841	0	0
RTP4	2218.64	-3.50733	0.0522726	-67.097	0	0
SAMD9	24665.4	-3.3646	0.0381195	-88.2646	0	0
SAMD9L	29136.8	-3.65847	0.0333849	-109.585	0	0
SAT1	10705.3	-2.37211	0.0307939	-77.0316	0	0
SBK1	2622.64	-1.65456	0.0414273	-39.9389	0	0
SCLT1	1190.07	-1.69782	0.041335	-41.0746	0	0
SCML4	1027.25	-2.43971	0.0447436	-54.5263	0	0
SEC24C	9394.94	-0.777272	0.0182613	-42.5638	0	0
SLA2	4207.13	-1.45352	0.0293426	-49.536	0	0
SLC18B1	1965.82	-1.8304	0.0306232	-59.7717	0	0
SLC25A12	1440.32	-1.21267	0.0282949	-42.858	0	0
SLC25A28	2331.19	-1.6415	0.027584	-59.509	0	0
SLC25A3	7208.99	0.899168	0.0238488	37.7029	0	0
SLC38A5	2357.35	-2.21068	0.0309665	-71.3896	0	0
SLC3A2	4741.26	-1.07755	0.0276969	-38.905	0	0
SLC44A1	1248.25	-1.71495	0.0320757	-53.4657	0	0
SMCHD1	33030	-1.89674	0.0332628	-57.0229	0	0
SMG7	4498.07	-1.16094	0.028237	-41.1142	0	0
SNX6	6110.52	-1.00025	0.0250409	-39.9445	0	0
SP100	12449.6	-2.14878	0.0275452	-78.0092	0	0
SP110	8664.01	-2.11493	0.03077	-68.7336	0	0
SP140	4538.74	-1.63505	0.0209438	-78.0682	0	0
SPATS2L	3523.12	-3.42086	0.0594996	-57.4938	0	0
SSBP3	3572.43	-1.14946	0.0231077	-49.7434	0	0
SSTR3	5744.19	-2.35225	0.056977	-41.2843	0	0
STAT1	53399.4	-3.86461	0.0527407	-73.2757	0	0
STAT2	15839.7	-2.93126	0.0318365	-92.0723	0	0
STIMATE	3428.87	-1.98672	0.0381267	-52.1083	0	0
TAGAP	5001.59	-1.10001	0.0236825	-46.4483	0	0
TAP1	7408.06	-1.86073	0.0427127	-43.5638	0	0
TDRD7	2096.29	-2.4641	0.0508394	-48.4684	0	0
TENT5A	776.163	-2.92381	0.06157	-47.4875	0	0
TMEM140	2430.06	-2.32145	0.0328247	-70.7226	0	0
TNFAIP8	8716.71	-0.870566	0.0209386	-41.577	0	0
TNFSF10	6587.95	-3.48112	0.0446764	-77.9184	0	0
TNK2	7838.52	-1.3793	0.0283464	-48.6587	0	0
TRAFD1	4004.35	-2.10947	0.0357394	-59.0236	0	0
TRAK2	6643.96	-0.81276	0.01703	-47.7251	0	0
TRANK1	17818	-2.62639	0.034839	-75.3866	0	0
TREX1	2500.03	-2.89213	0.0432646	-66.8475	0	0
TRIM21	3902.52	-2.29831	0.0388398	-59.1743	0	0
TRIM22	42592.7	-1.77851	0.0216778	-82.0428	0	0
TRIM25	9928.86	-2.45824	0.0285943	-85.9695	0	0
TRIM38	6253.73	-1.36996	0.0249938	-54.8118	0	0
TRIM5	1925.03	-2.42989	0.0406682	-59.7492	0	0
TYMP	4069.03	-3.35506	0.0307758	-109.016	0	0
UBA7	9511.88	-1.47976	0.0357591	-41.3815	0	0
UBE2L6	9399.17	-2.81766	0.0308857	-91.2286	0	0
UBQLN2	6890.66	-1.93697	0.0278912	-69.4475	0	0
UNC93B1	2748.25	-3.30016	0.0460721	-71.6304	0	0
USP15	9846.83	-0.884454	0.0211744	-41.77	0	0
UTRN	9075.14	-1.77795	0.0443291	-40.1079	0	0
UVRAG	1664.8	-1.3954	0.0344936	-40.4539	0	0
VCPIP1	4759.86	-0.892657	0.0202584	-44.0636	0	0
WARS	3432.05	-1.93871	0.0442938	-43.7692	0	0
WDFY1	7541.07	-2.01377	0.0331707	-60.7093	0	0
XAF1	17615.7	-3.97457	0.105136	-37.8039	0	0
XRN1	9463.31	-1.88679	0.0336608	-56.0528	0	0
YEATS2	2748.48	-1.1735	0.0298098	-39.3664	0	0
ZBP1	5639.29	-3.63504	0.0552317	-65.8143	0	0
ZCCHC2	4187.74	-2.15417	0.0244027	-88.2759	0	0
ZNFX1	13920.4	-2.01128	0.0241121	-83.4139	0	0
AIDA	6781.46	-1.1023	0.0294506	-37.4288	1.32992e-306	1.10041e-304
PKD2	2718.75	-1.56317	0.0417693	-37.4239	1.59476e-306	1.31359e-304
EEF1B2	5959.61	1.77186	0.0473605	37.4121	2.48416e-306	2.03701e-304
TTC38	536.584	-1.78171	0.0477193	-37.3373	4.07306e-305	3.325e-303
IFIT3	24543.4	-8.59928	0.230398	-37.3236	6.80214e-305	5.52818e-303
GSDMD	2927.1	-0.880046	0.0236135	-37.2687	5.27862e-304	4.27101e-302
STAU1	3427.82	-0.735517	0.0197456	-37.2497	1.06955e-303	8.61573e-302
PARP11	1118.26	-1.49913	0.0402463	-37.2488	1.10897e-303	8.89415e-302
STOM	625.808	-1.69195	0.0454302	-37.2428	1.38753e-303	1.10797e-301
GNB4	340.55	-2.47888	0.0665612	-37.2422	1.41889e-303	1.12808e-301
HSH2D	4299.73	-2.99481	0.0804187	-37.2402	1.52429e-303	1.20663e-301
RPL4	43559.5	1.58158	0.0428266	36.9298	1.53937e-298	1.21332e-296
DDX60	12035.9	-5.52423	0.150188	-36.782	3.57658e-296	2.80692e-294
RANGAP1	3688.67	-0.879537	0.023949	-36.7255	2.86514e-295	2.23897e-293
RPS27A	18148.8	1.44375	0.0395731	36.4831	2.05351e-291	1.59789e-289
XPO6	8530.88	-0.6357	0.0174348	-36.4616	4.49967e-291	3.48648e-289
TBC1D1	2934.79	-1.52334	0.0419028	-36.3541	2.26704e-289	1.74916e-287
ZNF107	1321.23	-1.22183	0.0336622	-36.2969	1.81091e-288	1.39136e-286
AARS	3624.29	-0.855855	0.0236781	-36.1455	4.38597e-286	3.35572e-284
APP	1648.49	1.00288	0.0277764	36.1054	1.86556e-285	1.4214e-283
IDH2	4749.82	-0.937558	0.0259835	-36.0828	4.21535e-285	3.19842e-283
CEBPD	184.385	-3.79248	0.105532	-35.9368	8.14941e-283	6.15786e-281
GIMAP6	7844.72	-0.929531	0.0258843	-35.911	2.05489e-282	1.54632e-280
RNASET2	8199.04	-0.711428	0.0198927	-35.7633	4.11211e-280	3.08173e-278
APOL3	4555.45	-0.996293	0.0278757	-35.7406	9.27021e-280	6.91898e-278
RTCB	4533.71	-1.85391	0.0518759	-35.7375	1.0358e-279	7.69944e-278
PARP3	766.676	-1.29425	0.0364348	-35.5224	2.21371e-276	1.63886e-274
ICAM2	4178.9	-1.02033	0.0287309	-35.5134	3.05008e-276	2.24895e-274
CARD16	1724.93	-1.6112	0.0456372	-35.3044	5.02065e-273	3.68705e-271
ZFYVE26	2581.15	-1.21544	0.0345445	-35.1848	3.41725e-271	2.49951e-269
ITPR1	3144.48	-1.18194	0.0337785	-34.991	3.08025e-268	2.24405e-266
IFIT5	2987.65	-3.86985	0.110771	-34.9357	2.13276e-267	1.54761e-265
RPL7	34871.2	1.51714	0.0435575	34.8307	8.3587e-266	6.04139e-264
RBM43	1305.06	-1.40516	0.0406256	-34.5879	3.84034e-262	2.76474e-260
USP25	4744.6	-0.871387	0.0251964	-34.5838	4.42364e-262	3.17219e-260
IRF7	1737.94	-3.83424	0.110902	-34.5733	6.35959e-262	4.54264e-260
NUP205	3196.34	-1.01087	0.0293158	-34.482	1.49316e-260	1.06241e-258
RAB29	4794.75	-0.991082	0.0289548	-34.2286	9.08056e-257	6.43594e-255
QARS	6784.57	1.27613	0.0372947	34.2176	1.32244e-256	9.3367e-255
AMBRA1	2333.33	-0.98644	0.028856	-34.1849	4.05488e-256	2.85183e-254
GPR180	879.359	-1.63759	0.0479361	-34.1619	8.89847e-256	6.23439e-254
TLR3	167.897	-3.47748	0.101848	-34.1438	1.65045e-255	1.15191e-253
ABCD1	828.527	-1.42947	0.0418823	-34.1306	2.59323e-255	1.80304e-253
TCIRG1	7932.8	-0.82487	0.0244133	-33.7877	2.99164e-250	2.07216e-248
IFI30	538.724	-2.76051	0.0822233	-33.5734	4.10798e-247	2.83466e-245
IFIT1	16118.3	-8.94415	0.266551	-33.5551	7.57632e-247	5.20829e-245
PVRIG	3253.58	-0.902861	0.0269739	-33.4717	1.24626e-245	8.53523e-244
MRPS27	1742.36	1.10071	0.0329129	33.4432	3.23542e-245	2.20757e-243
ACTG1	79354.9	1.28477	0.0385023	33.3687	3.89649e-244	2.64874e-242
PSMB9	667.899	-1.68087	0.0504277	-33.3323	1.3169e-243	8.91881e-242
C6orf62	10976.6	-0.868969	0.0260765	-33.3239	1.74217e-243	1.17555e-241
IGFBP4	357.317	-2.51021	0.0755469	-33.2272	4.35301e-242	2.92644e-240
IRS1	292.024	-2.53119	0.0761843	-33.2246	4.75068e-242	3.18209e-240
SIDT1	2415.71	-1.23568	0.0373763	-33.0604	1.10358e-239	7.36495e-238
RNF31	1694.03	-0.837138	0.0253448	-33.03	3.01352e-239	2.00233e-237
TLK2	2166.41	-0.765017	0.0231613	-33.0299	3.02221e-239	2.00233e-237
SCARB2	1404.43	-1.44062	0.0436206	-33.0263	3.40891e-239	2.25038e-237
USP18	6499.85	-8.45927	0.25668	-32.9565	3.41932e-238	2.24913e-236
LGALS8	7451.02	-0.650745	0.0197715	-32.9133	1.41734e-237	9.28941e-236
CYP2J2	216.92	-5.02628	0.15287	-32.8794	4.32911e-237	2.82722e-235
CDK17	2041.04	-0.821888	0.025107	-32.7354	4.90153e-235	3.18966e-233
MAN2B1	6231.54	1.1065	0.0338504	32.6878	2.33022e-234	1.51101e-232
SQOR	3637.99	-0.948616	0.0290226	-32.6854	2.51876e-234	1.62749e-232
JADE2	6970.16	-1.01392	0.0311962	-32.5015	1.01618e-231	6.5429e-230
CERK	6081.73	0.794691	0.0245989	32.3059	5.77992e-229	3.70848e-227
FAM84B	1866.67	-1.11029	0.0343764	-32.2981	7.44925e-229	4.76283e-227
MX1	54494.1	-6.28788	0.195155	-32.2199	9.28173e-228	5.91379e-226
PABPC1	86609.2	1.36756	0.0424844	32.1898	2.45529e-227	1.55894e-225
SNTB1	2099.49	-0.776425	0.0241851	-32.1034	3.95006e-226	2.49933e-224
IPO5	3411.33	0.941206	0.0293691	32.0475	2.38099e-225	1.50134e-223
WIPF1	27271.6	-0.637722	0.0199489	-31.9678	3.05691e-224	1.92092e-222
USPL1	1239.67	-0.928045	0.0290374	-31.9603	3.88756e-224	2.43452e-222
PIM2	11691.3	-0.807058	0.0252545	-31.9569	4.32892e-224	2.70166e-222
PRKCE	241.778	-2.3698	0.0742793	-31.904	2.35145e-223	1.46254e-221
RFLNB	2700.58	1.60374	0.0502738	31.9001	2.66313e-223	1.65078e-221
CASP10	1986.45	-1.04994	0.0329672	-31.848	1.40265e-222	8.66515e-221
LYZ	460.854	1.75332	0.0551236	31.8071	5.15839e-222	3.17597e-220
TSPAN5	1281.67	-0.976821	0.030723	-31.7945	7.71253e-222	4.7326e-220
CBR1	1789.23	-1.44133	0.0453721	-31.7669	1.85427e-221	1.13402e-219
PITPNC1	892.336	1.03624	0.0326276	31.7597	2.33024e-221	1.42036e-219
DGLUCY	3415.78	-0.737475	0.0232254	-31.753	2.88735e-221	1.75409e-219
SPATA13	8080.23	-0.573025	0.0180647	-31.7207	8.05283e-221	4.87596e-219
DPH5	1495.02	0.990866	0.0313268	31.63	1.43014e-219	8.63085e-218
CNDP2	4896.03	-0.70009	0.0221381	-31.6237	1.74139e-219	1.04747e-217
TESPA1	7648.27	-0.682091	0.0215845	-31.601	3.58039e-219	2.14659e-217
CALCOCO2	4629.51	-0.695585	0.0220128	-31.5991	3.79675e-219	2.26887e-217
RUBCN	3285.9	-0.787636	0.0249639	-31.551	1.73487e-218	1.03335e-216
EEF1G	45762	1.6606	0.0527599	31.4747	1.92748e-217	1.14435e-215
PFKP	4369.99	-0.713005	0.0226584	-31.4675	2.41716e-217	1.43043e-215
ITPK1	1278.72	-0.989125	0.0314526	-31.4481	4.44992e-217	2.62488e-215
HERPUD2	2995.89	-0.901155	0.0287315	-31.3647	6.13832e-216	3.60918e-214
C21orf91	2484.46	-0.90965	0.0290718	-31.2897	6.43447e-215	3.77118e-213
RPS2	41517.6	1.32009	0.0422835	31.22	5.71173e-214	3.33689e-212
CAPN2	12942.6	-0.54703	0.0175267	-31.2112	7.51429e-214	4.376e-212
SETX	9530.9	-1.07703	0.0345403	-31.1819	1.87379e-213	1.08775e-211
TMEM123	31175.7	-0.877099	0.0281698	-31.1361	7.82369e-213	4.52734e-211
C3AR1	494.415	-1.54753	0.0497947	-31.0781	4.75828e-212	2.74479e-210
ARRB1	677.827	1.35731	0.0437148	31.0492	1.16987e-211	6.72712e-210
RIPK1	3054.75	-0.732585	0.0236039	-31.0366	1.73087e-211	9.92186e-210
RPL23	11703.6	1.33994	0.0431974	31.0191	2.97813e-211	1.70181e-209
CSGALNACT1	2415	1.25342	0.0405383	30.9195	6.54234e-210	3.72689e-208
CEACAM1	2393.79	-0.957713	0.0310083	-30.8857	1.85657e-209	1.05432e-207
RPL6	22252.9	1.3098	0.0424688	30.8415	7.28171e-209	4.12239e-207
CCDC85B	2636.69	-1.08879	0.0355042	-30.6664	1.59667e-206	9.01132e-205
MCL1	44749.4	-0.722659	0.0236223	-30.5923	1.55133e-205	8.72852e-204
TRIM69	1195.12	-1.48598	0.048574	-30.5921	1.55997e-205	8.75019e-204
VIPR1	945.271	1.54198	0.0504426	30.5691	3.15554e-205	1.76459e-203
ATP10A	2758.68	-1.01116	0.0332429	-30.4173	3.23986e-203	1.80622e-201
RPS3A	35809.1	1.69056	0.0556588	30.3736	1.22513e-202	6.80935e-201
CD55	4146.07	-0.93012	0.0306323	-30.364	1.64159e-202	9.0964e-201
TRIM34	1097.71	-1.26244	0.0416045	-30.3438	3.02967e-202	1.67373e-200
ANO7L1	161.384	-4.35188	0.14354	-30.3182	6.60131e-202	3.63589e-200
PDE8A	796.731	-1.16032	0.0383151	-30.2837	1.88165e-201	1.03327e-199
OLA1	1642.51	0.863311	0.0285279	30.262	3.624e-201	1.98409e-199
SLC25A6	13640.8	1.10705	0.0366067	30.2416	6.72429e-201	3.67046e-199
EIF3D	7266.15	1.11494	0.0369111	30.206	1.9771e-200	1.07599e-198
QKI	4111.73	-1.00617	0.0333444	-30.1751	5.02074e-200	2.72431e-198
RPS6	38190.7	1.3924	0.0461624	30.163	7.2356e-200	3.9145e-198
GPD2	1207.42	-1.53723	0.0510295	-30.1244	2.32391e-199	1.25354e-197
ATP2C1	4115.51	-0.630586	0.0209421	-30.1109	3.48598e-199	1.87484e-197
TRAF2	1319.49	-1.11323	0.0369822	-30.1017	4.59886e-199	2.46612e-197
TP53I13	1570.86	0.937004	0.0311387	30.0913	6.30449e-199	3.37087e-197
RPL7A	17205.6	1.14087	0.0379472	30.0646	1.40717e-198	7.50188e-197
FBH1	5377.51	-0.760268	0.025293	-30.0584	1.69657e-198	9.01846e-197
SLCO4A1	587.697	1.61914	0.0539509	30.0114	6.9699e-198	3.69425e-196
ARHGAP17	2676.69	-0.630317	0.0210106	-30	9.82195e-198	5.19087e-196
NLRC5	15500	-1.10043	0.0367419	-29.9504	4.34924e-197	2.29194e-195
FNDC3A	2768.21	-0.949219	0.0317418	-29.9044	1.7242e-196	9.06e-195
ARAP2	2423.88	-1.11179	0.037239	-29.8556	7.41974e-196	3.8876e-194
STAP1	243.01	-2.76531	0.0926983	-29.8313	1.53435e-195	8.01633e-194
CASP7	766.024	-1.15623	0.0387647	-29.8269	1.75237e-195	9.12932e-194
CS	5256.69	0.820118	0.0276055	29.7084	5.97579e-194	3.10435e-192
ST6GAL1	12333.3	-0.678872	0.0228609	-29.6957	8.71817e-194	4.51616e-192
GTF2IP4	2184.03	1.07576	0.0364047	29.55	6.56492e-192	3.39113e-190
CRYBG1	5190.77	-0.587351	0.0198978	-29.5184	1.66995e-191	8.60191e-190
SHISA5	9324.55	-0.88054	0.0298807	-29.4685	7.28976e-191	3.7444e-189
VAMP5	1266.07	-1.20957	0.0411179	-29.4171	3.31629e-190	1.69865e-188
GBP5	22292.1	-1.20346	0.0409254	-29.4062	4.57571e-190	2.33719e-188
CRTAP	3205.47	1.04787	0.035641	29.4008	5.36297e-190	2.73168e-188
ADPRHL2	917.041	-1.05157	0.0358305	-29.3485	2.49965e-189	1.26969e-187
PTGIR	3297.1	-1.04227	0.035589	-29.2863	1.54894e-188	7.84597e-187
RPL26	18224.8	0.946709	0.0325318	29.1011	3.48172e-186	1.75875e-184
NAP1L1	12072.7	1.02655	0.0354586	28.9507	2.74766e-184	1.38412e-182
TTC39C	5225.32	-0.592517	0.0205331	-28.8566	4.18637e-183	2.10308e-181
KLF3	6180.07	-0.631195	0.0219136	-28.8038	1.9231e-182	9.63449e-181
GORASP1	1625.9	-0.99171	0.034455	-28.7827	3.52751e-182	1.7624e-180
EXOC6	607.698	-1.14092	0.0396764	-28.7557	7.69407e-182	3.83362e-180
2001-09-01	10191.5	0.644882	0.0224544	28.7196	2.17129e-181	1.07892e-179
SECTM1	247.94	-2.12673	0.0741484	-28.6821	6.38845e-181	3.16583e-179
NF1	3572.52	-0.968157	0.0338733	-28.5817	1.13411e-179	5.60494e-178
C11orf68	1725.9	-0.915299	0.0320275	-28.5785	1.24292e-179	6.12615e-178
TRIM56	6820.04	-0.776306	0.0271686	-28.5737	1.42645e-179	7.01183e-178
FRMD3	151.817	-4.15071	0.145281	-28.5703	1.57345e-179	7.7137e-178
EIF4E3	3647.25	-0.849723	0.0297477	-28.5643	1.86528e-179	9.11992e-178
EIF3F	4226.48	1.27029	0.0445672	28.5027	1.08315e-178	5.28171e-177
AIM2	351.453	-2.72298	0.09561	-28.4801	2.0669e-178	1.00519e-176
PMAIP1	1281.99	-1.60972	0.056569	-28.4559	4.11578e-178	1.99632e-176
SCIN	264.69	-2.39242	0.084189	-28.4172	1.23826e-177	5.99018e-176
RSL1D1	6122.34	0.771943	0.0271694	28.4122	1.43004e-177	6.89968e-176
ODF2L	3186.79	-1.59647	0.0562293	-28.3922	2.52589e-177	1.21548e-175
RBM3	7295.4	0.77968	0.0274813	28.3713	4.57738e-177	2.1969e-175
RPS4X	16950.2	1.33545	0.0471541	28.3209	1.91096e-176	9.14762e-175
RAB8A	2772.03	-0.801101	0.028327	-28.2804	6.01494e-176	2.87178e-174
TFG	1766.22	-0.710183	0.0251143	-28.278	6.44189e-176	3.06762e-174
H1F0	528.124	-1.44011	0.0509276	-28.2775	6.53476e-176	3.10376e-174
STX17	906.429	-1.0479	0.037113	-28.2353	2.15744e-175	1.02204e-173
CD74	15420.7	-0.72136	0.0256147	-28.162	1.70832e-174	8.0719e-173
MVP	10293.1	-0.666683	0.0237355	-28.0881	1.37008e-173	6.45704e-172
FMR1	2829.04	-0.970295	0.0345985	-28.0444	4.67138e-173	2.19591e-171
IRF9	2160.16	-1.41556	0.050544	-28.0065	1.35351e-172	6.34621e-171
TRADD	3580.99	-0.688285	0.0246376	-27.9364	9.64108e-172	4.50887e-170
CASP3	3268.12	-0.775151	0.0277757	-27.9075	2.16401e-171	1.00946e-169
GPT2	326.071	-2.08779	0.075066	-27.8128	3.04006e-170	1.41452e-168
UPF2	2765.08	-0.619314	0.0222792	-27.7978	4.61258e-170	2.14075e-168
RPL22	13026.3	1.20104	0.0432298	27.7826	7.03394e-170	3.25627e-168
ACTN1	8274.07	-0.532375	0.0191713	-27.7694	1.01741e-169	4.69807e-168
BLZF1	1028.01	-0.929958	0.0334987	-27.761	1.28412e-169	5.91473e-168
EIF3E	13536.9	0.946259	0.0340913	27.7566	1.45091e-169	6.66617e-168
SAMD1	1384.13	1.04178	0.0376347	27.6815	1.1672e-168	5.34924e-167
USP28	1660.23	-0.983763	0.0355683	-27.6584	2.21029e-168	1.01043e-166
SLC26A11	1260.02	1.04781	0.0379845	27.5853	1.66942e-167	7.61274e-166
TOP2B	6468.09	0.669173	0.0243016	27.5361	6.49291e-167	2.95347e-165
RELB	830.735	-0.949097	0.0344834	-27.5233	9.23745e-167	4.19147e-165
KDM6A	1682.6	-0.92764	0.0337583	-27.4789	3.14122e-166	1.42179e-164
NOG	730.267	1.17086	0.04261	27.4784	3.1794e-166	1.43552e-164
LYST	3198.33	-1.17521	0.0427983	-27.4592	5.39618e-166	2.43041e-164
ADARB1	923.108	1.1376	0.0414404	27.4514	6.68781e-166	3.00475e-164
CD33	883.786	-1.81427	0.0661225	-27.438	9.66804e-166	4.33308e-164
BAZ1A	5010.13	-0.663069	0.0241941	-27.4062	2.31592e-165	1.03543e-163
NUDT3	2585.15	0.808613	0.0295274	27.3852	4.11786e-165	1.83657e-163
RPS8	34735.7	1.26091	0.0460903	27.3574	8.81512e-165	3.92198e-163
SGSH	2339.37	0.849219	0.031051	27.3491	1.10593e-164	4.90848e-163
HELB	3633.21	-0.968081	0.0354514	-27.3073	3.47743e-164	1.53967e-162
TMEM229B	807.586	-1.23163	0.0451286	-27.2915	5.3512e-164	2.36358e-162
TMEM273	1142.49	0.976582	0.0359031	27.2005	6.41018e-163	2.82449e-161
NFE2L1	3896.55	-0.578114	0.0212566	-27.1969	7.07361e-163	3.10933e-161
EIF3C	11032.2	0.649085	0.0238668	27.1961	7.22123e-163	3.1666e-161
NACA	14242.6	0.942675	0.0347074	27.1606	1.8962e-162	8.29521e-161
HADHA	7092.89	1.07195	0.0396678	27.0233	7.8762e-161	3.43733e-159
ZNF267	1118.76	-0.862181	0.0319509	-26.9845	2.24475e-160	9.7732e-159
GNA12	820.631	0.935927	0.034728	26.9502	5.66667e-160	2.4613e-158
BCL9	1271.9	-0.827643	0.0307779	-26.8909	2.80866e-159	1.21704e-157
PYHIN1	3781.19	-0.767445	0.0286994	-26.7408	1.57833e-157	6.823e-156
NOD1	1341.01	-0.81227	0.0304231	-26.6991	4.8204e-157	2.07891e-155
STK33	232.085	-1.87945	0.0704356	-26.6833	7.35702e-157	3.16542e-155
HMGA1	4095.33	0.99872	0.0374778	26.6483	1.87365e-156	8.0426e-155
KDELC2	840.416	-1.06606	0.0400144	-26.6418	2.22794e-156	9.54103e-155
TAB3	2331.29	-0.664704	0.0249658	-26.6246	3.52484e-156	1.50596e-154
LDLR	672.028	-1.1115	0.0417501	-26.6226	3.71323e-156	1.58275e-154
ATP6V1H	1588.97	-1.01266	0.0380431	-26.6189	4.10302e-156	1.74483e-154
KLHDC7B	410.359	-1.57243	0.0591297	-26.5929	8.2019e-156	3.47982e-154
MTMR12	2038.74	-0.873896	0.0329011	-26.5613	1.90015e-155	8.0431e-154
XPO1	6863.18	-0.532337	0.020107	-26.4752	1.87213e-154	7.90617e-153
RPSA	29330.3	1.1051	0.0417961	26.4402	4.72519e-154	1.99089e-152
NASP	2234.1	-0.695781	0.0263374	-26.418	8.5193e-154	3.58124e-152
GPI	5154.9	0.68755	0.026071	26.3722	2.85605e-153	1.19784e-151
RPL10A	18251.7	1.08429	0.0411441	26.3536	4.67047e-153	1.95433e-151
GPR15	838.728	-1.35193	0.0513305	-26.3378	7.08211e-153	2.9567e-151
RILP	150.553	-2.27481	0.0865006	-26.2982	2.00942e-152	8.36997e-151
OPTN	10974.6	-0.541321	0.02062	-26.2522	6.74069e-152	2.80137e-150
PLEKHA1	1348.62	0.71206	0.0271398	26.2368	1.01205e-151	4.19646e-150
RASSF2	1628.27	0.873724	0.0333313	26.2133	1.87419e-151	7.75372e-150
SLC35A4	3458.44	-0.864104	0.0329677	-26.2106	2.01123e-151	8.30188e-150
TRAT1	2933.04	-0.80277	0.0306489	-26.1925	3.23947e-151	1.33416e-149
TMX4	3829.62	0.746149	0.0285471	26.1375	1.36873e-150	5.62439e-149
RNF166	6911.02	0.632867	0.0242252	26.1244	1.92741e-150	7.9024e-149
GADD45B	1300.9	-0.996974	0.0382023	-26.0972	3.91964e-150	1.60346e-148
SCO2	518.633	-1.27776	0.0490086	-26.0722	7.54514e-150	3.0797e-148
KLF5	239.821	-2.50688	0.096164	-26.0688	8.24104e-150	3.35625e-148
RMI2	441.477	-1.38673	0.0532298	-26.0518	1.28332e-149	5.21484e-148
RACK1	37850.8	1.02139	0.0392113	26.0483	1.40531e-149	5.69788e-148
CD274	219.02	-1.89123	0.0727363	-26.0012	4.80004e-149	1.94189e-147
ZMAT3	4660.78	0.821679	0.0316774	25.939	2.42052e-148	9.77077e-147
TTC21A	922.132	-2.83154	0.109325	-25.9002	6.63204e-148	2.67122e-146
TINF2	1840.66	-0.936331	0.0361688	-25.8878	9.14009e-148	3.67331e-146
IL1RN	180.263	-6.82939	0.263961	-25.8728	1.34962e-147	5.4121e-146
TAPT1	2213.85	-0.799783	0.0309621	-25.8311	3.97076e-147	1.58882e-145
ACP5	1158.03	-1.02002	0.0395365	-25.7995	8.98448e-147	3.58712e-145
CHI3L2	318.341	-1.70948	0.0663873	-25.7502	3.20927e-146	1.27854e-144
FHL3	888.292	-0.983612	0.0382793	-25.6956	1.30738e-145	5.19712e-144
TRIM26	970.755	-1.20429	0.046906	-25.6746	2.24864e-145	8.91945e-144
CARD11	10254.3	-0.723109	0.0282986	-25.5529	5.10132e-144	2.01911e-142
TAPBP	3404.46	-0.866315	0.033989	-25.4881	2.67103e-143	1.05491e-141
ALOX5AP	1343.27	-1.45854	0.0572665	-25.4694	4.30661e-143	1.69721e-141
GPATCH11	668.028	1.24332	0.0488849	25.4336	1.0726e-142	4.21795e-141
CHRNA6	403.116	-1.67706	0.0659732	-25.4203	1.50527e-142	5.90674e-141
IRF2	2652.17	-0.806033	0.0317305	-25.4025	2.36677e-142	9.26742e-141
RPL10	63138.3	1.10628	0.0436976	25.3167	2.09419e-141	8.18255e-140
RPL13A	75213.6	1.09732	0.0433779	25.2967	3.47425e-141	1.35459e-139
MRPS15	1043.07	1.00361	0.0396884	25.2871	4.42638e-141	1.72214e-139
PELI1	2284.05	-0.685419	0.0271091	-25.2838	4.82097e-141	1.87168e-139
ITGAL	27538.1	0.463439	0.0183725	25.2246	2.15026e-140	8.33042e-139
DENND2D	8079.77	-0.485146	0.0192609	-25.1881	5.40691e-140	2.09029e-138
RSAD2	9960.35	-7.17764	0.285654	-25.127	2.52246e-139	9.73116e-138
INTS12	825.139	-1.10929	0.0441912	-25.1021	4.72329e-139	1.81832e-137
CDYL2	1424.69	-0.851225	0.0339237	-25.0923	6.03009e-139	2.31652e-137
PCYOX1	801.615	1.16628	0.046557	25.0506	1.71856e-138	6.58818e-137
KHNYN	6376.3	-0.44048	0.0175876	-25.0449	1.98345e-138	7.58775e-137
SLC39A10	1418.06	0.839542	0.0335446	25.0276	3.0607e-138	1.16843e-136
CCND3	7930.17	-0.687518	0.0274898	-25.0099	4.76985e-138	1.81711e-136
B4GALT5	727.352	-0.992302	0.0396974	-24.9967	6.64743e-138	2.52713e-136
FEM1C	1129.03	-0.825396	0.0330473	-24.9762	1.10861e-137	4.20581e-136
CORO1B	6880.87	0.84982	0.0340525	24.9562	1.82865e-137	6.92311e-136
TMEM106A	242.895	-1.56996	0.0629392	-24.9441	2.47298e-137	9.34315e-136
DCTN4	1808.06	-1.14267	0.0458979	-24.8959	8.23207e-137	3.10375e-135
NRBP1	4310.77	-0.573366	0.0230306	-24.8959	8.25095e-137	3.10446e-135
IRF1	5352.74	-1.0702	0.0429937	-24.892	9.07452e-137	3.40733e-135
ETV7	357.049	-5.27126	0.212016	-24.8626	1.89099e-136	7.08581e-135
TAF5L	1757.4	-0.660792	0.0265808	-24.8597	2.02931e-136	7.58852e-135
MVD	1032.09	0.809992	0.0325916	24.8528	2.41394e-136	9.00844e-135
BLMH	2957.26	-0.646517	0.0260364	-24.8313	4.12289e-136	1.53546e-134
KLF8	1455.59	-1.02201	0.0413392	-24.7225	6.12488e-135	2.27641e-133
FKBP11	880.686	-0.873577	0.0353545	-24.7091	8.54625e-135	3.16991e-133
CAST	10037.3	-0.488041	0.0197863	-24.6656	2.50287e-134	9.26469e-133
RIF1	4022.31	-0.829912	0.0336612	-24.6549	3.26112e-134	1.2047e-132
MTRR	1843.04	-0.627156	0.0254608	-24.6322	5.70535e-134	2.10339e-132
RPL21	12944	1.26923	0.0516486	24.5744	2.37034e-133	8.72114e-132
RPL13	38057.1	1.07915	0.0440678	24.4884	1.96338e-132	7.20932e-131
MT2A	3247.42	-3.69044	0.150853	-24.4638	3.58528e-132	1.31384e-130
CEP70	316.796	-2.17086	0.0887859	-24.4505	4.97323e-132	1.81881e-130
FBL	2050.1	1.07835	0.0441896	24.4028	1.59732e-131	5.83004e-130
UBE4B	2029.72	0.624323	0.0255981	24.3894	2.21359e-131	8.06329e-130
EIF2D	1679.64	0.927241	0.0380257	24.3846	2.49266e-131	9.0618e-130
ERAP2	11352	-0.604512	0.0248491	-24.3273	1.00776e-130	3.65633e-129
MAGED2	3613.08	-0.73184	0.030106	-24.3088	1.58378e-130	5.73485e-129
STARD4	2113.24	-0.733313	0.0302154	-24.2695	4.112e-130	1.48601e-128
RTF1	3574.25	-0.588242	0.0242448	-24.2626	4.87017e-130	1.75653e-128
IL15RA	436.959	-1.17924	0.0486113	-24.2586	5.36629e-130	1.93165e-128
HIST2H2AA4	456.47	-1.60843	0.0663383	-24.2459	7.29686e-130	2.62142e-128
GRAMD1B	691.77	-1.3526	0.055967	-24.1678	4.8586e-129	1.74205e-127
IGFBP3	110.834	-2.62093	0.108456	-24.1659	5.07794e-129	1.81713e-127
NUDT5	1736.16	0.695566	0.0288338	24.1233	1.42432e-128	5.08695e-127
IFI44L	16984.3	-9.5732	0.397306	-24.0953	2.80119e-128	9.98491e-127
MUT	1749.15	-0.913282	0.037917	-24.0864	3.47266e-128	1.23543e-126
CREBRF	3447.78	-0.765662	0.0317992	-24.078	4.24746e-128	1.50814e-126
KLF6	10264.7	-0.789321	0.0328081	-24.0587	6.77001e-128	2.39916e-126
DPP4	6471.22	0.735847	0.0306458	24.0113	2.11738e-127	7.48906e-126
PLEKHA7	225.788	-2.61718	0.109148	-23.9783	4.67936e-127	1.65187e-125
EXOC6B	847.281	-1.04818	0.0438048	-23.9283	1.55311e-126	5.47209e-125
EFR3A	3784.98	-0.669752	0.0279911	-23.9273	1.59107e-126	5.59505e-125
FBXO32	1239.84	-0.867981	0.0363344	-23.8887	4.01452e-126	1.40901e-124
FCRL3	358.126	-1.59532	0.0667895	-23.8858	4.30529e-126	1.50817e-124
CTBS	1481.12	-0.711327	0.0298068	-23.8646	7.14987e-126	2.49986e-124
RPS13	11548	0.892999	0.0374657	23.8351	1.44436e-125	5.04036e-124
TRIB2	6368.19	0.534538	0.0224522	23.8079	2.76839e-125	9.64242e-124
TLE4	2097.02	-0.63766	0.0268185	-23.7769	5.78937e-125	2.01263e-123
PPP2R2A	2354.11	-0.709601	0.0299435	-23.698	3.78012e-124	1.31164e-122
LRRC75A	1226.67	1.28859	0.0543953	23.6894	4.64029e-124	1.60705e-122
ADAM17	1602.17	-0.681999	0.0287918	-23.6872	4.88179e-124	1.6875e-122
CREM	932.086	-1.02387	0.0433323	-23.6283	1.975e-123	6.81413e-122
PNRC2	6872.04	-0.665658	0.0281925	-23.6112	2.95848e-123	1.01881e-121
B3GNT2	1917.22	-0.839661	0.0356063	-23.5818	5.92628e-123	2.03699e-121
USP42	1124.6	-0.728067	0.0308867	-23.5722	7.43595e-123	2.5511e-121
EIF3G	5247.02	0.739691	0.0313932	23.5621	9.43357e-123	3.23038e-121
PSMA4	3580.67	-0.592875	0.0251854	-23.5404	1.57332e-122	5.37751e-121
TPCN1	1618.38	0.723431	0.0307961	23.491	5.04106e-122	1.71979e-120
PLEKHB1	385.851	1.28786	0.0548307	23.488	5.41156e-122	1.84275e-120
SLC35E1	2007.4	0.689406	0.0293753	23.4689	8.46996e-122	2.87884e-120
DBF4B	491.641	-1.4022	0.0598193	-23.4405	1.65083e-121	5.60058e-120
MAN1A1	1833.58	-1.23642	0.0528109	-23.4123	3.20158e-121	1.08415e-119
LDHB	26977.5	0.834445	0.0356761	23.3894	5.47376e-121	1.85015e-119
KCTD12	816.03	0.861407	0.0368294	23.3891	5.5154e-121	1.86079e-119
PSMB10	3831.95	-0.858244	0.0366966	-23.3876	5.7145e-121	1.92441e-119
PAFAH2	1058.95	0.902367	0.038655	23.3441	1.58062e-120	5.31308e-119
RPS3	51369.8	1.09396	0.0469078	23.3215	2.68253e-120	9.00052e-119
CMPK2	6044.96	-6.91053	0.296344	-23.3193	2.8277e-120	9.4702e-119
HLA-C	25531.3	-1.24466	0.0534268	-23.2965	4.81142e-120	1.60844e-118
GANC	1276.63	-0.841277	0.0361757	-23.2553	1.2564e-119	4.19243e-118
JAML	3805.28	0.631196	0.0271646	23.236	1.9718e-119	6.56765e-118
PDP1	3297.21	-0.626286	0.0269714	-23.2204	2.83309e-119	9.41924e-118
BCL2L14	497.645	-5.05828	0.218141	-23.1882	5.99366e-119	1.98911e-117
TGM1	104.699	-2.32402	0.100324	-23.1651	1.02445e-118	3.39369e-117
PSD3	217.441	-1.83787	0.0793641	-23.1574	1.22396e-118	4.04727e-117
ANKRD10	4177.05	-0.645884	0.0278918	-23.1568	1.24301e-118	4.10283e-117
CD69	1587.42	-1.16976	0.0505927	-23.1211	2.8406e-118	9.35915e-117
TMEM109	2360.58	-0.835248	0.03613	-23.1178	3.06373e-118	1.00761e-116
SYCP2	446.246	-1.64343	0.0710939	-23.1164	3.16888e-118	1.04033e-116
EIF2S3	6266.24	0.488845	0.0211529	23.1101	3.6689e-118	1.20232e-116
IL23A	255.457	1.4352	0.0621064	23.1087	3.7855e-118	1.23831e-116
PTDSS1	6001.71	0.824824	0.0357202	23.0913	5.6669e-118	1.85044e-116
HMGCS1	1509.6	-0.646268	0.0279955	-23.0847	6.5941e-118	2.14937e-116
ATRN	869.94	0.897462	0.0388915	23.076	8.06159e-118	2.62303e-116
TKT	8435.75	0.564683	0.0245284	23.0216	2.83476e-117	9.20719e-116
OTUD4	3444.27	-0.597797	0.0259704	-23.0184	3.05274e-117	9.8976e-116
UQCRB	4004.92	0.931792	0.0404854	23.0155	3.26093e-117	1.05539e-115
FASN	2826.01	0.919804	0.0399656	23.0149	3.30711e-117	1.06844e-115
DPP10	158.569	-2.28068	0.0992615	-22.9765	8.00446e-117	2.58148e-115
IL12RB2	2197.84	-2.63876	0.114858	-22.9741	8.47128e-117	2.72721e-115
STAT6	14617.4	-0.408609	0.0177873	-22.972	8.88771e-117	2.85625e-115
ADAMTS10	476.24	1.37561	0.0598939	22.9675	9.84946e-117	3.15977e-115
SLC25A5	4942.2	1.14295	0.0497954	22.953	1.37666e-116	4.4087e-115
BRPF3	2708.54	-0.581488	0.025407	-22.8869	6.27478e-116	2.00595e-114
SHMT2	4720.53	0.775525	0.0339002	22.8767	7.92388e-116	2.52873e-114
SAMSN1	2837.42	-0.515623	0.0225537	-22.862	1.10976e-115	3.53537e-114
PHB2	4277.3	0.79639	0.034838	22.8598	1.16781e-115	3.71385e-114
TRMT1	1528.44	0.756749	0.0331189	22.8495	1.47828e-115	4.69302e-114
PSMA6	2971.47	-0.664579	0.0290963	-22.8406	1.81065e-115	5.73824e-114
CYREN	1577	-1.44429	0.0632446	-22.8366	1.985e-115	6.27989e-114
SLC37A1	681.07	-0.960869	0.0422634	-22.7352	2.00829e-114	6.34258e-113
RARRES3	1890.66	-1.00967	0.0445138	-22.6822	6.71236e-114	2.11624e-112
INTS7	1296.96	-0.631284	0.0279128	-22.6163	2.99689e-113	9.4322e-112
TNFAIP3	4911.36	-0.736621	0.0325716	-22.6155	3.05175e-113	9.58835e-112
KBTBD2	1936.62	-0.523202	0.0231793	-22.572	8.17552e-113	2.56428e-111
LAX1	2087.05	-0.681922	0.0302515	-22.5418	1.61622e-112	5.06064e-111
B2M	215325	-0.691752	0.0307006	-22.5322	2.00736e-112	6.27462e-111
RPS5	15260.2	1.19182	0.0529265	22.5183	2.74564e-112	8.5677e-111
TMX1	2673.33	-0.907788	0.0404112	-22.4638	9.39161e-112	2.92564e-110
MANEA	1270.8	-0.818397	0.0364739	-22.4379	1.68079e-111	5.22704e-110
SLFN13	3251.5	-1.11976	0.0500055	-22.3928	4.6288e-111	1.43705e-109
FAM168B	3101.88	0.770121	0.0344059	22.3834	5.71653e-111	1.77174e-109
BTN3A2	11339.9	-0.598596	0.0267578	-22.3709	7.56014e-111	2.33916e-109
NDRG3	1381.36	0.890044	0.0398023	22.3616	9.30988e-111	2.87568e-109
NOP53	19495.6	1.04534	0.0468097	22.3316	1.82317e-110	5.62201e-109
LIN52	582.921	-0.960557	0.0430278	-22.3241	2.15516e-110	6.63455e-109
CUX1	1019.88	0.86041	0.038552	22.3182	2.46252e-110	7.56802e-109
GPX4	2085.45	0.881915	0.0395166	22.3176	2.49455e-110	7.65358e-109
RPS7	12727.4	1.08311	0.0486076	22.2827	5.44307e-110	1.6672e-108
MPST	820.449	0.95363	0.0428212	22.27	7.21269e-110	2.20554e-108
AGPAT3	4288.7	-0.485696	0.0218226	-22.2565	9.75193e-110	2.97703e-108
GAPDH	31326.3	0.956012	0.0429612	22.2529	1.0575e-109	3.22292e-108
C12orf57	1748.27	1.24483	0.0559856	22.2349	1.57934e-109	4.8053e-108
IGF2R	8646.63	0.760861	0.0342349	22.2247	1.9807e-109	6.01644e-108
UNK	1365.08	-0.625692	0.0281619	-22.2177	2.31645e-109	7.02464e-108
CHSY1	953.737	-0.751476	0.0338751	-22.1837	4.93049e-109	1.4927e-107
ZBTB44	4548.52	-0.582463	0.0262776	-22.1658	7.34507e-109	2.22003e-107
ZC4H2	559.839	-0.839419	0.0378974	-22.1498	1.04792e-108	3.1621e-107
SYTL1	5800.81	0.744317	0.0336055	22.1487	1.07454e-108	3.23706e-107
ADD3	16399	-0.413774	0.0186937	-22.1344	1.47316e-108	4.43061e-107
KCNA2	291.584	-1.50417	0.0679882	-22.1241	1.85493e-108	5.56967e-107
AKR1B1	2007.5	0.628295	0.0284028	22.1209	1.98888e-108	5.96206e-107
NCOA3	6395.91	-0.638314	0.0289393	-22.057	8.17692e-108	2.44719e-106
RPL15	28077.2	0.932026	0.0422562	22.0565	8.26661e-108	2.46999e-106
BTF3	13725.3	0.882438	0.040026	22.0466	1.0296e-107	3.07132e-106
ATP5F1A	10993.8	0.690118	0.0313235	22.032	1.42283e-107	4.23743e-106
FAM171A1	514.602	-1.20996	0.0549898	-22.0033	2.67567e-107	7.95567e-106
RPL8	30872.5	0.933069	0.0424273	21.9922	3.42247e-107	1.01596e-105
RPL18	22739	0.921984	0.0419669	21.9693	5.66061e-107	1.67763e-105
SMAD4	3085.41	-0.468218	0.0213234	-21.9579	7.27118e-107	2.15147e-105
ATP5PB	4249.66	0.896759	0.0408449	21.9552	7.71918e-107	2.28034e-105
NCOA2	2505.32	-0.577417	0.0263808	-21.8878	3.3981e-106	1.00222e-104
RNF19B	1294.57	-0.776436	0.0354934	-21.8755	4.44736e-106	1.30957e-104
DNAH12	87.2771	-3.19185	0.145925	-21.8732	4.67321e-106	1.37386e-104
TTC3	4193.65	0.686339	0.0313866	21.8673	5.32505e-106	1.56298e-104
DCLRE1C	1149.25	-0.777389	0.035666	-21.7964	2.51182e-105	7.36077e-104
ASB1	1184.2	0.857732	0.0394099	21.7644	5.04542e-105	1.47617e-103
MBD5	802.302	-0.840331	0.038722	-21.7017	1.97879e-104	5.78021e-103
RNF149	3679.97	-0.655834	0.0302342	-21.6918	2.45103e-104	7.14826e-103
TIMP1	866.832	0.986102	0.0454766	21.6837	2.92184e-104	8.50777e-103
PSTPIP2	703.771	0.744587	0.034375	21.6607	4.81849e-104	1.40081e-102
TIMELESS	815.539	-0.712553	0.032902	-21.6569	5.23708e-104	1.52008e-102
ALPK1	566.471	-1.33018	0.0614361	-21.6514	5.89172e-104	1.70738e-102
PRKCA	4135.5	0.828192	0.0382525	21.6507	5.99002e-104	1.73313e-102
MAN1C1	696.415	-0.96541	0.0446081	-21.642	7.2287e-104	2.08821e-102
HECA	8031.95	-0.416159	0.0192539	-21.6143	1.31927e-103	3.80507e-102
KIAA0513	1277.88	-0.821397	0.0380172	-21.606	1.57849e-103	4.54555e-102
DDI2	4278.96	-0.688798	0.0318948	-21.5959	1.96292e-103	5.6437e-102
ITIH4	1074.18	-2.04831	0.0948769	-21.5892	2.27009e-103	6.51661e-102
PSME2	974.48	-0.842184	0.0390103	-21.5887	2.29169e-103	6.56833e-102
RSF1	3053.16	-0.494037	0.0228943	-21.579	2.82682e-103	8.0894e-102
NACC2	1111.47	0.78417	0.0363463	21.575	3.08582e-103	8.81677e-102
TMEM62	590.354	-1.01891	0.047242	-21.5678	3.60409e-103	1.02815e-101
ABHD14B	2461.27	0.692027	0.0321445	21.5286	8.39784e-103	2.39195e-101
SLC9A3R1	7280.93	0.661123	0.0307261	21.5166	1.08752e-102	3.09274e-101
GPR68	714.408	0.859856	0.039964	21.5157	1.10925e-102	3.14966e-101
EIF3H	10145.8	0.776994	0.0361174	21.513	1.17578e-102	3.33338e-101
DELE1	2310.88	0.553733	0.0258039	21.4592	3.74332e-102	1.0596e-100
RIN3	7442.96	-0.840779	0.039187	-21.4556	4.0511e-102	1.14495e-100
CD44	29361.8	0.458315	0.0213886	21.4279	7.33671e-102	2.07036e-100
CASP4	4456.83	-0.69885	0.0326454	-21.4073	1.14183e-101	3.21718e-100
CDC27	2306.27	-0.491234	0.0230043	-21.3541	3.57518e-101	1.00578e-99
DNAJC13	3341.42	-0.863132	0.0404306	-21.3485	4.02646e-101	1.13099e-99
ARRDC3	5211.2	-0.753151	0.0353041	-21.3332	5.5818e-101	1.56547e-99
STAT3	6173.34	-0.538131	0.0252337	-21.3259	6.53238e-101	1.82927e-99
UBC	46277.4	-0.745297	0.0349636	-21.3164	7.99979e-101	2.23676e-99
EEF1D	5245.35	0.80284	0.0376709	21.3119	8.80481e-101	2.45809e-99
RAB3GAP1	3438.84	-0.570719	0.0268147	-21.2838	1.60323e-100	4.46899e-99
UPF1	5587	-0.448744	0.0211073	-21.2601	2.65642e-100	7.39349e-99
DENND1C	5030.99	0.470016	0.0221318	21.2371	4.33571e-100	1.2049e-98
TMEM87B	2908.18	-0.583149	0.0274703	-21.2283	5.22867e-100	1.45086e-98
ABCC5	1501.1	0.816398	0.038497	21.2068	8.26399e-100	2.28963e-98
TMEM87A	2745.75	-0.456744	0.0215409	-21.2036	8.85366e-100	2.44929e-98
HFE	107.608	-2.29987	0.108496	-21.1978	9.99694e-100	2.76139e-98
TFRC	3756.97	-0.50759	0.0239524	-21.1916	1.14156e-99	3.14849e-98
TAF1D	3355.55	-0.526838	0.0248858	-21.1702	1.79761e-99	4.95046e-98
STAP2	234.929	-1.41231	0.066841	-21.1293	4.27477e-99	1.17546e-97
TMEM156	636.254	-0.805908	0.0381982	-21.0981	8.28096e-99	2.27366e-97
GBP2	16113.7	-0.650359	0.030839	-21.0888	1.00716e-98	2.76117e-97
VPS51	7155.32	0.917448	0.0435103	21.0858	1.07434e-98	2.94092e-97
NT5DC1	1110.97	0.857033	0.0406523	21.082	1.16294e-98	3.1787e-97
VSIG10L	113.107	-2.25425	0.107092	-21.0496	2.30396e-98	6.28808e-97
MLKL	2042.36	-0.744305	0.0353925	-21.03	3.48598e-98	9.49993e-97
RPS15A	20066.7	0.94925	0.0451827	21.0092	5.40787e-98	1.47155e-96
ATP13A1	5611.35	-0.606732	0.0288893	-21.002	6.28816e-98	1.70855e-96
TAPBPL	1154.31	-0.771523	0.036737	-21.0012	6.38947e-98	1.7335e-96
C4orf33	469.337	-0.998602	0.0475657	-20.9942	7.41624e-98	2.00909e-96
SLC14A1	1274.17	1.05144	0.050084	20.9935	7.52661e-98	2.03597e-96
ABCA3	193.568	1.44687	0.0689625	20.9805	9.882e-98	2.66916e-96
ARAP3	796.39	1.10986	0.0529127	20.9752	1.10442e-97	2.97867e-96
MT-CO3	41156.8	0.997497	0.0475715	20.9684	1.27491e-97	3.43344e-96
MARF1	3799.35	-0.562701	0.0268463	-20.9601	1.51842e-97	4.08322e-96
SPTLC2	2834.5	-1.1378	0.0543573	-20.9319	2.74481e-97	7.37027e-96
TRIB1	1061.93	-1.21247	0.0579382	-20.9269	3.0461e-97	8.16729e-96
RIPK3	734.625	-0.696561	0.0332868	-20.926	3.1026e-97	8.30661e-96
MTMR11	665.63	-1.0399	0.0498722	-20.8514	1.48163e-96	3.96097e-95
RPS14	20135.8	0.937523	0.0450198	20.8247	2.58702e-96	6.90601e-95
RABGGTA	707.118	-0.735009	0.0353036	-20.8196	2.8741e-96	7.6612e-95
TRIM44	3395.98	-0.603144	0.0289895	-20.8056	3.85205e-96	1.02531e-94
SLC38A2	8851.57	-0.780388	0.0375328	-20.7921	5.09817e-96	1.35502e-94
SMAP1	3513.81	-0.704265	0.0338829	-20.7852	5.88825e-96	1.56274e-94
UBAP2L	5262.3	-0.337194	0.0162383	-20.7654	8.89581e-96	2.35752e-94
CSNK1E	1413.02	0.685941	0.0331031	20.7213	2.22394e-95	5.88524e-94
SPSB1	620.272	-0.854475	0.0412631	-20.7079	2.93718e-95	7.76145e-94
DCP1A	1581.22	-0.553345	0.0267424	-20.6917	4.11567e-95	1.08599e-93
BRCA2	750.129	-2.43428	0.117648	-20.6912	4.16103e-95	1.09638e-93
THTPA	381.066	-0.982356	0.0474839	-20.6882	4.4274e-95	1.16488e-93
PTPRA	4462.05	-0.579091	0.028015	-20.6707	6.35371e-95	1.66931e-93
ST3GAL5	1224.32	-0.848929	0.0410825	-20.664	7.30568e-95	1.91667e-93
OXA1L	4968.13	0.467275	0.0226427	20.6369	1.2801e-94	3.35356e-93
EXOC2	3153.5	-0.580987	0.0281901	-20.6096	2.252e-94	5.8913e-93
ZBTB42	272.157	-1.23367	0.059931	-20.5848	3.75563e-94	9.81078e-93
C12orf10	947.17	0.681129	0.0330952	20.5809	4.07062e-94	1.06184e-92
CLSTN1	7469.12	-0.529993	0.025753	-20.5799	4.15451e-94	1.08219e-92
COL18A1	385.225	1.11535	0.0542042	20.5768	4.43288e-94	1.15305e-92
MAL	3359.64	0.635594	0.0308991	20.57	5.10112e-94	1.32499e-92
PSME1	3457.45	-0.696037	0.0338494	-20.5627	5.92007e-94	1.53552e-92
CCNK	3244.45	-0.47427	0.0230817	-20.5475	8.11051e-94	2.10069e-92
TSPAN18	1108.48	1.13315	0.0552069	20.5255	1.27315e-93	3.2929e-92
SRBD1	755.993	-0.925548	0.0451153	-20.5151	1.57687e-93	4.0727e-92
EIF2A	3692.7	0.616364	0.0300488	20.5121	1.67947e-93	4.33157e-92
RALB	2461.75	-0.805395	0.0392927	-20.4973	2.2743e-93	5.85744e-92
CDC25B	27732.3	-0.454179	0.0221636	-20.4921	2.53163e-93	6.51102e-92
OPRD1	127.518	-2.13003	0.104164	-20.4487	6.16686e-93	1.58381e-91
NDC80	914.564	-1.06365	0.0520297	-20.4432	6.90396e-93	1.77063e-91
ATF4	9539.17	-0.538142	0.0263454	-20.4264	9.74418e-93	2.49555e-91
FKBP5	4694.45	-0.480732	0.0235643	-20.4008	1.64425e-92	4.20515e-91
SIN3A	4102.93	-0.46583	0.022834	-20.4007	1.64878e-92	4.21085e-91
SPAG6	109.191	-6.74571	0.330796	-20.3924	1.95449e-92	4.98463e-91
JMJD1C	2554.27	-0.689162	0.0338006	-20.3891	2.09126e-92	5.32601e-91
RAI1	564.539	1.02529	0.0503034	20.3822	2.40706e-92	6.12178e-91
LMF2	3975.9	-0.545281	0.0267856	-20.3572	4.00807e-92	1.01794e-90
TIPIN	228.465	-1.37252	0.0674556	-20.3469	4.94175e-92	1.25333e-90
MATK	131.972	1.8983	0.0934733	20.3084	1.08278e-91	2.74235e-90
PLAC8	1386.01	-0.684546	0.0337252	-20.2977	1.34634e-91	3.40515e-90
RNF43	874.69	0.816738	0.0402391	20.2971	1.36368e-91	3.44423e-90
TRPC4AP	4830.86	-0.590132	0.0290936	-20.2839	1.78264e-91	4.4962e-90
MAGED1	1212.77	0.675477	0.0333141	20.276	2.09283e-91	5.27129e-90
IFNAR2	4114.47	0.495068	0.0244513	20.2471	3.76731e-91	9.47578e-90
LYRM7	1004.67	0.595138	0.0294136	20.2334	4.97493e-91	1.24961e-89
SELPLG	24911.5	-0.562962	0.0278685	-20.2006	9.66533e-91	2.42442e-89
GRAMD1A	5714.44	0.640771	0.0317391	20.1887	1.23077e-90	3.08299e-89
PANK2	1607.54	-0.510067	0.0252801	-20.1766	1.57188e-90	3.93207e-89
PIK3CB	1034.89	-0.674118	0.0335199	-20.1109	5.91849e-90	1.47849e-88
WDR64	92.7558	-4.41656	0.219755	-20.0976	7.74392e-90	1.93186e-88
RPS4Y1	6156.87	0.91078	0.0453509	20.083	1.03993e-89	2.59075e-88
MASTL	696.059	-1.38359	0.0688953	-20.0826	1.04807e-89	2.6075e-88
RGCC	1915.38	0.666967	0.0332311	20.0706	1.33508e-89	3.31702e-88
TENT4A	2578.25	-1.1516	0.0574144	-20.0577	1.72785e-89	4.28703e-88
CBLN3	486.568	-1.05354	0.052565	-20.0425	2.34528e-89	5.81108e-88
GRINA	2013.78	-0.676517	0.0337934	-20.0192	3.74678e-89	9.27113e-88
CTNNA1	1922.6	-0.828489	0.0414024	-20.0106	4.44876e-89	1.09933e-87
NOS3	416.707	1.01249	0.0506105	20.0055	4.93631e-89	1.21816e-87
ASL	572.62	0.960859	0.048112	19.9713	9.78574e-89	2.41162e-87
HES1	124.998	2.4077	0.1206	19.9644	1.12385e-88	2.76592e-87
PRXL2B	813.988	0.774785	0.0388457	19.9452	1.64935e-88	4.05376e-87
WHAMM	1295.05	-0.730578	0.03667	-19.923	2.56938e-88	6.30654e-87
EDEM1	9439.17	0.48263	0.0242288	19.9197	2.74843e-88	6.73697e-87
ZNF620	182.208	-1.47308	0.0739942	-19.9081	3.46335e-88	8.47801e-87
SVIL	305.702	1.33426	0.0670452	19.9009	3.99632e-88	9.76962e-87
CD80	267.866	-1.50349	0.0756404	-19.8768	6.46095e-88	1.57737e-86
HPS5	1455.47	-0.654941	0.0329717	-19.8637	8.3879e-88	2.04508e-86
ZFYVE28	1141.07	0.57977	0.0291995	19.8555	9.88152e-88	2.40604e-86
CD38	2381.94	-1.1123	0.0560201	-19.8554	9.89708e-88	2.40662e-86
RNF213	81266.1	-1.60458	0.0808293	-19.8515	1.06985e-87	2.59806e-86
LMNB1	2642.7	-0.744082	0.0374985	-19.843	1.26697e-87	3.07265e-86
ZFAND5	5095.79	-0.617315	0.0311147	-19.84	1.34416e-87	3.25554e-86
SLAMF6	2495.86	-0.608479	0.0307184	-19.8083	2.52394e-87	6.10486e-86
MXD4	4322.2	0.526903	0.0266178	19.7951	3.2798e-87	7.92266e-86
CYTIP	7665.96	-0.438318	0.0221596	-19.7801	4.42091e-87	1.0665e-85
KPNA1	1760.4	0.47339	0.0239335	19.7794	4.48301e-87	1.08006e-85
TRIP6	452.194	-0.877197	0.0443917	-19.7604	6.53085e-87	1.57136e-85
ZBTB32	580.859	-1.0479	0.0530552	-19.7511	7.8541e-87	1.88725e-85
ARHGAP25	6800.97	-0.444721	0.0225353	-19.7344	1.09191e-86	2.62029e-85
SAMD4A	154.94	-2.20644	0.111817	-19.7325	1.13331e-86	2.71609e-85
SELL	46035.3	-0.665214	0.0337224	-19.7262	1.28486e-86	3.07525e-85
EML3	7480.13	0.515319	0.0261389	19.7146	1.6145e-86	3.85918e-85
KAT2B	6161	-0.517288	0.0262495	-19.7066	1.89224e-86	4.51716e-85
STMN3	2849.23	0.596911	0.0302962	19.7025	2.05398e-86	4.89689e-85
RPS20	18390.4	0.854444	0.0434515	19.6643	4.36071e-86	1.03828e-84
PRICKLE1	80.815	-3.05495	0.155397	-19.659	4.83742e-86	1.15029e-84
SPP1	139.304	-3.11605	0.158516	-19.6577	4.96856e-86	1.17994e-84
MBOAT1	786.265	-0.840479	0.0428305	-19.6234	9.76204e-86	2.31529e-84
CD37	14789.1	-0.500009	0.0254899	-19.616	1.12914e-85	2.67455e-84
NAA25	1125.63	-0.594079	0.0303149	-19.597	1.64107e-85	3.8821e-84
ENOX2	682.54	-0.683955	0.0349109	-19.5914	1.82952e-85	4.32231e-84
AHCY	1146.49	0.829499	0.0424194	19.5547	3.76033e-85	8.87244e-84
TUBA4A	2026.6	0.683589	0.0350173	19.5215	7.20989e-85	1.69897e-83
CRYL1	453.19	0.95818	0.0492101	19.4712	1.92749e-84	4.53617e-83
MTHFD2	2927.76	-0.535929	0.0275519	-19.4516	2.82573e-84	6.64157e-83
ELP1	2406.83	0.438023	0.0225199	19.4505	2.88351e-84	6.76865e-83
CCDC71L	941.514	-0.814754	0.0419212	-19.4354	3.87499e-84	9.08436e-83
ACOT9	1172.94	-0.645085	0.0331949	-19.4333	4.03865e-84	9.45591e-83
AK5	280.527	1.15787	0.0596066	19.4251	4.7311e-84	1.1063e-82
ASIC1	278.395	1.25151	0.064432	19.4237	4.86905e-84	1.13711e-82
TNFRSF10D	395.824	1.16905	0.0602739	19.3956	8.40299e-84	1.95991e-82
TOMM20P2	207.604	-1.49847	0.0773018	-19.3847	1.0393e-83	2.42098e-82
RASSF1	1873.66	0.485056	0.0250473	19.3657	1.50427e-83	3.49962e-82
LIMS2	850.381	0.831116	0.0429611	19.3458	2.21101e-83	5.13729e-82
TNFSF13B	2559.78	-1.5263	0.0789617	-19.3297	3.02414e-83	7.0177e-82
CBWD2	1016.41	-0.807339	0.0417927	-19.3177	3.81218e-83	8.83517e-82
MUM1	810.315	0.696141	0.0360487	19.3111	4.32952e-83	1.00215e-81
BTN3A1	6833.95	-0.805387	0.0417259	-19.3018	5.18372e-83	1.19835e-81
CEP164	2106.89	-0.593267	0.0307584	-19.2879	6.78099e-83	1.56562e-81
FANCA	488.131	-1.40166	0.0727058	-19.2785	8.14287e-83	1.87769e-81
BMF	981.955	0.763037	0.0396636	19.2377	1.78969e-82	4.1217e-81
FAS	3162.89	-0.607969	0.0316065	-19.2356	1.8637e-82	4.28674e-81
PTK2B	6452.94	-0.639396	0.0332616	-19.2233	2.36342e-82	5.42933e-81
USF1	1928.82	-0.528436	0.0275113	-19.208	3.17365e-82	7.28148e-81
PPP2R1B	1179.53	-0.523571	0.0272892	-19.186	4.84385e-82	1.10996e-80
KIFAP3	1285.34	-0.766196	0.0399388	-19.1842	5.01305e-82	1.14729e-80
DAP3	3130.3	0.568685	0.0296487	19.1807	5.36094e-82	1.22538e-80
LDHAL6CP	133.378	-1.90274	0.0992582	-19.1696	6.63985e-82	1.51581e-80
RAPGEF6	3331.44	-0.533909	0.0278575	-19.1657	7.158e-82	1.63206e-80
ACADSB	1442.38	0.552613	0.0288352	19.1645	7.32475e-82	1.668e-80
CTSF	378.92	1.15915	0.0605228	19.1524	9.2496e-82	2.10371e-80
PLXNC1	1562.56	-0.675998	0.035315	-19.142	1.1289e-81	2.56437e-80
UBALD2	4236.35	-0.639252	0.0334808	-19.0931	2.88312e-81	6.54102e-80
SLFN12	424.128	-1.21711	0.0638158	-19.0723	4.29085e-81	9.72274e-80
PKP4	1041.33	0.700605	0.0367482	19.065	4.93225e-81	1.11623e-79
GPR155	4204.02	-1.43831	0.0754761	-19.0565	5.79967e-81	1.31091e-79
HSD17B4	1332.88	0.703399	0.036916	19.054	6.08174e-81	1.37297e-79
ERGIC3	4143.23	0.857267	0.0450341	19.0359	8.5953e-81	1.93802e-79
RAB14	3654.1	-0.424967	0.0223456	-19.0179	1.21166e-80	2.72862e-79
FAR2	221.855	-1.30441	0.0686216	-19.0088	1.44257e-80	3.24463e-79
SEC24D	1517.34	-0.629511	0.0331196	-19.0072	1.48613e-80	3.3385e-79
METRN	256.398	1.31912	0.0694541	18.9928	1.95761e-80	4.39225e-79
ADCY3	523.365	0.918071	0.0483573	18.9852	2.26234e-80	5.06974e-79
NUP153	3812.52	-0.432316	0.0227736	-18.9832	2.34802e-80	5.25531e-79
RNF114	3361.55	-0.487429	0.0257113	-18.9578	3.81031e-80	8.51777e-79
C1QBP	1974.68	0.690981	0.0364531	18.9553	3.98981e-80	8.90815e-79
HRH2	720.87	0.762649	0.0402424	18.9514	4.30259e-80	9.59477e-79
TRABD2A	669.22	0.779567	0.0411776	18.9318	6.2367e-80	1.38909e-78
ACADVL	6864.66	0.438526	0.0231637	18.9316	6.26451e-80	1.39359e-78
ZNF766	1376.45	-0.558791	0.0295293	-18.9232	7.34018e-80	1.63089e-78
NRBF2	955.027	-0.670951	0.0355023	-18.8988	1.16692e-79	2.58961e-78
TCAF2	1710.26	-0.540206	0.0285904	-18.8947	1.26206e-79	2.79733e-78
METTL13	2264.2	-0.616909	0.0326744	-18.8805	1.64965e-79	3.652e-78
NFX1	2528.05	-0.46013	0.0244095	-18.8505	2.91144e-79	6.43755e-78
SAMD10	508.959	0.863391	0.0458114	18.8466	3.13052e-79	6.9136e-78
FGFR1	415.95	0.992024	0.0527311	18.8129	5.92557e-79	1.30706e-77
LTBP3	3131.26	0.819352	0.0435761	18.8028	7.16524e-79	1.5786e-77
MINDY1	686.123	0.715092	0.0380398	18.7985	7.76828e-79	1.7094e-77
RBM7	1150.08	-0.706272	0.037615	-18.7763	1.17968e-78	2.59275e-77
TMEM187	573.7	-0.989821	0.0527221	-18.7743	1.22518e-78	2.68952e-77
TSPAN32	1988.78	0.896988	0.0477954	18.7672	1.39995e-78	3.06948e-77
SNIP1	956.955	-0.770513	0.0411053	-18.7449	2.13266e-78	4.67039e-77
ADA2	4032.9	-0.68392	0.036559	-18.7073	4.31549e-78	9.43937e-77
PTPN7	3429.23	0.448414	0.0239753	18.7032	4.66451e-78	1.01906e-76
SATB1	15878.7	-0.259515	0.013878	-18.6998	4.96808e-78	1.08408e-76
DENND5A	2244.49	-0.944488	0.0505646	-18.6788	7.36127e-78	1.60439e-76
GYPC	4081.84	0.713845	0.0382487	18.6633	9.85165e-78	2.14461e-76
PHF3	5171.64	-0.412712	0.0221329	-18.6469	1.33734e-77	2.9078e-76
ID3	293.012	1.2182	0.065367	18.6363	1.63089e-77	3.54186e-76
CFAP44	257.984	1.30466	0.0700085	18.6358	1.64765e-77	3.57402e-76
TMEM268	1174.48	-0.611894	0.0328896	-18.6045	2.95641e-77	6.40532e-76
DDIT4	639.265	1.04977	0.0564761	18.5878	4.03325e-77	8.72805e-76
SMAD3	3996.72	-0.601309	0.0324004	-18.5587	6.93636e-77	1.49927e-75
GALNT1	986.591	0.807074	0.0434895	18.5579	7.03751e-77	1.51934e-75
OXNAD1	1209.87	0.587945	0.0317064	18.5434	9.22304e-77	1.98883e-75
ZNF622	1267.96	-0.516414	0.0278682	-18.5306	1.17022e-76	2.52045e-75
RPS10	14999.9	0.857044	0.0462522	18.5298	1.187e-76	2.55358e-75
MAN2A2	2920.29	0.706151	0.038246	18.4634	4.06869e-76	8.74267e-75
ZC3HAV1L	307.509	-1.71911	0.0931834	-18.4486	5.34884e-76	1.14799e-74
RPL29	21672.1	0.748858	0.0406125	18.4391	6.37996e-76	1.36769e-74
ABHD15	817.064	0.857814	0.046548	18.4286	7.74658e-76	1.65871e-74
MIS18BP1	2408.83	-0.644924	0.0350435	-18.4035	1.23099e-75	2.63274e-74
FAM173A	262.497	1.29363	0.0703169	18.3972	1.3837e-75	2.95588e-74
LYRM4	446.517	0.923688	0.0502227	18.3918	1.52735e-75	3.25895e-74
PPFIBP1	329.932	-1.00791	0.0548136	-18.388	1.63785e-75	3.49064e-74
EIF3K	2303.26	0.871034	0.0473815	18.3834	1.78364e-75	3.79693e-74
ELF4	4880.18	-0.513976	0.0279798	-18.3695	2.305e-75	4.90107e-74
MAP2K3	1615.69	0.573341	0.0312329	18.357	2.90435e-75	6.16828e-74
DNPEP	1276.77	-0.546249	0.0297585	-18.3561	2.95205e-75	6.26233e-74
STIL	371.235	-1.03428	0.0563765	-18.3459	3.55756e-75	7.53807e-74
PPA1	2897.94	0.710606	0.0387585	18.3342	4.41414e-75	9.34225e-74
OGFRL1	476.25	1.02401	0.0559398	18.3055	7.48137e-75	1.58155e-73
C3orf38	894.71	-0.684391	0.0374047	-18.2969	8.75636e-75	1.84895e-73
HENMT1	576.536	0.738783	0.0404482	18.2649	1.57528e-74	3.32244e-73
CCSAP	589.554	-0.950509	0.0520622	-18.2572	1.81375e-74	3.821e-73
DOCK8	15111.8	-0.404837	0.0221895	-18.2445	2.28677e-74	4.81195e-73
ABCC4	390.573	1.42237	0.0780389	18.2264	3.18461e-74	6.69353e-73
RPS23	24464	1.00427	0.0551034	18.2252	3.25611e-74	6.83597e-73
SLFN12L	1970.71	-1.02483	0.0562661	-18.214	3.99589e-74	8.37946e-73
ATRIP	727.074	-0.767111	0.0421365	-18.2054	4.67919e-74	9.8011e-73
CFLAR	10574.6	-0.622963	0.0342457	-18.191	6.08248e-74	1.27259e-72
ARID4B	4949.48	-0.389545	0.0214143	-18.1909	6.09551e-74	1.27386e-72
VRK3	1633.75	-0.467349	0.0256923	-18.1903	6.16572e-74	1.28706e-72
DCAF10	1397	-0.509632	0.0280273	-18.1834	6.98713e-74	1.45686e-72
BLVRA	516.883	-1.00273	0.0551547	-18.1804	7.38425e-74	1.53791e-72
NR3C1	3103.48	-0.565744	0.0311308	-18.1731	8.42449e-74	1.75256e-72
CLSTN3	3427.94	0.49412	0.0272082	18.1607	1.0564e-73	2.19516e-72
ZNRF2	2227.8	-0.592291	0.032623	-18.1556	1.15879e-73	2.40518e-72
MYL12A	15173.4	-0.508059	0.0280036	-18.1427	1.4675e-73	3.04249e-72
LRCH1	1087.73	-0.816445	0.0450774	-18.1121	2.55931e-73	5.30007e-72
RPL23A	17386.9	0.66041	0.036472	18.1073	2.78973e-73	5.77071e-72
ADCY9	435.801	-0.969087	0.0535402	-18.1002	3.17659e-73	6.56352e-72
KIAA0408	116.675	-2.20292	0.121717	-18.0987	3.26416e-73	6.73684e-72
EIF5	4864.29	-0.363229	0.0200916	-18.0787	4.69205e-73	9.67292e-72
HIF1A	3275.49	-0.372538	0.0206095	-18.0761	4.92069e-73	1.01329e-71
2009-09-01	48727.7	0.537052	0.0297359	18.0607	6.4995e-73	1.33689e-71
GYG1	1315.14	-0.648617	0.0359241	-18.0552	7.17866e-73	1.47493e-71
MIER1	3234.28	-0.506614	0.0281	-18.029	1.15405e-72	2.36846e-71
NFKBIE	468.499	-0.859654	0.0477039	-18.0206	1.34233e-72	2.75178e-71
EEF1A1P5	314.317	1.52855	0.0848291	18.0192	1.37766e-72	2.82105e-71
LARP7	2339.39	-0.569833	0.0316365	-18.0119	1.57246e-72	3.21633e-71
TNFRSF18	304.491	1.27107	0.0706162	17.9997	1.95813e-72	4.00071e-71
BHLHE40	2453.02	0.867801	0.0482485	17.9861	2.50391e-72	5.1101e-71
MYCBP2	9663.66	-0.73695	0.0410024	-17.9733	3.15215e-72	6.42588e-71
NOA1	1796.66	0.551644	0.0307169	17.959	4.0826e-72	8.31341e-71
TUFM	3587.58	0.580478	0.0323255	17.9573	4.21034e-72	8.56399e-71
MAP2K6	335.312	1.08952	0.060804	17.9186	8.43906e-72	1.71463e-70
TMEM50A	4794.21	-0.609073	0.0340152	-17.9059	1.06098e-71	2.15328e-70
RCN2	1214.4	0.813487	0.0454416	17.9018	1.1416e-71	2.31433e-70
PTGDS	343.19	0.978576	0.0546727	17.8988	1.20455e-71	2.43924e-70
ERCC2	560.219	0.65975	0.0369049	17.877	1.78059e-71	3.60176e-70
EPN1	2280	-0.414007	0.0231667	-17.8708	1.99036e-71	4.02162e-70
INPP1	340.18	-0.938181	0.0525682	-17.8469	3.05471e-71	6.16538e-70
OSBP	2879.08	-0.37815	0.0211911	-17.8448	3.17516e-71	6.40142e-70
CEP78	931.179	0.590928	0.0331303	17.8365	3.67926e-71	7.40957e-70
MRPL44	1147.54	-0.567531	0.0318554	-17.8158	5.32692e-71	1.0716e-69
PDLIM2	2056.65	0.597125	0.0335439	17.8013	6.90402e-71	1.38733e-69
SLC25A39	1715.94	0.600947	0.0338143	17.772	1.16477e-70	2.33798e-69
EEF1A1	436923	1.50252	0.0845461	17.7716	1.17235e-70	2.35061e-69
IL6ST	4106.29	-0.592107	0.0333239	-17.7682	1.24595e-70	2.49544e-69
KIF20B	1607.97	-0.64544	0.0363358	-17.7632	1.36314e-70	2.72717e-69
HNRNPA1	36256.2	0.596045	0.033592	17.7437	1.92861e-70	3.85428e-69
H1FX	15185.3	-0.862481	0.0486104	-17.7427	1.9621e-70	3.91692e-69
GALNT2	2032.79	-0.437315	0.0246961	-17.7079	3.64701e-70	7.27254e-69
GPR171	4137.17	-0.595637	0.0336605	-17.6954	4.54959e-70	9.06251e-69
PLCH2	721.604	0.809507	0.0457636	17.6889	5.1058e-70	1.01594e-68
CLEC2B	640.877	-0.900295	0.0509051	-17.6858	5.39929e-70	1.07317e-68
CTSS	8812.99	-0.546143	0.0308886	-17.681	5.8722e-70	1.1659e-68
SMTNL1	92.7101	-2.67226	0.151176	-17.6766	6.35556e-70	1.2605e-68
HACD4	2045.43	-0.454131	0.0257037	-17.6679	7.40784e-70	1.4676e-68
TRIM14	9225.99	-0.943584	0.0534767	-17.6447	1.11677e-69	2.2101e-68
LMO2	43.2212	-3.86412	0.219241	-17.625	1.58325e-69	3.12987e-68
IGHV1OR15-1	159.48	1.3284	0.0753936	17.6195	1.74537e-69	3.44663e-68
MICB	310.515	-1.4006	0.0794949	-17.6188	1.7679e-69	3.48735e-68
MAF	10093.6	-0.440033	0.0249866	-17.6107	2.03784e-69	4.01551e-68
CAND1	4502.61	-0.331087	0.0188018	-17.6093	2.09083e-69	4.1155e-68
AGAP3	537.936	0.730383	0.0414891	17.6042	2.28644e-69	4.49567e-68
DCK	5196.97	-0.716336	0.0407285	-17.5881	3.04035e-69	5.97163e-68
PRAG1	1089.23	0.740383	0.0421244	17.5761	3.75549e-69	7.36833e-68
GPR137B	766.179	-0.675396	0.0384301	-17.5747	3.85063e-69	7.54691e-68
PTMS	348.905	-1.02296	0.05821	-17.5736	3.92561e-69	7.68563e-68
LRPPRC	3946.61	0.500923	0.0285102	17.57	4.18389e-69	8.18252e-68
TK2	411.56	0.80832	0.0460086	17.5689	4.2635e-69	8.32932e-68
CHMP7	14326.3	0.315745	0.0179789	17.562	4.81496e-69	9.39662e-68
GLIPR1	1865.19	0.56389	0.0321181	17.5568	5.27889e-69	1.0291e-67
RPL18A	26427	0.810509	0.0461663	17.5563	5.32422e-69	1.03683e-67
PRPF8	5141.16	0.430681	0.0245348	17.5539	5.55653e-69	1.08092e-67
WDFY2	1177.48	0.602711	0.0343841	17.5288	8.63901e-69	1.67878e-67
NSD3	12408.6	-0.419791	0.0239496	-17.5281	8.74253e-69	1.69709e-67
ADSS	2655.13	-0.564335	0.0321994	-17.5263	9.02869e-69	1.75078e-67
BBX	3043.91	-0.508828	0.0290333	-17.5256	9.1309e-69	1.76872e-67
SMIM29	847.029	-0.642968	0.0366976	-17.5207	9.96043e-69	1.92737e-67
FAHD2B	290.448	0.94319	0.0538396	17.5185	1.03478e-68	2.00021e-67
F5	3217.8	0.561614	0.0320622	17.5164	1.07396e-68	2.07375e-67
NPM1	20054.1	0.429418	0.0245238	17.5103	1.19587e-68	2.30671e-67
NCAPG	781.162	-1.07099	0.0611718	-17.508	1.24558e-68	2.40008e-67
ATAD2	1590.56	-0.488479	0.0279203	-17.4955	1.55109e-68	2.9856e-67
EMB	15770.8	-0.462798	0.0264623	-17.489	1.73896e-68	3.3437e-67
GPR160	307.087	1.06399	0.0608573	17.4834	1.91631e-68	3.68084e-67
STK38	13654.2	-0.299792	0.0171759	-17.4543	3.19533e-68	6.13114e-67
NR1H2	2725.86	-0.552135	0.0316774	-17.43	4.88719e-68	9.36762e-67
CHP1	2588.92	0.55659	0.0319384	17.427	5.15015e-68	9.86133e-67
UBR2	3913	-0.534056	0.0306577	-17.42	5.82167e-68	1.11355e-66
RPL14	21984.9	0.676692	0.0388642	17.4117	6.72542e-68	1.28507e-66
TPH2	230.378	-1.50533	0.0867684	-17.3489	2.01184e-67	3.84013e-66
WDR48	2579.62	-0.464916	0.0268433	-17.3196	3.34529e-67	6.37873e-66
GCC1	1538.98	-0.569214	0.0328672	-17.3186	3.40698e-67	6.48958e-66
IRF2BPL	2926.29	0.57922	0.0334705	17.3054	4.28154e-67	8.14695e-66
CD48	10081.4	-0.645923	0.0373389	-17.2989	4.79146e-67	9.10775e-66
NFIL3	250.573	-1.03725	0.0600626	-17.2696	7.97461e-67	1.51426e-65
ANXA9	171.407	1.21218	0.070202	17.267	8.33263e-67	1.58061e-65
KIAA1324	476.549	0.841009	0.04876	17.2479	1.15963e-66	2.19741e-65
C16orf74	197.387	1.36075	0.0789365	17.2386	1.36312e-66	2.58033e-65
RBM11	59.8725	-2.93398	0.170326	-17.2257	1.70363e-66	3.22157e-65
CARNS1	205.551	1.34037	0.0778171	17.2246	1.73581e-66	3.27903e-65
KLF16	1159.05	-0.632035	0.0367095	-17.2172	1.97288e-66	3.72303e-65
BRIP1	416.65	-1.58803	0.0922389	-17.2165	1.99711e-66	3.76485e-65
VWA8	828.464	0.654427	0.0380288	17.2087	2.28471e-66	4.30259e-65
FBXO5	549.755	-0.801645	0.0465895	-17.2066	2.37055e-66	4.45966e-65
RPL37A	12592.7	0.792372	0.0460609	17.2027	2.53416e-66	4.76255e-65
ANO8	1099.37	0.630068	0.0366466	17.1931	2.99306e-66	5.61922e-65
UFD1	1790.2	0.496855	0.0289041	17.1898	3.16682e-66	5.93933e-65
KIAA1551	16123.9	-0.350873	0.0204143	-17.1876	3.28906e-66	6.16228e-65
DEK	6542.4	-0.501398	0.0291801	-17.1829	3.56798e-66	6.678e-65
CCL5	294.185	-1.02389	0.0595899	-17.1823	3.60158e-66	6.73399e-65
RPLP1	35940.4	0.784091	0.0456555	17.1741	4.15312e-66	7.7573e-65
ANKDD1A	931.672	-0.828184	0.0482411	-17.1676	4.64115e-66	8.66e-65
ZEB1	1695.08	-0.605286	0.0352926	-17.1505	6.23231e-66	1.16171e-64
CPOX	2148.08	-0.448103	0.0261446	-17.1394	7.54656e-66	1.40526e-64
SRGAP2	1620.51	-0.506178	0.029535	-17.1382	7.69402e-66	1.43126e-64
IGF1R	1404.92	0.648696	0.0378551	17.1363	7.95721e-66	1.47872e-64
WDR54	956.152	0.683508	0.0398894	17.1351	8.12612e-66	1.50857e-64
DGCR2	3697.18	-0.475077	0.0277663	-17.1098	1.25343e-65	2.32457e-64
ASPHD2	572.118	-0.879804	0.0514267	-17.1079	1.29554e-65	2.40023e-64
2011-09-01	186.654	1.54767	0.0904713	17.1068	1.3209e-65	2.44474e-64
USP20	5522.35	0.343038	0.0200539	17.1058	1.34352e-65	2.48408e-64
RP2	852.393	-0.675715	0.0395071	-17.1036	1.39452e-65	2.57579e-64
BFAR	983.825	-0.542673	0.0317306	-17.1025	1.42128e-65	2.62255e-64
GSTM2	1250.89	-1.20362	0.0704826	-17.0769	2.205e-65	4.06459e-64
AFF1	3631.73	-0.623888	0.0365508	-17.0691	2.52153e-65	4.64336e-64
SERINC1	7743.09	-0.397197	0.0232854	-17.0578	3.06101e-65	5.63115e-64
MAP3K1	7573.96	-0.534446	0.0313318	-17.0577	3.06584e-65	5.63436e-64
NCF1B	105.091	1.74479	0.102292	17.057	3.10266e-65	5.69631e-64
BICRA	1838.89	-0.622034	0.0364793	-17.0517	3.39574e-65	6.22814e-64
INPP4B	3101.84	0.535544	0.031408	17.0512	3.42358e-65	6.2729e-64
SGK3	589.438	-0.776609	0.0456475	-17.0132	6.55718e-65	1.20025e-63
ACSL4	2939.65	-0.622931	0.0366212	-17.0101	6.90723e-65	1.26306e-63
RICTOR	4016.91	-0.637547	0.0374942	-17.0039	7.68564e-65	1.40399e-63
FMNL3	2129.11	0.83577	0.0491553	17.0026	7.85024e-65	1.43263e-63
ESYT1	13461	0.544573	0.0320332	17.0003	8.1764e-65	1.49066e-63
APOBR	1003.45	0.694603	0.0408588	17.0001	8.19741e-65	1.49301e-63
RBBP6	4083.02	-0.333445	0.0196203	-16.995	8.9503e-65	1.62851e-63
IFFO2	2026.23	0.70321	0.0413868	16.9912	9.54874e-65	1.73567e-63
ASB2	403.1	1.10396	0.065011	16.9811	1.13368e-64	2.05864e-63
PSEN1	2817.02	-0.375393	0.0221189	-16.9716	1.33224e-64	2.4168e-63
BARD1	504.501	-0.809057	0.0476732	-16.9709	1.34872e-64	2.44426e-63
KDELR1	2517.36	-0.53849	0.0317313	-16.9703	1.36147e-64	2.46494e-63
KCTD7	1931.18	0.433576	0.0255575	16.9647	1.49824e-64	2.70988e-63
PATL1	2400.71	-0.403629	0.0238102	-16.9519	1.86217e-64	3.36479e-63
CROT	780.306	-0.680862	0.0402063	-16.9342	2.51775e-64	4.54487e-63
LLGL2	633.794	0.832732	0.0492828	16.897	4.732e-64	8.53346e-63
PRIM2	513.304	-0.79929	0.0473064	-16.896	4.81264e-64	8.67034e-63
CETP	110.878	-1.99833	0.118304	-16.8914	5.20505e-64	9.36807e-63
PRPS2	1470.11	-0.898479	0.0532714	-16.8661	7.99437e-64	1.43741e-62
RABEP1	3653.96	-0.334423	0.0198287	-16.8656	8.05709e-64	1.44727e-62
PLCB2	7792.76	0.434154	0.0257487	16.8612	8.67769e-64	1.55721e-62
CERS4	976.287	0.646346	0.0383542	16.852	1.01351e-63	1.81696e-62
FRMD4B	963.88	-0.618689	0.0367261	-16.846	1.12217e-63	2.00979e-62
HINT1	5898.84	0.786541	0.0466975	16.8433	1.17425e-63	2.10101e-62
FANCI	1760	-0.550306	0.0326887	-16.8348	1.3571e-63	2.42579e-62
GBP1P1	45	-4.40136	0.261867	-16.8076	2.14725e-63	3.83444e-62
TTC9	1597.09	0.647348	0.0385168	16.8069	2.17263e-63	3.87598e-62
NBPF3	571.718	0.683836	0.0407014	16.8013	2.38915e-63	4.25808e-62
PRKCQ	4536.02	-0.42169	0.0251075	-16.7954	2.63831e-63	4.69758e-62
FHOD1	1519.66	0.5692	0.0338916	16.7947	2.6677e-63	4.7453e-62
SSR3	4654.05	-0.551989	0.032911	-16.7722	3.89818e-63	6.92733e-62
NECAB3	870.763	0.650554	0.0388299	16.754	5.29661e-63	9.40328e-62
PTPN12	869.572	0.741371	0.0442517	16.7535	5.33968e-63	9.47055e-62
HIST2H4A	340.155	-1.25288	0.0748873	-16.7303	7.88988e-63	1.39801e-61
IL32	39034.7	0.6504	0.0388765	16.7299	7.93705e-63	1.405e-61
MFHAS1	2821.89	0.509919	0.0304819	16.7286	8.11188e-63	1.43456e-61
NBDY	998.962	-0.764443	0.0456998	-16.7275	8.26762e-63	1.46069e-61
E2F5	222.051	-1.14248	0.0683256	-16.7212	9.19269e-63	1.62256e-61
TLE3	1201.68	0.665656	0.0398096	16.721	9.21308e-63	1.62459e-61
APBB1	1846.29	0.609998	0.0365425	16.6928	1.47857e-62	2.60474e-61
SUSD6	3441.8	-0.44842	0.0268681	-16.6897	1.55806e-62	2.74213e-61
ABRAXAS1	1641.47	-0.501086	0.0300251	-16.6889	1.57753e-62	2.77372e-61
TOP1	4125.01	-0.557452	0.0334148	-16.6828	1.74843e-62	3.07125e-61
KCNQ5	118.682	1.73405	0.103988	16.6755	1.97622e-62	3.46806e-61
ARL6IP6	1064.21	-0.569979	0.0341847	-16.6735	2.04244e-62	3.58083e-61
ZNF318	2503.42	0.496024	0.029762	16.6664	2.30162e-62	4.03135e-61
C18orf25	2720.23	-0.35909	0.0215641	-16.6522	2.91696e-62	5.10427e-61
MTM1	1155.08	-0.637632	0.0383047	-16.6463	3.21908e-62	5.62754e-61
CDKN1C	81.9969	-2.68689	0.161421	-16.6452	3.27907e-62	5.72694e-61
RPL27	12823.4	0.876874	0.0526976	16.6397	3.59212e-62	6.2677e-61
TARS	2802.1	-0.479674	0.0288334	-16.6361	3.81833e-62	6.65604e-61
EXOC7	4807.9	-0.322208	0.0193819	-16.6241	4.65999e-62	8.11548e-61
DEGS1	3150.37	-0.455919	0.0274474	-16.6106	5.83657e-62	1.01549e-60
NCF2	1680.84	-0.534867	0.0322161	-16.6025	6.68961e-62	1.1628e-60
SH3BP1	6513.35	-0.411074	0.0248097	-16.5691	1.16586e-61	2.02459e-60
ITGAM	5723.88	0.652874	0.0394062	16.5678	1.19147e-61	2.06711e-60
ABCA2	3230	0.798112	0.048175	16.5669	1.20813e-61	2.09401e-60
STRBP	651.381	0.87314	0.0527228	16.561	1.33469e-61	2.3112e-60
GALNT3	291.322	-1.21941	0.0736465	-16.5576	1.41094e-61	2.44091e-60
PLEKHG2	1176.45	0.597629	0.0360946	16.5573	1.41796e-61	2.45073e-60
PDE9A	853.129	-1.27104	0.0768667	-16.5356	2.03366e-61	3.51157e-60
PLEKHF2	1084.09	-0.677471	0.0409852	-16.5297	2.24399e-61	3.87109e-60
VASH1	470.884	1.41649	0.0857433	16.5201	2.62912e-61	4.53121e-60
RRP7A	1561.73	-0.483049	0.0292733	-16.5013	3.58798e-61	6.17795e-60
P2RX7	685.109	-1.01567	0.0615908	-16.4905	4.29195e-61	7.38311e-60
RAD51AP1	217.155	-1.57314	0.0954148	-16.4874	4.52094e-61	7.76972e-60
AMPD3	1068.24	0.888747	0.0539277	16.4803	5.07909e-61	8.72077e-60
ST13	5435.9	0.455067	0.0276166	16.478	5.27753e-61	9.053e-60
SOBP	89.6585	-7.43084	0.450966	-16.4776	5.31659e-61	9.11144e-60
GNAQ	2273.1	0.399583	0.024256	16.4736	5.68015e-61	9.72539e-60
RPS6KA5	2057.1	-0.475321	0.0288796	-16.4587	7.26006e-61	1.24188e-59
CCT3	4937.81	0.547327	0.033257	16.4575	7.40944e-61	1.26625e-59
TSPO	2668.03	0.734003	0.0446079	16.4546	7.77885e-61	1.32814e-59
GDPD5	1066.99	0.762061	0.0463353	16.4467	8.86287e-61	1.51181e-59
UBE2E3	404.407	0.844072	0.0513565	16.4355	1.06456e-60	1.81421e-59
STAMBPL1	1155.03	-0.560909	0.0341483	-16.4257	1.25325e-60	2.13379e-59
AMPD2	1930.18	0.39159	0.0238547	16.4156	1.47841e-60	2.51481e-59
TRAF1	13171.2	0.616736	0.0375858	16.4087	1.65581e-60	2.81396e-59
CLSPN	218.549	-1.2406	0.0756759	-16.3936	2.12646e-60	3.61044e-59
PBX4	571.93	0.933292	0.0569792	16.3795	2.67807e-60	4.54277e-59
ATP6V0E2	1846.17	0.623192	0.0380724	16.3686	3.20524e-60	5.43198e-59
RPS19	29011.2	0.750278	0.0458688	16.357	3.87504e-60	6.56101e-59
TXNDC11	2245.33	-0.515871	0.0315579	-16.3468	4.58533e-60	7.75647e-59
NUP210	13778.3	0.560306	0.0342832	16.3435	4.84288e-60	8.18456e-59
UBFD1	1417.62	-0.458055	0.0280454	-16.3327	5.78122e-60	9.76135e-59
L3MBTL3	807.67	-0.821187	0.0503441	-16.3115	8.17773e-60	1.3795e-58
UXS1	3238.98	0.431401	0.0264683	16.2988	1.00689e-59	1.69695e-58
STAT5A	6602.78	-0.411496	0.0252551	-16.2936	1.09647e-59	1.84623e-58
KIAA1958	188.31	1.09681	0.0673435	16.2868	1.22424e-59	2.05947e-58
HLA-B	46742.3	-0.877228	0.0538627	-16.2864	1.2332e-59	2.07263e-58
STXBP1	103.988	1.60223	0.0985818	16.2528	2.13325e-59	3.58206e-58
GNG5	1359.46	-0.710523	0.0437281	-16.2486	2.2837e-59	3.83117e-58
SCAMP1	1293.98	-0.656036	0.0403893	-16.2428	2.51188e-59	4.21011e-58
ATF3	121.239	-1.40785	0.0866809	-16.2418	2.55377e-59	4.2764e-58
MIA3	4243.94	-0.352475	0.0217073	-16.2376	2.73227e-59	4.57112e-58
SUPT3H	231.216	-1.13939	0.0701888	-16.2332	2.93882e-59	4.91219e-58
DOCK3	281.828	1.00269	0.0618631	16.2082	4.41092e-59	7.36603e-58
PLEKHM2	3351.89	-0.399936	0.0246822	-16.2034	4.76789e-59	7.95489e-58
HDAC4	1869.98	-0.544163	0.0336001	-16.1953	5.44566e-59	9.07742e-58
ACAP1	13674.7	0.34523	0.0213264	16.1879	6.1405e-59	1.02263e-57
SPON1	454.577	1.05638	0.0652967	16.1782	7.18463e-59	1.19543e-57
ADAM15	1990.36	0.550628	0.0340577	16.1675	8.55282e-59	1.42179e-57
FAM69A	1457.98	-0.542735	0.0335845	-16.1603	9.60891e-59	1.5959e-57
HARS	2053.71	0.403885	0.0249939	16.1593	9.76188e-59	1.61983e-57
ENO3	541.815	1.04037	0.0644485	16.1426	1.28048e-58	2.12283e-57
RPL19	28127.2	0.69137	0.0428635	16.1296	1.58149e-58	2.61949e-57
RBL2	17328.5	0.376972	0.0233892	16.1173	1.92824e-58	3.19094e-57
ALKBH7	1088.14	1.04523	0.0648875	16.1084	2.22631e-58	3.68085e-57
ST8SIA6	85.5683	1.76036	0.109322	16.1025	2.45019e-58	4.04735e-57
UBE2G2	2480.23	0.708972	0.0440778	16.0846	3.27315e-58	5.40188e-57
CUL4B	4741.29	-0.423031	0.0263071	-16.0805	3.49728e-58	5.76657e-57
DPF2	2573.35	-0.392609	0.0244156	-16.0803	3.50757e-58	5.77833e-57
CAT	1907.73	0.594071	0.036946	16.0794	3.5561e-58	5.853e-57
RPS6KA3	5556.26	0.413488	0.0257435	16.0618	4.7231e-58	7.76678e-57
BMP1	186.451	1.09584	0.0682285	16.0613	4.76623e-58	7.83067e-57
DCP2	3061.35	-0.397464	0.0247735	-16.044	6.30052e-58	1.03421e-56
TTF2	1354.39	-0.526104	0.032811	-16.0344	7.35139e-58	1.20563e-56
DGKD	1742.53	0.44383	0.0277124	16.0156	9.9428e-58	1.62916e-56
CSRNP1	948.441	-0.612586	0.0382526	-16.0142	1.01677e-57	1.66452e-56
SELENOS	863.685	-0.680121	0.0425128	-15.998	1.3185e-57	2.15653e-56
AKT2	5087.32	-0.353036	0.0220738	-15.9934	1.41965e-57	2.3199e-56
SH3GLB1	4382.41	-0.386625	0.024202	-15.9749	1.91142e-57	3.12074e-56
ACBD3	1406.62	-0.459349	0.0287609	-15.9713	2.02634e-57	3.30542e-56
TNPO1	3572.66	-0.378557	0.0237216	-15.9583	2.49242e-57	4.06207e-56
SMG5	3808.14	-0.461321	0.0289216	-15.9507	2.81568e-57	4.58481e-56
MRPS18C	1035.97	-0.597271	0.0374477	-15.9495	2.87356e-57	4.67491e-56
CDT1	572.423	-1.15781	0.0726047	-15.9468	2.99839e-57	4.87366e-56
MOB3C	1338.69	-0.547085	0.0343103	-15.9452	3.07614e-57	4.99559e-56
KCNA3	1747.28	-0.909734	0.0570636	-15.9425	3.21396e-57	5.21477e-56
ASAH1	2206.43	0.535346	0.033637	15.9154	4.95497e-57	8.0325e-56
SH3BP5	2889.2	0.609636	0.0383097	15.9134	5.11826e-57	8.28986e-56
ITM2B	14529.3	-0.391767	0.0246327	-15.9043	5.91545e-57	9.57257e-56
ZNF273	230.866	-0.994879	0.0625652	-15.9015	6.18957e-57	1.00073e-55
NCF1	95.4374	1.5351	0.0965961	15.892	7.20312e-57	1.16357e-55
ELOVL5	6631.18	0.412921	0.0259858	15.8903	7.40193e-57	1.19463e-55
PSMB8	948.548	-0.994356	0.062645	-15.8729	9.76707e-57	1.57496e-55
IL16	16272.5	0.339813	0.0214163	15.867	1.07243e-56	1.7278e-55
NDUFAF2	374.847	-0.932346	0.0587708	-15.8641	1.12281e-56	1.80737e-55
CD226	822.857	0.893013	0.0562976	15.8624	1.1546e-56	1.8569e-55
EVA1B	1119.94	0.729426	0.0460093	15.8539	1.32135e-56	2.12322e-55
ATP8B2	17594.9	0.3859	0.0243429	15.8526	1.34817e-56	2.16441e-55
TSPOAP1	287.183	1.5526	0.0979404	15.8525	1.35024e-56	2.16584e-55
KANK3	332.526	0.99431	0.0628061	15.8314	1.88875e-56	3.02696e-55
SSX2IP	412.09	-0.790118	0.0499461	-15.8194	2.28578e-56	3.66004e-55
RPS16	16396.9	1.05309	0.0665924	15.814	2.49217e-56	3.98703e-55
BYSL	294.271	0.867472	0.054864	15.8113	2.60043e-56	4.15659e-55
CCDC146	474.482	-1.43242	0.0906606	-15.7998	3.11946e-56	4.98187e-55
POU2AF1	309.276	-1.06592	0.0674744	-15.7974	3.23991e-56	5.16972e-55
POLDIP3	3836.97	-0.351906	0.0222801	-15.7946	3.38716e-56	5.39996e-55
UBE2V1	4869.38	0.447569	0.0283702	15.776	4.55023e-56	7.24787e-55
KLHL3	706.909	0.774584	0.0491192	15.7695	5.0456e-56	8.02992e-55
BIVM	702.811	0.684085	0.0433966	15.7636	5.54253e-56	8.8131e-55
RAB11FIP1	6088.81	-0.472699	0.0299905	-15.7616	5.71478e-56	9.0791e-55
SRSF7	3954.76	-0.368796	0.023425	-15.7437	7.59028e-56	1.20483e-54
HLCS	510.2	0.766499	0.0487251	15.7311	9.26104e-56	1.46875e-54
RNF38	2396.34	-0.391605	0.0249161	-15.717	1.15748e-55	1.83412e-54
VPS25	658.515	0.671367	0.0427499	15.7045	1.40789e-55	2.22897e-54
ATP2B1	1468.33	0.44885	0.0286066	15.6904	1.75908e-55	2.78257e-54
ZNF248	481.057	0.884449	0.0563878	15.6851	1.91199e-55	3.02184e-54
DERL1	3434.78	-0.61044	0.0389962	-15.6538	3.12875e-55	4.94061e-54
HIST1H1C	411.585	-0.935228	0.0597636	-15.6488	3.38682e-55	5.34352e-54
ANXA2R	1899.63	-0.475569	0.0304158	-15.6356	4.1667e-55	6.5683e-54
LYL1	427.559	0.857581	0.0548853	15.625	4.92137e-55	7.75126e-54
ADSL	2222.13	0.466917	0.0298948	15.6187	5.43016e-55	8.54526e-54
CDKL1	256.742	-1.08044	0.0691866	-15.6163	5.638e-55	8.8647e-54
NR1D2	3035.82	-0.437307	0.0280112	-15.6118	6.04769e-55	9.50069e-54
NUCKS1	6466.86	-0.446111	0.0286384	-15.5774	1.0369e-54	1.62753e-53
GAA	531.681	0.72948	0.0468615	15.5667	1.22513e-54	1.92134e-53
NCR3	96.5879	1.42662	0.0916637	15.5636	1.28556e-54	2.01438e-53
PTTG1IP	5285.33	-0.338936	0.0217805	-15.5614	1.33165e-54	2.08481e-53
CYB5D2	288.406	0.888339	0.0571083	15.5554	1.46345e-54	2.28919e-53
FXR1	3879.12	0.456009	0.0293161	15.5549	1.4744e-54	2.30434e-53
TMUB1	1991.33	-0.543061	0.0349498	-15.5383	1.9093e-54	2.98151e-53
CENPU	350.269	-0.963628	0.0620559	-15.5284	2.2296e-54	3.47872e-53
TICAM1	868.328	-0.589894	0.038032	-15.5104	2.94875e-54	4.59683e-53
RPS11	36567.5	0.681115	0.0439192	15.5084	3.04436e-54	4.74184e-53
EIF3A	14352.3	0.336215	0.0216842	15.5051	3.20631e-54	4.98984e-53
TMEM38A	143.548	1.2394	0.0799596	15.5003	3.45254e-54	5.36847e-53
2004-09-01	57.9916	-2.84503	0.183574	-15.498	3.57842e-54	5.55947e-53
CHD2	7075.04	-0.443419	0.0286467	-15.4789	4.81714e-54	7.47761e-53
TPP1	9404.66	0.32832	0.0212234	15.4697	5.55828e-54	8.62076e-53
RLIM	1751.7	-0.407877	0.0263672	-15.4691	5.60851e-54	8.69129e-53
USP11	1125.37	-0.61629	0.0398685	-15.4581	6.65528e-54	1.03047e-52
CHRNB1	291.631	-0.811019	0.0524828	-15.453	7.19576e-54	1.11321e-52
TOMM22	1000.39	0.6344	0.0410657	15.4484	7.73404e-54	1.19547e-52
HERC2P2	3893.3	0.497862	0.0322284	15.4479	7.78864e-54	1.2029e-52
MCAM	124.305	1.3069	0.0846336	15.4419	8.55337e-54	1.31989e-52
HEXDC	2501.76	-0.656359	0.0425222	-15.4357	9.41985e-54	1.45237e-52
DOP1A	1138.34	-0.620075	0.0402158	-15.4187	1.22547e-53	1.88786e-52
EML4	4657.58	0.334361	0.0216912	15.4146	1.30606e-53	2.01033e-52
GNPTAB	6073.18	0.349103	0.0226499	15.413	1.33833e-53	2.05826e-52
NDUFA9	2048.48	-0.732955	0.047638	-15.3859	2.03462e-53	3.12648e-52
PRDM4	1358.94	-0.441977	0.0287368	-15.3802	2.22392e-53	3.41449e-52
TFPI	828.762	-0.918986	0.0597587	-15.3783	2.28954e-53	3.51229e-52
NCOA6	2940.74	-0.383783	0.024963	-15.3741	2.44393e-53	3.746e-52
ADPGK	3880.69	-0.638607	0.0416514	-15.3322	4.6588e-53	7.13491e-52
PTPRJ	6140.14	0.486624	0.0317568	15.3235	5.32724e-53	8.1518e-52
NCOA4	7980.46	0.458948	0.0299678	15.3147	6.09951e-53	9.32573e-52
SUPT5H	7378.16	-0.293694	0.0191842	-15.3092	6.64134e-53	1.01457e-51
RMDN3	955.928	-0.537192	0.0351218	-15.2951	8.24182e-53	1.25801e-51
SLC39A1	1505.47	-0.55921	0.0365865	-15.2846	9.68664e-53	1.47731e-51
AKR7A2	729.856	0.63279	0.0414055	15.2828	9.96392e-53	1.51834e-51
CKAP4	555.555	0.828704	0.0542524	15.275	1.12265e-52	1.7093e-51
RUFY4	121.404	-8.50145	0.556687	-15.2715	1.184e-52	1.80122e-51
GARS	3131.96	-0.380592	0.0249245	-15.2698	1.21565e-52	1.84783e-51
MMRN1	257.037	1.06315	0.0696491	15.2643	1.32169e-52	2.00734e-51
NFE2L2	2281.48	-0.382347	0.0250584	-15.2582	1.45158e-52	2.2028e-51
PRKCD	1046.78	-0.619854	0.0406292	-15.2564	1.49283e-52	2.2635e-51
DUSP6	204.525	1.01256	0.0664315	15.2421	1.85798e-52	2.81483e-51
PTRHD1	556.173	0.81687	0.0535935	15.242	1.86189e-52	2.81842e-51
STAMBP	1424.53	-0.424343	0.0278457	-15.2391	1.9459e-52	2.94316e-51
HNRNPC	14816.3	-0.376183	0.0246985	-15.231	2.20243e-52	3.32839e-51
LARP1B	386.501	0.690246	0.0453333	15.226	2.37556e-52	3.58708e-51
DNASE2	1691.79	-0.53028	0.0348285	-15.2255	2.39601e-52	3.61497e-51
TSEN54	1038.09	0.599484	0.0394024	15.2144	2.8381e-52	4.27844e-51
HLA-E	9599.68	-0.812179	0.0533859	-15.2134	2.88356e-52	4.34339e-51
ZNF44	889.777	-0.480526	0.0315904	-15.2111	2.98296e-52	4.48942e-51
GLYCTK	379.15	0.793867	0.0522663	15.1889	4.19039e-52	6.30144e-51
GSAP	118.359	1.44721	0.0952828	15.1886	4.20782e-52	6.32245e-51
CHD6	2657.26	-0.552833	0.0363991	-15.1881	4.24187e-52	6.36838e-51
TBCD	3953.19	0.491355	0.0323725	15.1781	4.93634e-52	7.40492e-51
SLC4A2	1895.27	-0.489968	0.0323017	-15.1685	5.71839e-52	8.57103e-51
MAT2B	7700.69	-0.446051	0.0294184	-15.1623	6.2843e-52	9.41152e-51
ARL5B	1230.18	-0.517523	0.034133	-15.162	6.31371e-52	9.44783e-51
BTG2	7258.95	0.429221	0.0283163	15.1581	6.69851e-52	1.00155e-50
HIRIP3	734.446	-0.607438	0.0400844	-15.154	7.13135e-52	1.06539e-50
IPO4	625.351	-0.606812	0.0400786	-15.1405	8.7508e-52	1.30626e-50
RFX5	2722.71	-0.397046	0.0262322	-15.1358	9.40055e-52	1.40211e-50
ZFP36L2	16720.4	-0.451416	0.0298658	-15.1148	1.29317e-51	1.92722e-50
UBXN11	1215.78	0.582	0.0385272	15.1062	1.4738e-51	2.19461e-50
C6orf106	7474.79	-0.485033	0.0321099	-15.1054	1.49199e-51	2.21989e-50
APOBEC3F	408.804	-0.724081	0.0480396	-15.0726	2.4538e-51	3.64798e-50
ELMO1	2887.81	-0.436697	0.0289738	-15.0721	2.47028e-51	3.6695e-50
CCT4	4106.06	0.471116	0.0312817	15.0604	2.94825e-51	4.37595e-50
RHOF	5900.03	0.322208	0.0214106	15.049	3.50701e-51	5.20107e-50
NBN	1448.1	-0.489897	0.0325589	-15.0465	3.64048e-51	5.39463e-50
NPDC1	3989.66	0.508796	0.0338167	15.0457	3.68423e-51	5.45505e-50
RPS18	6741.28	0.771552	0.0512882	15.0435	3.81153e-51	5.63896e-50
SLC2A4RG	1936.83	0.535345	0.0355961	15.0394	4.05009e-51	5.98706e-50
FAM173B	182.362	1.04857	0.069725	15.0387	4.09801e-51	6.053e-50
PHKB	2709.68	-0.394883	0.0262581	-15.0385	4.10512e-51	6.05861e-50
MAP7D3	679.954	0.54041	0.035975	15.0218	5.28565e-51	7.79463e-50
ACAA2	2586.37	0.501163	0.0333695	15.0186	5.5471e-51	8.17341e-50
SLC25A37	1051.4	0.561952	0.0374172	15.0185	5.55145e-51	8.17341e-50
MT1F	169.869	-1.14051	0.0759691	-15.0128	6.05783e-51	8.91179e-50
TGFBR1	3402.95	0.600794	0.0400259	15.0101	6.30362e-51	9.26592e-50
YPEL3	4293.08	0.377388	0.0251458	15.008	6.50956e-51	9.56095e-50
EIF4A2	15862.3	-0.254109	0.0169402	-15.0004	7.30214e-51	1.07164e-49
CTSH	608.019	0.979557	0.065334	14.9931	8.14883e-51	1.19494e-49
CPEB3	274.542	-0.907847	0.0605659	-14.9894	8.61294e-51	1.26199e-49
SNX2	2274.85	-0.530192	0.0354425	-14.9592	1.35604e-50	1.98531e-49
ACSL5	2836.17	-0.352813	0.023589	-14.9567	1.40898e-50	2.06117e-49
WASHC4	4290.89	-0.44333	0.0296591	-14.9475	1.61661e-50	2.36302e-49
NLE1	402.762	0.821534	0.0549735	14.9442	1.69913e-50	2.48165e-49
ITGB2	15269.1	0.731919	0.0489894	14.9404	1.79977e-50	2.62654e-49
LYSMD2	459.43	-0.914789	0.061258	-14.9334	1.99855e-50	2.91431e-49
SDE2	990.173	-0.531507	0.0355946	-14.9322	2.03304e-50	2.96224e-49
IRAK2	172.512	1.14962	0.0769911	14.9318	2.04549e-50	2.97801e-49
RAD9A	1029.57	-0.620392	0.041549	-14.9316	2.05351e-50	2.98732e-49
YJU2	875.139	-0.521125	0.0349021	-14.931	2.07031e-50	3.00935e-49
SOS2	1067.28	0.621053	0.0416013	14.9287	2.14455e-50	3.11479e-49
DENND6B	305.572	0.917408	0.0614979	14.9177	2.52804e-50	3.66886e-49
NDUFA10	1363.29	0.417874	0.0280431	14.9011	3.23982e-50	4.69812e-49
PFKFB4	169.597	-1.08963	0.0731446	-14.8969	3.4514e-50	5.00097e-49
R3HDM2	3212.41	-0.319637	0.0214625	-14.8928	3.66915e-50	5.31228e-49
DDHD2	1871.12	0.34524	0.0232559	14.8453	7.46695e-50	1.08023e-48
RACGAP1	1472.68	-0.626107	0.0421789	-14.8441	7.59988e-50	1.09859e-48
BUB1	1994.19	-1.71005	0.115211	-14.8428	7.74796e-50	1.11894e-48
IDH1	1001.71	-0.582815	0.039266	-14.8427	7.75293e-50	1.11894e-48
ELK3	2716.38	0.44992	0.0303578	14.8206	1.07885e-49	1.55582e-48
RAB30	1600.04	-0.528784	0.0357094	-14.808	1.30033e-49	1.87374e-48
FBXO7	4169.26	-0.395672	0.026739	-14.7976	1.51898e-49	2.18709e-48
COX4I1	6879.47	0.635641	0.0429669	14.7937	1.60763e-49	2.31292e-48
ZBED4	1454.98	0.421511	0.0285037	14.7879	1.75233e-49	2.51911e-48
CPSF6	2974.4	0.397669	0.0268971	14.7849	1.83454e-49	2.63523e-48
KIF2C	813.455	-0.937815	0.0634795	-14.7735	2.1714e-49	3.11666e-48
PPP3CC	1725.22	-0.376837	0.0255739	-14.7352	3.82853e-49	5.49086e-48
ELMO2	2185.59	-0.392508	0.0266408	-14.7334	3.93588e-49	5.6404e-48
LRRC37B	1305.28	-0.487908	0.0331381	-14.7235	4.55682e-49	6.52287e-48
STARD7	4342.88	-0.447517	0.0303949	-14.7234	4.55881e-49	6.52287e-48
RPS2P5	1947.9	1.3891	0.0943579	14.7216	4.68266e-49	6.69485e-48
HDAC6	2769.15	-0.398877	0.0271039	-14.7166	5.04207e-49	7.20306e-48
NEDD1	1325.2	-0.489266	0.0332476	-14.7158	5.10293e-49	7.28432e-48
COPS2	2328.11	-0.476694	0.0324186	-14.7044	6.04466e-49	8.62189e-48
QSOX2	1230.74	0.505776	0.0344013	14.7022	6.2358e-49	8.8876e-48
ZHX2	1244.17	-0.443354	0.0301606	-14.6998	6.46696e-49	9.20988e-48
NME2	5654.42	0.603502	0.041058	14.6988	6.56326e-49	9.33975e-48
PTPN6	4557.74	-0.348846	0.0237392	-14.695	6.94431e-49	9.87432e-48
KMT2E	6061.66	-0.297976	0.0202852	-14.6894	7.54141e-49	1.0715e-47
CAPN3	387.46	-1.04062	0.0708854	-14.6803	8.62359e-49	1.22431e-47
KIAA0319L	2319.29	-0.487463	0.033215	-14.676	9.18739e-49	1.30334e-47
TSC22D1	687.451	-0.689653	0.0470153	-14.6687	1.02288e-48	1.44995e-47
PRKAR2A	1424.31	0.534605	0.0364568	14.664	1.09557e-48	1.55178e-47
EIF3M	5482.65	0.472986	0.0322602	14.6616	1.13572e-48	1.60741e-47
PPDPF	3273.43	-0.571468	0.0389927	-14.6558	1.23716e-48	1.74963e-47
SDHA	4880.94	-0.414324	0.028287	-14.6471	1.40527e-48	1.98584e-47
DYRK2	7834.24	0.371495	0.0253761	14.6395	1.57163e-48	2.21922e-47
KANSL2	1007.31	-0.457164	0.0312356	-14.636	1.655e-48	2.33514e-47
ZHX3	354.956	0.816831	0.0558232	14.6325	1.74359e-48	2.45823e-47
F2R	291.195	1.23049	0.0841874	14.6161	2.21656e-48	3.12265e-47
SRSF8	2468.48	0.479366	0.0328036	14.6132	2.31368e-48	3.25696e-47
PTBP1	7671.39	-0.262557	0.0179732	-14.6082	2.48869e-48	3.50063e-47
LGALS9C	91.9476	-1.67427	0.114626	-14.6064	2.5557e-48	3.59213e-47
MISP3	44.1251	2.30553	0.157902	14.6011	2.7651e-48	3.88345e-47
CASD1	791.39	0.619047	0.0424221	14.5926	3.13103e-48	4.39402e-47
CIR1	1885.51	-0.403882	0.0276881	-14.5869	3.40417e-48	4.77367e-47
DCAF5	3556.94	-0.331387	0.0227338	-14.5768	3.9461e-48	5.52937e-47
DCTN2	2737.7	0.623715	0.0427933	14.575	4.04878e-48	5.66892e-47
RBM22	2574.13	-0.441755	0.0303155	-14.5719	4.23723e-48	5.92823e-47
CIB2	33.797	-2.91553	0.200153	-14.5665	4.5869e-48	6.41254e-47
KDM5A	4732.75	-0.43726	0.0300371	-14.5573	5.24718e-48	7.33002e-47
C19orf38	80.8984	-1.60263	0.110145	-14.5502	5.82068e-48	8.12496e-47
RPS6KA2	561.234	-0.788264	0.0541851	-14.5476	6.04702e-48	8.43446e-47
THBS3	636.808	0.610157	0.0419486	14.5453	6.25172e-48	8.71334e-47
GNL2	1633.44	-0.381007	0.0262007	-14.5419	6.57655e-48	9.15908e-47
LUZP1	2198.52	-0.715862	0.0492326	-14.5404	6.72012e-48	9.35191e-47
HIST1H2AC	678.318	-0.705704	0.0485532	-14.5346	7.3094e-48	1.01642e-46
EED	1445.96	-0.451305	0.0310553	-14.5323	7.56444e-48	1.05109e-46
GOSR1	1594.25	-0.349524	0.0240606	-14.5268	8.19266e-48	1.13752e-46
FGD2	90.8492	-1.64531	0.113303	-14.5214	8.86826e-48	1.23039e-46
MCOLN2	135.644	-1.23025	0.0847478	-14.5166	9.50749e-48	1.31807e-46
RAD51B	231.618	-0.943687	0.0650078	-14.5165	9.52265e-48	1.31918e-46
ITGB7	21631.5	-0.401578	0.0276755	-14.5102	1.04342e-47	1.44435e-46
RFC1	3205.19	-0.373856	0.025775	-14.5046	1.13294e-47	1.56709e-46
TBX21	216.499	-0.946391	0.0652604	-14.5018	1.18051e-47	1.63165e-46
SUCLG2	3050.97	-0.494836	0.0341331	-14.4972	1.26166e-47	1.7425e-46
ALDOC	1090.33	0.629434	0.043434	14.4917	1.36676e-47	1.88623e-46
CPNE2	67.7495	1.71305	0.11833	14.4769	1.69573e-47	2.33847e-46
WBP1	1653.47	0.419414	0.0289748	14.4751	1.74007e-47	2.39781e-46
GPA33	3920.25	-0.446928	0.0308759	-14.475	1.74377e-47	2.40109e-46
IL9R	246.263	1.03914	0.071814	14.4699	1.87624e-47	2.58157e-46
PPP2R5C	12916.6	-0.336729	0.0232881	-14.4593	2.19038e-47	3.01152e-46
NIPAL2	316.142	0.828147	0.0573291	14.4455	2.67603e-47	3.67648e-46
MAU2	3869.93	-0.373562	0.0258605	-14.4453	2.68507e-47	3.68613e-46
MAP3K9	299.816	0.73838	0.0511236	14.4431	2.77267e-47	3.80354e-46
TBC1D15	3153.46	-0.345368	0.0239254	-14.4352	3.10742e-47	4.25954e-46
KLC2	646.358	0.622111	0.0431188	14.4278	3.45759e-47	4.73599e-46
LIMD2	20394.5	-0.386806	0.0268101	-14.4276	3.46828e-47	4.74708e-46
PRPF40A	5005.68	-0.303076	0.0210074	-14.4271	3.49426e-47	4.77906e-46
NSA2	3746.43	0.480801	0.0333287	14.4261	3.54784e-47	4.84871e-46
VPS37B	1505.77	-0.49476	0.0342972	-14.4257	3.56807e-47	4.87272e-46
HERPUD1	3469.18	-0.427577	0.0296437	-14.4239	3.66236e-47	4.99775e-46
PIAS1	2316.45	-0.360518	0.0250065	-14.417	4.04687e-47	5.51836e-46
THEM4	2669.35	0.407888	0.0283018	14.4121	4.34353e-47	5.91847e-46
SNX30	986.157	0.520681	0.0361376	14.4083	4.58872e-47	6.2479e-46
NMT2	4105.99	-0.345705	0.0239941	-14.4079	4.61567e-47	6.27993e-46
SIRT5	838.821	-0.459601	0.0319315	-14.3934	5.69505e-47	7.74272e-46
OTUD5	4041.37	-0.309709	0.0215207	-14.3912	5.87753e-47	7.98488e-46
KIF1C	3111.51	-0.447273	0.0310936	-14.3848	6.45068e-47	8.75703e-46
IRF5	250.65	-1.09745	0.0762971	-14.3838	6.53616e-47	8.86648e-46
GK	2080.57	-0.372762	0.0259178	-14.3825	6.6666e-47	9.03672e-46
POLR2A	6448.14	-0.400888	0.0278739	-14.3822	6.69307e-47	9.06589e-46
CASP17P	130.53	-1.41343	0.0982916	-14.38	6.90797e-47	9.35004e-46
GFPT1	1382.33	-0.449534	0.0312615	-14.3798	6.93019e-47	9.37319e-46
EFL1	1255.56	-0.78118	0.0543724	-14.3672	8.30922e-47	1.123e-45
FOXP1	5490.56	-0.289218	0.0201324	-14.3658	8.48777e-47	1.14629e-45
RCC2	1596.87	-0.453087	0.0315539	-14.3591	9.33956e-47	1.26039e-45
MAML2	1271.05	-0.48615	0.0338734	-14.3519	1.03587e-46	1.39689e-45
QSOX1	1158.6	0.515181	0.0359202	14.3424	1.18909e-46	1.60234e-45
SMARCA5	5410.73	-0.436323	0.0304244	-14.3412	1.20928e-46	1.62834e-45
AGPAT2	285.822	-0.838225	0.0584601	-14.3384	1.25915e-46	1.69425e-45
ARHGAP4	12926.8	0.360997	0.0251807	14.3363	1.29885e-46	1.74638e-45
RBMX	6026.68	0.299034	0.0208729	14.3264	1.49626e-46	2.01033e-45
TUBB4B	3097.37	-0.472849	0.0330064	-14.326	1.50566e-46	2.02147e-45
MED10	1566.03	-0.455172	0.0317755	-14.3246	1.53528e-46	2.05973e-45
RCC1	938.755	0.558437	0.0389862	14.324	1.54971e-46	2.07757e-45
C12orf43	376.409	0.771652	0.0538773	14.3224	1.58565e-46	2.12419e-45
GOLGA2P7	361.313	0.855041	0.059701	14.322	1.5937e-46	2.13341e-45
ZNF558	888.498	0.540104	0.0377775	14.297	2.28565e-46	3.05745e-45
HAUS3	1268.63	-0.492545	0.0344573	-14.2943	2.37362e-46	3.1728e-45
FAM172A	788.41	0.792363	0.055437	14.293	2.41853e-46	3.23048e-45
MST1R	37.3478	-2.79409	0.195534	-14.2895	2.54355e-46	3.395e-45
FAM13B	2198.04	-0.398444	0.0278912	-14.2857	2.68882e-46	3.58627e-45
HMCN1	87.7139	1.75073	0.122623	14.2773	3.03022e-46	4.03867e-45
TNFRSF1B	20306.1	0.348989	0.0244465	14.2756	3.10384e-46	4.13378e-45
FADS1	249.573	0.925699	0.0648526	14.2739	3.18283e-46	4.23284e-45
PRKCSH	9551.17	0.417534	0.0292516	14.2739	3.18285e-46	4.23284e-45
MFGE8	2355.42	0.429001	0.030079	14.2625	3.7479e-46	4.98068e-45
LIF	395.203	-1.97131	0.138244	-14.2597	3.90204e-46	5.18175e-45
AP1S2	1605.9	0.591019	0.0414609	14.2548	4.18229e-46	5.54988e-45
MT1E	113.218	-2.07106	0.145366	-14.2472	4.66443e-46	6.18519e-45
STAC3	154.696	-1.04934	0.0736631	-14.2451	4.80587e-46	6.36813e-45
MMP25	575.092	0.940564	0.0660339	14.2437	4.909e-46	6.50007e-45
AKIP1	799.53	-0.544766	0.038261	-14.2381	5.31318e-46	7.03016e-45
UXT	1259.47	0.741598	0.0520861	14.2379	5.32894e-46	7.04592e-45
DDX46	3947.88	0.322726	0.0226832	14.2275	6.18153e-46	8.16731e-45
LRP10	9372.79	-0.386181	0.0271541	-14.2218	6.7066e-46	8.85465e-45
DEDD	1332.5	-0.385521	0.0271087	-14.2213	6.75865e-46	8.91693e-45
ARHGEF6	10356	0.3586	0.0252163	14.2209	6.79352e-46	8.95647e-45
C1RL	857.876	0.602695	0.0423956	14.216	7.29218e-46	9.60698e-45
ZBTB43	787.73	-0.48369	0.0340266	-14.2151	7.38845e-46	9.7268e-45
PLIN3	1083.94	-0.526959	0.0370873	-14.2086	8.10433e-46	1.06616e-44
SP4	2234.68	-0.445793	0.0314233	-14.1867	1.10745e-45	1.45585e-44
SEC24A	1403.55	-0.436557	0.0307867	-14.18	1.21778e-45	1.59974e-44
MTURN	369.237	0.75647	0.0533505	14.1793	1.23151e-45	1.61661e-44
BOLL	29.4349	-4.35528	0.307251	-14.175	1.3081e-45	1.71592e-44
DHTKD1	1093.06	-0.425455	0.0300174	-14.1736	1.33504e-45	1.75e-44
DNAJB2	1834.69	-0.382457	0.0270043	-14.1628	1.55646e-45	2.03878e-44
UBE2S	1116.11	-0.631893	0.0446322	-14.1578	1.67178e-45	2.18827e-44
CBX4	2092.49	-0.405856	0.0286677	-14.1573	1.68436e-45	2.20316e-44
EIF4A1	11568.5	0.37233	0.0263053	14.1542	1.75872e-45	2.29878e-44
ARHGAP35	2096.5	0.365552	0.0258276	14.1535	1.77648e-45	2.32033e-44
SEPHS1	1246.34	0.457776	0.0323476	14.1518	1.82117e-45	2.37701e-44
PKMYT1	264.158	-1.16349	0.0822213	-14.1508	1.84765e-45	2.40986e-44
TBK1	1808.6	-0.419713	0.0296679	-14.147	1.94819e-45	2.53917e-44
NOL4L	1490.33	0.496282	0.0350843	14.1454	1.99323e-45	2.59602e-44
SLC2A11	193.51	1.10379	0.0781505	14.1239	2.70691e-45	3.52304e-44
CABIN1	3986.39	0.361508	0.0256107	14.1155	3.0478e-45	3.96387e-44
NFATC2	3741.35	-0.369727	0.0261963	-14.1137	3.12622e-45	4.06297e-44
ZNF10	265.392	0.87243	0.0618439	14.107	3.44106e-45	4.46898e-44
EPHA4	777.042	0.555285	0.0393654	14.1059	3.49236e-45	4.53238e-44
SLC45A4	497.768	-0.600844	0.0426411	-14.0907	4.33056e-45	5.61621e-44
ALDH5A1	231.783	0.979031	0.0695693	14.0727	5.58632e-45	7.23965e-44
RELA	3543.82	-0.376862	0.0267908	-14.0668	6.07181e-45	7.86325e-44
SLC37A3	1650.64	-0.388723	0.0276465	-14.0605	6.64326e-45	8.59722e-44
RAB4A	903.177	0.611686	0.0435349	14.0505	7.65359e-45	9.89771e-44
MRPS18A	668.577	-0.601632	0.0428402	-14.0436	8.42857e-45	1.08922e-43
HSPA1A	1311.69	-0.501208	0.035694	-14.0418	8.65078e-45	1.11715e-43
ACBD5	1351.53	-0.452406	0.0322317	-14.0361	9.37824e-45	1.21024e-43
TUFT1	260.923	-0.863169	0.061521	-14.0305	1.01464e-44	1.30844e-43
ACAA1	2914.71	-0.336112	0.024001	-14.0041	1.47142e-44	1.89615e-43
HDX	40.9417	-2.6461	0.189339	-13.9755	2.20087e-44	2.83417e-43
LINGO3	740.1	0.859995	0.0615449	13.9735	2.26361e-44	2.9129e-43
GJB6	128.341	1.60845	0.115109	13.9733	2.26937e-44	2.91826e-43
CYTH1	14952.2	-0.210978	0.015099	-13.973	2.27892e-44	2.92849e-43
TMEM14C	425.559	0.643836	0.0461637	13.9468	3.28947e-44	4.22411e-43
SLC41A3	829.15	0.643075	0.046128	13.9411	3.56465e-44	4.57426e-43
RPL24	15484.5	0.701484	0.0503279	13.9383	3.70784e-44	4.75467e-43
CA11	688.899	0.566533	0.0406832	13.9255	4.4364e-44	5.68494e-43
P2RY10	1867.83	-0.448727	0.0322409	-13.9179	4.92934e-44	6.31218e-43
MED13	3381.77	-0.402878	0.0289541	-13.9144	5.17954e-44	6.62792e-43
MAPK7	696.193	-0.491606	0.0353628	-13.9018	6.18016e-44	7.90283e-43
MRTFB	434.386	0.632738	0.0455347	13.8958	6.72111e-44	8.58855e-43
GIMAP5	5053.9	-1.02454	0.073732	-13.8955	6.74727e-44	8.61596e-43
CXCR4	6852.59	-0.308853	0.0222349	-13.8905	7.23524e-44	9.23263e-43
ATP2B4	7392.59	0.44382	0.0319546	13.8891	7.37539e-44	9.40491e-43
KLHL36	3237.26	0.425147	0.0306128	13.8879	7.50042e-44	9.55768e-43
CRTC3	3927.11	-0.293884	0.0211895	-13.8693	9.7183e-44	1.23753e-42
HELZ	3272.78	-0.481928	0.0348131	-13.8433	1.39676e-43	1.7774e-42
KDM3A	5093.32	-0.323107	0.0233582	-13.8327	1.61888e-43	2.05861e-42
PPP1R13B	478.049	0.681576	0.0493134	13.8213	1.89638e-43	2.40981e-42
2009-03-01	1465.95	0.43407	0.0314185	13.8157	2.04827e-43	2.60101e-42
TATDN1	608.575	0.625707	0.0452979	13.8131	2.12341e-43	2.69456e-42
TBC1D23	1546.44	-0.455521	0.0329875	-13.8089	2.25233e-43	2.85619e-42
GTF2IP1	1515.97	0.871498	0.0631606	13.7981	2.61577e-43	3.31476e-42
EPPK1	102.93	1.57256	0.113997	13.7948	2.73917e-43	3.46874e-42
ASB13	288.941	0.874084	0.0634217	13.7821	3.26671e-43	4.13391e-42
FIGNL1	311.084	-0.788925	0.0572508	-13.7802	3.35554e-43	4.2434e-42
CTDSP1	4419.34	0.326646	0.0237204	13.7707	3.82483e-43	4.8335e-42
ZNF581	1316.58	-0.557692	0.0405091	-13.7671	4.02002e-43	5.07666e-42
ATXN2L	8247.07	-0.373664	0.027142	-13.767	4.02585e-43	5.08052e-42
TMPO	5922.45	-0.359732	0.0261567	-13.753	4.88727e-43	6.16335e-42
POU5F1B	68.9352	-1.76609	0.128507	-13.7432	5.59426e-43	7.05008e-42
MVB12A	1080.17	-0.523979	0.0381796	-13.7241	7.28696e-43	9.17696e-42
CDCA5	446.806	-1.2499	0.0911197	-13.7171	8.02217e-43	1.00959e-41
EPRS	5568.68	0.320117	0.0233516	13.7086	9.02423e-43	1.13492e-41
AKT1S1	731.602	0.556706	0.0406278	13.7026	9.79796e-43	1.23138e-41
NAMPT	2404.58	-0.42002	0.0306935	-13.6843	1.25999e-42	1.58242e-41
CBX5	3313.57	0.551084	0.040285	13.6796	1.3434e-42	1.68603e-41
USP19	3698.43	-0.302158	0.0220946	-13.6756	1.41984e-42	1.78074e-41
MRFAP1	6057.32	-0.453796	0.0331978	-13.6694	1.54568e-42	1.93723e-41
SARS2	264.988	0.737637	0.0539789	13.6653	1.63684e-42	2.05008e-41
WDR12	732.889	0.533272	0.0390332	13.662	1.71172e-42	2.14241e-41
FBLN7	893.367	0.578126	0.0423174	13.6617	1.72004e-42	2.15135e-41
THRAP3	6052.98	-0.315675	0.0231126	-13.6582	1.80472e-42	2.25572e-41
APBB1IP	5374.44	0.343561	0.0251734	13.6478	2.08206e-42	2.60058e-41
CPNE7	56.836	1.69148	0.12395	13.6464	2.12054e-42	2.64684e-41
VAMP1	2229.46	0.675748	0.0495383	13.6409	2.28712e-42	2.85281e-41
NMRAL2P	84.1399	-1.41351	0.103934	-13.6001	3.99967e-42	4.98554e-41
DOCK10	6710.08	-0.219216	0.016123	-13.5965	4.20081e-42	5.23269e-41
SOAT1	1910.06	-0.332575	0.024465	-13.5939	4.35177e-42	5.41706e-41
OLAH	85.1858	1.53711	0.113283	13.5687	6.13705e-42	7.63416e-41
TNIP1	8759.71	-0.287502	0.021199	-13.5621	6.72032e-42	8.35403e-41
ZNF687	1592.15	-0.433439	0.0319709	-13.5573	7.17477e-42	8.91289e-41
CCDC97	2681.25	-0.422444	0.0312252	-13.5289	1.05551e-41	1.31032e-40
BNIP3L	1882.3	0.369886	0.0273444	13.5269	1.08459e-41	1.3455e-40
GRIP1	59.3919	-2.46659	0.182358	-13.5261	1.09725e-41	1.36029e-40
MR1	3016.79	-0.301983	0.0223407	-13.5172	1.23789e-41	1.53361e-40
BTG3	773.775	-0.483912	0.0358003	-13.517	1.24158e-41	1.53714e-40
LAPTM5	32552.1	0.548164	0.0405601	13.5149	1.27762e-41	1.58069e-40
TMC8	16403.7	0.549979	0.0406982	13.5136	1.30036e-41	1.60773e-40
RPL35A	10266.3	0.768384	0.0568638	13.5127	1.31595e-41	1.62591e-40
THEM5	125.969	1.24585	0.092219	13.5097	1.37096e-41	1.69273e-40
ZNF580	803.876	0.480508	0.0355847	13.5032	1.49739e-41	1.84759e-40
INF2	5873.65	0.377802	0.0279919	13.4968	1.63265e-41	2.01312e-40
MTHFD1L	595.281	-0.540296	0.0400358	-13.4953	1.66671e-41	2.05374e-40
CNIH1	1464.83	0.605726	0.0448901	13.4935	1.70688e-41	2.10182e-40
MSL3	4839.06	-0.489642	0.0363062	-13.4865	1.87875e-41	2.3119e-40
NAA10	844.959	0.581626	0.0431512	13.4788	2.08478e-41	2.56371e-40
GPR89A	690.719	-0.536344	0.0397996	-13.4761	2.16154e-41	2.65631e-40
PLXND1	117.989	1.54455	0.114645	13.4725	2.2719e-41	2.79006e-40
IFT27	547.129	0.640206	0.047528	13.4701	2.34581e-41	2.87889e-40
MAIP1	319.114	-0.717181	0.0532472	-13.4689	2.38394e-41	2.92372e-40
CWF19L2	1089.59	-0.45937	0.0341103	-13.4672	2.43872e-41	2.9889e-40
DCUN1D3	346.082	-0.709457	0.0526906	-13.4646	2.52793e-41	3.09616e-40
OTULINL	1398.51	-0.356805	0.0265092	-13.4597	2.701e-41	3.30593e-40
RHEB	1394.62	-0.558616	0.0415093	-13.4576	2.77733e-41	3.39708e-40
CNPPD1	4741.29	-0.428219	0.0318477	-13.4459	3.2559e-41	3.97977e-40
NAAA	1747.14	0.417466	0.0310539	13.4433	3.37261e-41	4.11692e-40
ZNF629	174.639	-0.925471	0.0688427	-13.4433	3.37204e-41	4.11692e-40
IQCE	340.675	0.687212	0.0511438	13.4369	3.67652e-41	4.48491e-40
TMEM43	3705.42	-0.307678	0.0229015	-13.4348	3.77903e-41	4.60689e-40
PLAU	222.124	0.926607	0.0689806	13.4329	3.88069e-41	4.72767e-40
NEK9	4689.35	0.241171	0.017963	13.426	4.25619e-41	5.18166e-40
SUSD1	246.725	1.06056	0.0790865	13.4101	5.27692e-41	6.42008e-40
HMGB2	9288.25	-0.544342	0.0406023	-13.4067	5.52467e-41	6.71702e-40
EIF3I	3482.33	0.427282	0.0318963	13.396	6.38278e-41	7.75519e-40
FAM111B	353.299	-1.04137	0.0777724	-13.39	6.91657e-41	8.39817e-40
HGSNAT	1087.82	0.423549	0.0316381	13.3873	7.17224e-41	8.70283e-40
UBA52	13130.2	0.576418	0.0430576	13.3871	7.19014e-41	8.71876e-40
CYTH4	4099.2	0.306489	0.0228987	13.3846	7.44317e-41	9.01961e-40
PRDX2	2277.96	0.610614	0.0456246	13.3834	7.55898e-41	9.15388e-40
CARMIL1	199.49	-1.48071	0.110641	-13.383	7.597e-41	9.19383e-40
RHOBTB2	287.186	-0.91797	0.0685932	-13.3828	7.62056e-41	9.21624e-40
SLC26A4	120.281	1.27954	0.0956917	13.3714	8.88088e-41	1.07334e-39
IMPDH1	1224.85	0.535893	0.0401193	13.3575	1.07134e-40	1.29396e-39
EXD3	553.632	0.75476	0.0565677	13.3426	1.3082e-40	1.57899e-39
RBMXL1	920.287	-0.622292	0.0466402	-13.3424	1.31188e-40	1.58239e-39
SLC12A2	569.803	0.559142	0.0419225	13.3375	1.40062e-40	1.68832e-39
MZB1	189.879	-0.983861	0.0738016	-13.3312	1.52494e-40	1.83696e-39
CCR1	27.1815	-4.8017	0.360331	-13.3258	1.63824e-40	1.97215e-39
PTOV1	2023.82	0.395854	0.029708	13.3248	1.6606e-40	1.99774e-39
SLC35B4	651.064	0.647096	0.0485839	13.3192	1.7912e-40	2.15345e-39
RHBDF2	570.17	-0.575676	0.043231	-13.3163	1.86106e-40	2.23596e-39
NUDT16	562.536	0.513865	0.038593	13.315	1.89394e-40	2.27397e-39
ABCB10	2454.79	-0.396098	0.0297555	-13.3118	1.97711e-40	2.37227e-39
MEF2A	1631.68	-0.405313	0.0304515	-13.3101	2.02195e-40	2.42448e-39
PPP1R15B	3688.67	-0.298382	0.0224187	-13.3095	2.03776e-40	2.44184e-39
SOCS7	530.247	0.698515	0.0525139	13.3015	2.26858e-40	2.71665e-39
SEMA4C	1048.18	0.670053	0.0503886	13.2977	2.38652e-40	2.85601e-39
ASF1A	2179.18	-0.410049	0.0308389	-13.2965	2.42669e-40	2.90219e-39
CPT1A	3937.7	0.449174	0.0337908	13.2928	2.54919e-40	3.0467e-39
TOR3A	1593.87	-0.483281	0.0363633	-13.2904	2.63261e-40	3.14435e-39
MRPL37	1392.98	0.497921	0.0374831	13.2839	2.87111e-40	3.42696e-39
IRAK1	2913.42	-0.319588	0.0240766	-13.2738	3.28405e-40	3.9173e-39
CHST2	358.983	0.780605	0.0588139	13.2724	3.34483e-40	3.9872e-39
SESN1	1376.98	0.37914	0.0285715	13.2699	3.46242e-40	4.12468e-39
MLLT3	4196.33	-0.371813	0.02802	-13.2695	3.47741e-40	4.13984e-39
STK39	1345.68	0.388093	0.0292611	13.2631	3.78852e-40	4.50728e-39
DRP2	41.3737	-2.24255	0.169094	-13.2622	3.83655e-40	4.56146e-39
ME2	3535.4	-0.378148	0.028514	-13.2619	3.85213e-40	4.577e-39
UCK2	352.606	0.710021	0.053568	13.2546	4.24469e-40	5.04015e-39
STRADB	1002.09	-0.524785	0.0396165	-13.2466	4.7192e-40	5.59996e-39
EPB41L5	191.781	-1.02519	0.0775302	-13.2231	6.45544e-40	7.65526e-39
CCT6A	3864.57	0.38154	0.028866	13.2176	6.94277e-40	8.22784e-39
SPPL2A	2533.55	-0.46322	0.0350499	-13.216	7.09274e-40	8.40012e-39
DNAAF5	598.288	0.514782	0.0389666	13.2108	7.59815e-40	8.99286e-39
TAZ	2296.49	0.384894	0.0291512	13.2033	8.39223e-40	9.92628e-39
TRIM33	3415.16	-0.269144	0.0203898	-13.1999	8.78428e-40	1.03833e-38
ESCO1	1318.43	-0.431138	0.0326833	-13.1914	9.83397e-40	1.16165e-38
RNASEL	1168.93	-0.417705	0.0316725	-13.1883	1.02538e-39	1.21046e-38
CTDSPL2	1641.4	-0.440531	0.0334175	-13.1827	1.10441e-39	1.30292e-38
MTCH2	501.935	0.541415	0.0410719	13.1821	1.11198e-39	1.311e-38
NUSAP1	1459.52	-0.676973	0.0513605	-13.1808	1.1318e-39	1.33351e-38
CHD8	5364.26	-0.330093	0.0250507	-13.177	1.19077e-39	1.40209e-38
SLC24A1	479.803	-0.768148	0.0583266	-13.1698	1.31012e-39	1.54163e-38
TMUB2	1641.53	-0.391931	0.0297747	-13.1632	1.42881e-39	1.68021e-38
ATG2A	3391.64	-0.39996	0.0303987	-13.1572	1.54791e-39	1.8191e-38
TXNL4B	532.225	-0.565222	0.0429684	-13.1544	1.60624e-39	1.88642e-38
RSL24D1	4154.34	0.322288	0.0245201	13.1438	1.8475e-39	2.16838e-38
EXOC1	2042.16	-0.305242	0.0232237	-13.1436	1.85305e-39	2.1735e-38
IFNLR1	137.486	-1.22429	0.0931737	-13.1399	1.9444e-39	2.27918e-38
NUDCD3	2591.18	-0.353764	0.026951	-13.1262	2.33006e-39	2.7295e-38
SPTBN5	234.749	0.841743	0.0641929	13.1127	2.78468e-39	3.25996e-38
EVI2B	6046.25	0.446084	0.0340209	13.112	2.80945e-39	3.28685e-38
ACY1	236.517	1.02105	0.0778981	13.1075	2.98424e-39	3.48912e-38
RBM45	538.634	-0.60501	0.0461583	-13.1073	2.99077e-39	3.49452e-38
DTL	189.364	-1.33959	0.10223	-13.1037	3.13665e-39	3.66263e-38
FYCO1	2864.02	-0.38481	0.029372	-13.1012	3.23916e-39	3.77991e-38
SUB1	4698.93	-0.518447	0.0395746	-13.1005	3.27155e-39	3.81527e-38
NADK	2174.48	-0.337741	0.0257855	-13.0981	3.37633e-39	3.93496e-38
PCNX1	4271.8	-0.37432	0.0285848	-13.0951	3.51355e-39	4.09228e-38
ZNF692	909.338	0.600745	0.0459141	13.0841	4.05927e-39	4.72487e-38
YY1AP1	2675.43	-0.322836	0.0246754	-13.0833	4.1023e-39	4.77193e-38
ATP7A	1254.23	-0.396499	0.0303064	-13.083	4.11824e-39	4.78742e-38
VILL	1188.19	-0.470021	0.0359265	-13.0829	4.12658e-39	4.79407e-38
P4HTM	1282.01	0.418962	0.0320285	13.0809	4.23201e-39	4.91343e-38
YARS	6724.15	-0.420831	0.0322067	-13.0666	5.11233e-39	5.93173e-38
TMEM170A	1054.68	-0.482723	0.0369475	-13.0651	5.21221e-39	6.04378e-38
MTFR1L	1323.3	0.381576	0.0292148	13.061	5.49678e-39	6.36972e-38
ATG16L2	2918.14	0.599751	0.0459608	13.0492	6.42325e-39	7.4386e-38
DNMBP	501.152	-0.745506	0.0571359	-13.048	6.52797e-39	7.55509e-38
USP13	183.567	1.05089	0.0805687	13.0434	6.92901e-39	8.01417e-38
HIST2H2BE	255.403	-0.724386	0.0555436	-13.0418	7.07914e-39	8.18263e-38
FZR1	2100.69	-0.325338	0.0249461	-13.0416	7.09156e-39	8.1918e-38
SMS	1413.09	-0.56667	0.0434656	-13.0372	7.51454e-39	8.67493e-38
RHBDD2	1604.72	-0.404531	0.0310384	-13.0332	7.9179e-39	9.13481e-38
SCAF11	7681.49	-0.331413	0.02543	-13.0324	8.00475e-39	9.22918e-38
RMC1	1493.99	-0.37533	0.0288025	-13.0312	8.13627e-39	9.37491e-38
CCNG1	7280.54	0.372348	0.0285764	13.0299	8.26786e-39	9.52053e-38
STRIP1	2047.78	-0.30229	0.0232065	-13.0261	8.69545e-39	1.00066e-37
ZFAND1	1487.06	0.328555	0.0252379	13.0184	9.62248e-39	1.10665e-37
PEX3	461.603	-0.62144	0.0477552	-13.013	1.03165e-38	1.18572e-37
MAML3	117.499	1.13338	0.0871258	13.0085	1.09454e-38	1.2572e-37
LGMN	480.872	-0.818888	0.0629586	-13.0068	1.11965e-38	1.28525e-37
TANK	2422.3	-0.514796	0.0396024	-12.9991	1.23751e-38	1.41964e-37
ZDHHC12	1142.05	-0.576926	0.0443931	-12.9959	1.2916e-38	1.48077e-37
MCM4	1027.7	-0.424792	0.0326913	-12.9941	1.3223e-38	1.51501e-37
SFMBT1	535.896	0.583724	0.04493	12.9919	1.36092e-38	1.55829e-37
FOSL2	2407.08	-0.530591	0.0408558	-12.9869	1.45119e-38	1.6606e-37
BTBD11	1117.74	-0.438044	0.0337529	-12.978	1.63118e-38	1.8654e-37
DUSP7	1289.39	0.436684	0.0336661	12.971	1.78632e-38	2.04154e-37
TATDN2	4503.98	-0.274238	0.021147	-12.9682	1.85286e-38	2.11626e-37
TC2N	3785.23	0.398796	0.0307687	12.9611	2.03282e-38	2.32035e-37
PRR7	87.827	1.41831	0.109442	12.9595	2.07537e-38	2.36744e-37
ARRB2	6575.2	0.280942	0.0216792	12.9591	2.08719e-38	2.37945e-37
ZBTB40	2431.95	0.498308	0.0384606	12.9563	2.16316e-38	2.46452e-37
POLR2M	2156.83	-0.430451	0.0332302	-12.9536	2.24129e-38	2.55195e-37
CKAP2L	465.901	-0.995333	0.0768449	-12.9525	2.27452e-38	2.58817e-37
OTULIN	2154.31	-0.285053	0.022011	-12.9505	2.33545e-38	2.65585e-37
SVIL-AS1	210.653	0.797332	0.0616866	12.9255	3.23058e-38	3.6715e-37
ZNF75D	1360.72	0.351218	0.0271818	12.921	3.42444e-38	3.8894e-37
ERP44	1955.83	-0.438666	0.0339534	-12.9196	3.48745e-38	3.95851e-37
GOLGA7B	1793.78	0.445437	0.0344852	12.9168	3.62103e-38	4.10757e-37
PGAM1	6491.57	-0.367715	0.0284765	-12.9129	3.80735e-38	4.31626e-37
CEP170B	256.104	0.876354	0.0678762	12.9111	3.89846e-38	4.4168e-37
KPNA5	930.389	-0.492474	0.0381602	-12.9054	4.19477e-38	4.74957e-37
BRD7	3948.04	-0.378601	0.0293426	-12.9028	4.34028e-38	4.91128e-37
CNBP	12992.2	-0.356542	0.0276391	-12.8999	4.50635e-38	5.09605e-37
PPP2R5D	3057.97	-0.383725	0.0297568	-12.8954	4.78062e-38	5.40287e-37
HABP4	1191.11	0.451471	0.0350152	12.8936	4.89247e-38	5.52587e-37
RPL12	18876.2	0.554877	0.0430555	12.8875	5.29553e-38	5.97741e-37
INAFM2	285.183	0.897254	0.0696573	12.881	5.76027e-38	6.49798e-37
PLEKHN1	287.864	-0.721403	0.0560334	-12.8745	6.26209e-38	7.05971e-37
CYFIP2	18159.1	0.296466	0.0230328	12.8715	6.51145e-38	7.33632e-37
COMMD6	1315.22	0.626304	0.0487017	12.86	7.55694e-38	8.509e-37
ZNF540	126.297	1.13127	0.0880297	12.851	8.48833e-38	9.55185e-37
SF3B4	2239.13	-0.403085	0.0313831	-12.844	9.28918e-38	1.04466e-36
RPL11	27169.2	0.686875	0.0534837	12.8427	9.45155e-38	1.06227e-36
PCED1A	1222.74	0.417246	0.0324895	12.8425	9.478e-38	1.06459e-36
SPIN3	660.891	0.513597	0.0400005	12.8398	9.81596e-38	1.10187e-36
NATD1	1369.69	0.400705	0.0312249	12.8328	1.0735e-37	1.20429e-36
STX10	1250.83	0.370741	0.0288905	12.8327	1.07613e-37	1.20651e-36
BACH1	1521.29	-0.464202	0.036177	-12.8314	1.09361e-37	1.22535e-36
C1QTNF6	580.864	0.937701	0.0731513	12.8186	1.28943e-37	1.44388e-36
RPL36A	9504.3	0.730257	0.0569725	12.8177	1.30503e-37	1.46045e-36
NEPRO	2011.99	0.318353	0.0248393	12.8165	1.3255e-37	1.48246e-36
TFE3	2192.3	-0.324051	0.0252852	-12.8158	1.337e-37	1.4944e-36
SUMF1	287.891	0.851104	0.066414	12.8151	1.34933e-37	1.50725e-36
ATP6V1E2	168.406	0.868623	0.0677893	12.8136	1.37666e-37	1.53685e-36
PRKACA	1920.78	0.495414	0.0386658	12.8127	1.39179e-37	1.55279e-36
LFNG	7890.85	-0.447186	0.0349129	-12.8086	1.46704e-37	1.63575e-36
METAP1D	115.578	1.40671	0.109852	12.8056	1.52603e-37	1.70049e-36
SLC9A3	947.642	0.492758	0.0384858	12.8036	1.56433e-37	1.7421e-36
NCAPG2	951.538	-0.608493	0.0475338	-12.8013	1.61284e-37	1.79503e-36
VRK2	565.079	-0.540922	0.042257	-12.8008	1.62306e-37	1.80531e-36
TOX4	3504.21	-0.30517	0.0238408	-12.8003	1.63219e-37	1.81436e-36
SYNE1	7856.55	-0.337082	0.0263356	-12.7995	1.65028e-37	1.83336e-36
HBP1	1734.07	-0.430779	0.0336647	-12.7962	1.72254e-37	1.91246e-36
ORAI3	952.729	0.464864	0.0363383	12.7927	1.80164e-37	1.99908e-36
MED8	908.263	-0.51729	0.0404412	-12.7911	1.83753e-37	2.03766e-36
ARFIP1	845.489	-0.543216	0.0424713	-12.7902	1.85972e-37	2.06102e-36
SLC4A11	263.963	1.01242	0.0791597	12.7896	1.87531e-37	2.07704e-36
SART1	3704.63	-0.348023	0.0272197	-12.7857	1.9705e-37	2.18115e-36
OXSR1	2594.8	-0.381415	0.0298331	-12.785	1.98983e-37	2.20121e-36
SND1	6206.75	0.376286	0.0294449	12.7793	2.13911e-37	2.36492e-36
UQCRH	2071.69	0.599679	0.046939	12.7757	2.24096e-37	2.47603e-36
GGA2	3950.53	0.250029	0.0195735	12.7739	2.29383e-37	2.5329e-36
ATP5MG	3264.26	0.6688	0.0523648	12.7719	2.35198e-37	2.59555e-36
PILRB	2370.13	-0.528646	0.0413956	-12.7706	2.39327e-37	2.63953e-36
ORC3	877.342	-0.45871	0.035922	-12.7696	2.42367e-37	2.67144e-36
PSEN2	132.53	-1.16405	0.0911695	-12.768	2.47438e-37	2.7257e-36
SIAH2	1258.71	-0.454407	0.0356117	-12.76	2.74037e-37	3.01688e-36
TXNRD2	472.159	0.625073	0.0490046	12.7554	2.90909e-37	3.2007e-36
STK11IP	1059.13	0.408611	0.0320398	12.7533	2.98973e-37	3.28745e-36
ZNF646	1573.8	-0.349828	0.0274331	-12.7521	3.03653e-37	3.3369e-36
MPRIP	5678.31	0.348076	0.0272964	12.7517	3.04984e-37	3.34951e-36
MIB2	1404.68	0.461482	0.0361938	12.7503	3.10499e-37	3.40803e-36
PARP6	2201.85	-0.554632	0.0435337	-12.7403	3.53151e-37	3.87385e-36
UFC1	3059.02	0.428372	0.0336254	12.7395	3.56492e-37	3.90816e-36
ZFP36L1	5207.68	0.431936	0.0339146	12.736	3.73067e-37	4.08742e-36
PFKFB3	3013.71	0.55648	0.0436945	12.7357	3.74455e-37	4.10017e-36
CARS	1901.46	-0.399991	0.0314075	-12.7356	3.75176e-37	4.1056e-36
FAH	298.211	0.681898	0.053551	12.7336	3.84514e-37	4.20528e-36
IGFLR1	2716	-0.333894	0.0262223	-12.7332	3.86537e-37	4.22488e-36
IRF4	2056.4	-0.407082	0.0319888	-12.7258	4.25305e-37	4.64584e-36
MAP3K11	3013.71	-0.327861	0.0257755	-12.7199	4.58545e-37	5.00594e-36
ICOS	3254.21	-0.308764	0.0242958	-12.7085	5.30098e-37	5.78363e-36
NEURL3	24.9349	-3.3558	0.264127	-12.7053	5.52668e-37	6.02629e-36
CTLA4	3628	0.3494	0.0275061	12.7026	5.71706e-37	6.23017e-36
CCSER2	5328.98	-0.316578	0.0249326	-12.6973	6.11679e-37	6.6618e-36
SLU7	3443.12	-0.32408	0.0255345	-12.6919	6.56026e-37	7.14053e-36
CLK1	4331.58	-0.488162	0.0384723	-12.6887	6.83488e-37	7.43501e-36
UBASH3B	1695.94	0.473594	0.037327	12.6877	6.91965e-37	7.52275e-36
NUP214	2367.41	-0.284114	0.0224191	-12.6729	8.36103e-37	9.08436e-36
XAB2	3111.49	-0.37116	0.0292898	-12.672	8.45551e-37	9.18156e-36
FLT1	42.7447	-1.94215	0.15331	-12.6681	8.88384e-37	9.64095e-36
PGD	1736.54	0.370134	0.0292539	12.6525	1.08392e-36	1.1756e-35
LIG1	1353.78	-0.434621	0.0343534	-12.6515	1.09828e-36	1.19047e-35
TXNRD1	4747.13	-0.389997	0.0308297	-12.65	1.11836e-36	1.21151e-35
MAPK1IP1L	2746.88	-0.330128	0.0261066	-12.6454	1.18645e-36	1.28451e-35
DTD1	374.851	0.662395	0.0524313	12.6336	1.37865e-36	1.49172e-35
CASC3	4504.62	-0.2123	0.016808	-12.6309	1.42667e-36	1.54276e-35
MAPK3	1665.55	0.351537	0.0278371	12.6284	1.47259e-36	1.59148e-35
EEF1A1P6	73.9838	1.53495	0.121598	12.6231	1.57428e-36	1.70037e-35
PHC3	5617.9	-0.453927	0.0359634	-12.6219	1.59928e-36	1.72635e-35
MORC4	554.811	0.552436	0.0437718	12.6208	1.62099e-36	1.74875e-35
SOCS1	1232.4	-0.780126	0.0618326	-12.6167	1.70726e-36	1.84074e-35
TAF5	424.192	-0.54076	0.0428679	-12.6145	1.75564e-36	1.89178e-35
FNDC10	199.311	0.961036	0.0762685	12.6007	2.09286e-36	2.25383e-35
TMCO4	697.968	-0.478988	0.0380184	-12.5988	2.1425e-36	2.30593e-35
APPL2	1714.3	0.326066	0.0258814	12.5985	2.15273e-36	2.31557e-35
FAM122C	668.432	-0.970053	0.0770381	-12.5918	2.3413e-36	2.51693e-35
MRPL10	1552.47	-0.426466	0.0338718	-12.5906	2.37898e-36	2.55593e-35
TUBGCP2	2371.16	0.335259	0.0266316	12.5887	2.43565e-36	2.61528e-35
NUFIP2	6124.98	-0.292126	0.0232054	-12.5887	2.43732e-36	2.61554e-35
CARD14	402.673	1.10962	0.0881498	12.5879	2.46207e-36	2.64055e-35
TPT1	140220	0.937093	0.0744695	12.5836	2.5993e-36	2.7861e-35
SULT1B1	1729.08	0.448568	0.0356524	12.5817	2.66183e-36	2.85145e-35
TMED5	3234.07	-0.34679	0.0275761	-12.5757	2.87072e-36	3.07342e-35
METTL2B	509.15	0.50577	0.0402373	12.5697	3.09932e-36	3.31621e-35
DMPK	372.211	0.665397	0.0530009	12.5544	3.75858e-36	4.01926e-35
WDFY4	1002.56	-0.421172	0.0335525	-12.5526	3.84481e-36	4.10907e-35
SOGA3	85.3452	-2.29877	0.183205	-12.5475	4.10319e-36	4.38265e-35
CFAP410	1371.92	0.398424	0.0317629	12.5437	4.30353e-36	4.59395e-35
P2RX5	713.858	0.744975	0.059483	12.5242	5.50716e-36	5.87538e-35
STX4	1931.66	-0.395359	0.0315859	-12.5169	6.03235e-36	6.43193e-35
PRDX4	492.072	-0.708465	0.0566124	-12.5143	6.2341e-36	6.64316e-35
PHF10	3664.73	0.264278	0.021138	12.5025	7.23568e-36	7.70597e-35
CENPI	188.71	-1.50724	0.120565	-12.5015	7.32887e-36	7.80068e-35
LRIF1	1124.97	-0.447868	0.0358293	-12.5001	7.45894e-36	7.93451e-35
SEMA6C	162.067	1.08674	0.0869929	12.4923	8.22618e-36	8.74558e-35
EIF4EBP3	321.305	-0.793322	0.0635235	-12.4886	8.61137e-36	9.14977e-35
LDB1	6052.84	0.246468	0.0197408	12.4852	8.99248e-36	9.54915e-35
PAQR8	1163.6	0.377508	0.0302435	12.4823	9.3258e-36	9.89737e-35
CNTRL	6335.24	-0.443678	0.0355447	-12.4822	9.33215e-36	9.89835e-35
RPL27A	21435.3	0.630629	0.0505387	12.4781	9.82606e-36	1.04162e-34
TTC13	1277.27	0.403337	0.0323318	12.4749	1.02316e-35	1.08398e-34
PRR11	447.706	0.630311	0.0505531	12.4683	1.11181e-35	1.17722e-34
DNAAF4	209.601	0.866206	0.0695086	12.4619	1.20522e-35	1.27539e-34
C2CD5	2876.47	-0.306459	0.0245942	-12.4606	1.22462e-35	1.29516e-34
ZNF395	2738.7	-0.329524	0.0264454	-12.4605	1.2254e-35	1.29524e-34
AAK1	4738.43	0.436618	0.0350602	12.4534	1.34055e-35	1.41613e-34
MEMO1	907.654	0.506518	0.0406874	12.449	1.41576e-35	1.49473e-34
BMPR2	1758.61	-0.482286	0.0387506	-12.4459	1.47258e-35	1.55291e-34
BTG1	23879.4	-0.35768	0.0287388	-12.4459	1.47243e-35	1.55291e-34
TOPBP1	2504.42	-0.296085	0.0238021	-12.4394	1.59604e-35	1.68215e-34
ULK2	261.122	0.864064	0.0694759	12.4369	1.64802e-35	1.73593e-34
NECAP1	1780.86	-0.550679	0.0442819	-12.4358	1.67113e-35	1.75925e-34
RAD50	1480.6	0.623497	0.0501417	12.4347	1.69392e-35	1.78222e-34
CSNK1A1	6728.61	-0.313769	0.0252489	-12.4271	1.86364e-35	1.95966e-34
COA6	633.511	-0.723363	0.0582097	-12.4268	1.86896e-35	1.96412e-34
RFWD3	1333.79	-0.383838	0.0308891	-12.4263	1.88122e-35	1.97587e-34
TMEM110-MUSTN1	873.915	-1.29182	0.103967	-12.4253	1.90548e-35	2.0002e-34
ESPL1	723.544	-0.960689	0.0773178	-12.4252	1.90743e-35	2.0011e-34
ENTR1	1393.18	0.337562	0.0271736	12.4224	1.97489e-35	2.07069e-34
USP7	6347	0.19309	0.0155459	12.4206	2.01994e-35	2.11671e-34
MGAT3	105.782	1.43771	0.115768	12.4188	2.06583e-35	2.16356e-34
LRRFIP1	9434.87	-0.19789	0.01594	-12.4147	2.17485e-35	2.27643e-34
MAP2K1	2865.85	0.34241	0.0275929	12.4094	2.32526e-35	2.43248e-34
CDKL5	150.644	-0.909577	0.0733324	-12.4035	2.50247e-35	2.61636e-34
IL10RA	24969.5	0.199728	0.0161054	12.4013	2.57029e-35	2.68574e-34
SYNPO2	130.083	-1.0887	0.0878035	-12.3993	2.63506e-35	2.75184e-34
TMEM67	144.537	1.26616	0.102173	12.3923	2.87499e-35	3.00069e-34
CH25H	23.5874	-4.42649	0.357379	-12.386	3.11253e-35	3.24676e-34
STARD3	2484.13	-0.316806	0.0255807	-12.3846	3.16758e-35	3.3023e-34
FBXW8	674.765	-0.459722	0.0371259	-12.3828	3.23957e-35	3.37543e-34
RPS25	10264.5	0.632852	0.0511116	12.3818	3.28078e-35	3.41642e-34
MZF1	825.312	0.743574	0.0600969	12.3729	3.66291e-35	3.81217e-34
MAP4	5395.51	-0.226672	0.018327	-12.3682	3.88462e-35	4.04063e-34
GPX1	1854.54	0.591185	0.0478027	12.3672	3.93305e-35	4.08867e-34
SUN2	26769.1	0.276667	0.0223728	12.3662	3.9824e-35	4.13762e-34
SLC35A5	918.401	-0.457675	0.0370165	-12.3641	4.08794e-35	4.24487e-34
SPIDR	1378.69	-0.383472	0.0310264	-12.3595	4.32798e-35	4.49157e-34
LMTK3	318.129	0.803454	0.0650109	12.3587	4.3691e-35	4.53168e-34
NRDC	6460.65	-0.226647	0.0183427	-12.3563	4.50511e-35	4.67009e-34
NCAPH2	972.712	-0.41316	0.0334385	-12.3558	4.53143e-35	4.69472e-34
DRG1	1121.48	-0.413309	0.0334643	-12.3508	4.82562e-35	4.99667e-34
PPM1F	927.878	0.407809	0.0330284	12.3472	5.04328e-35	5.21909e-34
PNPLA6	4069.32	0.410839	0.0332805	12.3448	5.19912e-35	5.37733e-34
CD59	5480.05	-0.501355	0.0406369	-12.3375	5.69285e-35	5.88465e-34
POLR1E	745.891	0.58694	0.0475891	12.3335	5.9793e-35	6.17726e-34
IFNAR1	3271.3	-0.315879	0.0256479	-12.316	7.43187e-35	7.67358e-34
DNAJA2	2992.79	-0.313678	0.0254756	-12.3129	7.72018e-35	7.96677e-34
PMPCB	2802.38	0.347462	0.028228	12.3092	8.08628e-35	8.33986e-34
OR52N4	122.033	-1.14245	0.0928184	-12.3085	8.15331e-35	8.40425e-34
PCBP2	19175.1	0.325925	0.026482	12.3074	8.26458e-35	8.51414e-34
GK5	637.79	0.89143	0.0724547	12.3033	8.6967e-35	8.95428e-34
POLD3	908.806	-0.618058	0.0502611	-12.2969	9.40751e-35	9.68068e-34
ERBB3	107.963	1.18487	0.0963568	12.2967	9.4356e-35	9.70413e-34
USP30	523.377	-0.561467	0.0456624	-12.296	9.51141e-35	9.7766e-34
IL2RG	16569.5	-0.410335	0.0333804	-12.2927	9.91527e-35	1.0186e-33
UBAP2	1335.02	-0.345733	0.0281369	-12.2876	1.05644e-34	1.08467e-33
USP1	2828.68	-0.324922	0.0264454	-12.2865	1.07023e-34	1.09822e-33
DGAT2	84.4063	-1.24271	0.101161	-12.2845	1.09686e-34	1.12491e-33
ATPAF1	1808.05	-0.472797	0.0385022	-12.2797	1.16371e-34	1.1928e-33
CDKN2D	921.452	-0.518412	0.0422183	-12.2793	1.17002e-34	1.1986e-33
C11orf21	3949.27	0.569626	0.0464016	12.276	1.21891e-34	1.24798e-33
E2F8	152.043	-1.02938	0.0838994	-12.2692	1.3253e-34	1.35576e-33
LRP8	743.256	0.856748	0.0698292	12.2692	1.32566e-34	1.35576e-33
EXT1	283.557	0.629861	0.0513375	12.269	1.3284e-34	1.35781e-33
OXR1	1793.07	-0.359657	0.0293161	-12.2682	1.34167e-34	1.3706e-33
FAM117A	4858.72	-0.334329	0.0272607	-12.2641	1.41107e-34	1.4407e-33
SMURF1	498.753	-0.517497	0.0421965	-12.264	1.41387e-34	1.44274e-33
ATP5PO	2502.53	0.417883	0.0340775	12.2627	1.43589e-34	1.4644e-33
RSBN1L	2584	-0.353205	0.0288126	-12.2587	1.50912e-34	1.53823e-33
FBXO31	1864.83	-0.377687	0.030824	-12.253	1.61853e-34	1.64882e-33
COX7A2L	2544.24	0.534917	0.0436774	12.247	1.74328e-34	1.77492e-33
MAP3K12	1624.8	0.373649	0.030513	12.2456	1.77455e-34	1.80575e-33
ARID5B	4246.79	-0.381017	0.0311173	-12.2446	1.79668e-34	1.82725e-33
TMEM179B	761.452	-0.556933	0.0454874	-12.2437	1.81607e-34	1.84595e-33
MRPL3	1503.38	0.482629	0.0394561	12.2321	2.09527e-34	2.12857e-33
POU2F1	731.077	-0.528564	0.0432172	-12.2304	2.13867e-34	2.17145e-33
GGA1	1842.26	0.460603	0.037672	12.2267	2.23935e-34	2.27241e-33
DCAF11	2363	-0.295134	0.0241421	-12.2249	2.28986e-34	2.32237e-33
PCIF1	2261.52	-0.354285	0.028989	-12.2214	2.3897e-34	2.42229e-33
TNPO3	2556.91	-0.270563	0.0221395	-12.2208	2.40615e-34	2.43761e-33
CMIP	1903.93	0.369119	0.0302146	12.2166	2.5345e-34	2.56622e-33
MELK	333.072	-0.715447	0.0585674	-12.2158	2.55986e-34	2.59046e-33
ZNF827	552.826	0.624529	0.0511263	12.2154	2.57195e-34	2.60126e-33
GPR107	1840.31	-0.358163	0.0293432	-12.206	2.88801e-34	2.9193e-33
IFT88	187.059	0.799789	0.0655433	12.2025	3.01578e-34	3.04677e-33
ALS2CL	941.788	0.492551	0.0403662	12.2021	3.03069e-34	3.06015e-33
PIDD1	1104.95	0.586178	0.0480495	12.1995	3.12838e-34	3.15704e-33
LINS1	1489.14	-0.386848	0.031711	-12.1992	3.14008e-34	3.1671e-33
ITGAV	748.537	0.427479	0.0350435	12.1985	3.16482e-34	3.19029e-33
ADAM22	85.9122	1.16401	0.0954572	12.1941	3.34345e-34	3.3685e-33
TMPRSS3	179.474	-0.96368	0.0790733	-12.1872	3.63836e-34	3.6636e-33
PHC1	1669.98	0.500138	0.041043	12.1857	3.70331e-34	3.72695e-33
SKA2	930.109	-0.528462	0.043368	-12.1855	3.71282e-34	3.73447e-33
TBC1D14	6808.02	0.328505	0.026987	12.1727	4.34495e-34	4.36789e-33
PA2G4	4722.64	0.302581	0.0248644	12.1692	4.53408e-34	4.5555e-33
CDK2AP1	333.624	0.719937	0.0591621	12.1689	4.5525e-34	4.5715e-33
MYOM1	117.292	1.27189	0.104537	12.1669	4.66646e-34	4.68337e-33
LIMS1	3541.08	-0.428081	0.0351886	-12.1653	4.75473e-34	4.76747e-33
SH2D1A	2482.62	0.417288	0.0343014	12.1653	4.75547e-34	4.76747e-33
VPS39	4835.34	-0.190859	0.0156975	-12.1585	5.16784e-34	5.17804e-33
LRRC59	1675.53	-0.38629	0.0317791	-12.1554	5.36673e-34	5.37437e-33
CLUAP1	1378.22	-0.435205	0.0358307	-12.1461	6.0142e-34	6.01947e-33
JMJD7-PLA2G4B	1504.13	0.757216	0.0623738	12.14	6.48577e-34	6.4879e-33
SLC40A1	50.1547	1.70879	0.140772	12.1387	6.5902e-34	6.58876e-33
RNF130	95.9183	1.22363	0.100812	12.1378	6.66293e-34	6.65783e-33
TENM1	103.567	1.35986	0.112044	12.1369	6.73368e-34	6.72485e-33
DIXDC1	395.423	0.806499	0.0664697	12.1333	7.03266e-34	7.01961e-33
ANKS6	142.189	1.06558	0.0878229	12.1333	7.03696e-34	7.02007e-33
CKS1B	471.884	-0.740366	0.0610645	-12.1243	7.85028e-34	7.82717e-33
RALY	5470.79	-0.350366	0.0289082	-12.12	8.2787e-34	8.24982e-33
MFNG	5880.24	0.335594	0.0276991	12.1157	8.72023e-34	8.68508e-33
RNF103	1642.34	-0.473135	0.0390835	-12.1058	9.8443e-34	9.79929e-33
TAP2	3235.03	-1.47554	0.121893	-12.1052	9.91756e-34	9.86683e-33
CNOT4	854.061	-0.40552	0.0335038	-12.1037	1.00985e-33	1.00413e-32
MORC2	3191.79	-0.262997	0.0217289	-12.1036	1.01127e-33	1.005e-32
TNKS2	5318.42	-0.263056	0.0217406	-12.0998	1.05905e-33	1.05192e-32
ABCA5	896.784	0.649738	0.0537119	12.0967	1.09918e-33	1.09118e-32
FANCM	323.812	-0.722902	0.0597822	-12.0923	1.16035e-33	1.15128e-32
ANKS1A	843.034	-0.42972	0.035542	-12.0905	1.18575e-33	1.17585e-32
BTN2A1	1621.53	-0.457302	0.0378242	-12.0902	1.19027e-33	1.17969e-32
HOOK2	302.457	0.739712	0.0612259	12.0817	1.3199e-33	1.30746e-32
HNRNPUL2	8059.91	-0.365917	0.030289	-12.0809	1.3332e-33	1.31992e-32
R3HCC1L	1164.59	-0.355817	0.0294652	-12.0758	1.41696e-33	1.40208e-32
INO80D	737.983	-0.476907	0.0395179	-12.0681	1.55666e-33	1.53949e-32
SLC25A35	384.483	0.845076	0.0700416	12.0653	1.60979e-33	1.59116e-32
IL17RA	4843.6	0.295616	0.0245065	12.0627	1.66164e-33	1.64153e-32
NSRP1	1361.99	-0.346717	0.0287471	-12.0609	1.69853e-33	1.67707e-32
NCAPD2	4979.08	0.284733	0.0236151	12.0573	1.77569e-33	1.75231e-32
MBTPS2	538.188	-0.517524	0.042925	-12.0565	1.79339e-33	1.76882e-32
SLC9A3R2	92.5427	1.20535	0.0999787	12.0561	1.80156e-33	1.77592e-32
IK	5363.52	-0.260939	0.0216491	-12.0531	1.86751e-33	1.83994e-32
SSRP1	3722.51	0.249906	0.0207531	12.0418	2.14154e-33	2.10879e-32
PRKCB	6910.12	0.29845	0.0247954	12.0365	2.28441e-33	2.24827e-32
PSMA2	2977.95	-0.486518	0.0404366	-12.0316	2.4237e-33	2.38407e-32
CCNDBP1	3883.11	0.288049	0.0239431	12.0306	2.45516e-33	2.41371e-32
PXK	902.646	-0.418409	0.0347834	-12.029	2.5013e-33	2.45775e-32
PLA2G12A	425.606	0.609616	0.0506846	12.0277	2.54288e-33	2.49726e-32
BCL2L11	636.281	-0.520107	0.0432927	-12.0137	3.00925e-33	2.95369e-32
DDIT3	518.159	-0.840514	0.0699649	-12.0134	3.0225e-33	2.9651e-32
SCAI	921.147	0.676875	0.0563453	12.013	3.03676e-33	2.97749e-32
TUBB	939.469	-0.48578	0.0404562	-12.0076	3.24233e-33	3.17734e-32
CCR4	21369.7	-0.244738	0.020384	-12.0064	3.28969e-33	3.22203e-32
CCDC107	834.922	0.505237	0.04209	12.0037	3.39681e-33	3.32516e-32
SMG1P7	202.911	1.02716	0.0855844	12.0018	3.4776e-33	3.40243e-32
RPL21P16	1408.44	1.25001	0.104191	11.9973	3.67205e-33	3.59075e-32
CSRNP2	738.2	-0.416774	0.0347546	-11.9919	3.919e-33	3.83019e-32
FN3K	69.1761	1.35425	0.113016	11.9828	4.37333e-33	4.27194e-32
USP6NL	114.542	-1.14315	0.0954845	-11.9721	4.97285e-33	4.85496e-32
MAP4K1	3285.93	0.293237	0.0244934	11.9721	4.97645e-33	4.85589e-32
CTSO	454.546	-0.578923	0.0483719	-11.9682	5.21671e-33	5.08761e-32
KIF11	1345.71	-0.563466	0.0470823	-11.9677	5.24692e-33	5.11435e-32
TOR1AIP1	3287.58	-0.301932	0.0252314	-11.9665	5.32154e-33	5.18432e-32
AHCYL1	3473.2	-0.323515	0.0270364	-11.9659	5.36053e-33	5.21952e-32
2008-03-01	2678	-0.425162	0.035532	-11.9656	5.3806e-33	5.23628e-32
USP33	2611.44	-0.291399	0.0243698	-11.9574	5.94212e-33	5.77966e-32
TMEM263	1350.93	-0.42872	0.0359005	-11.9419	7.15985e-33	6.96039e-32
TKTL1	40.5617	1.93326	0.16191	11.9403	7.29665e-33	7.08962e-32
GPBP1L1	4638.41	-0.265765	0.0222603	-11.9389	7.41566e-33	7.20142e-32
SAR1B	1401.93	-0.329804	0.0276304	-11.9363	7.65575e-33	7.43063e-32
USE1	469.803	0.613811	0.051463	11.9272	8.53516e-33	8.27979e-32
DGCR6L	1134.82	-0.400517	0.0335807	-11.927	8.56149e-33	8.30092e-32
STARD10	125.949	1.14297	0.0958344	11.9265	8.61014e-33	8.34367e-32
CMPK1	5675.67	0.426779	0.0357895	11.9247	8.80021e-33	8.52334e-32
ACP2	663.083	-0.428214	0.0359191	-11.9216	9.13141e-33	8.83943e-32
PIGX	651.292	0.534802	0.0448626	11.9209	9.21082e-33	8.91159e-32
EVL	40008	-0.466841	0.0391667	-11.9193	9.38488e-33	9.0752e-32
ERP27	126.877	0.989763	0.0830616	11.916	9.76672e-33	9.43944e-32
N6AMT1	313.472	0.650415	0.0545957	11.9133	1.00901e-32	9.74683e-32
CPSF3	1233.51	0.330505	0.0277596	11.906	1.10183e-32	1.06378e-31
NELL2	63.9653	1.61154	0.135357	11.9059	1.10333e-32	1.06467e-31
PDXP	259.339	0.800127	0.0672216	11.9028	1.14403e-32	1.10336e-31
PCYOX1L	2058.19	0.347699	0.0292139	11.9018	1.15784e-32	1.11609e-31
KCNQ1	699.427	0.677278	0.0569161	11.8996	1.18942e-32	1.14593e-31
FAM216A	214.924	0.785331	0.0660315	11.8933	1.28268e-32	1.23513e-31
IKBKE	3717.66	-0.406471	0.0341907	-11.8883	1.36101e-32	1.30986e-31
SLC7A6	7004.64	0.42516	0.0357805	11.8825	1.46003e-32	1.40442e-31
LAMP2	3746.16	-0.314923	0.0265089	-11.8799	1.5053e-32	1.44721e-31
MTMR2	754.53	0.433066	0.0364609	11.8776	1.54832e-32	1.48779e-31
PSMB4	4612.49	0.427527	0.0360034	11.8746	1.60365e-32	1.54014e-31
RNF40	2909.39	-0.358568	0.0302024	-11.8722	1.65134e-32	1.58511e-31
ADGRE5	7326.66	-0.306567	0.0258385	-11.8648	1.80412e-32	1.73086e-31
FAM219B	2867.83	0.261498	0.0220429	11.8632	1.839e-32	1.76266e-31
KMT5B	1539.67	0.367233	0.0309558	11.8632	1.8392e-32	1.76266e-31
PTGES2	1211.43	0.455807	0.0384262	11.8619	1.86739e-32	1.78875e-31
RPL34	12227.3	0.678985	0.0572578	11.8584	1.94696e-32	1.86398e-31
SDHC	2436.2	0.288812	0.0243565	11.8577	1.96316e-32	1.87851e-31
KANSL3	2857.15	-0.283331	0.0238953	-11.8572	1.97497e-32	1.88882e-31
FNBP1	15830.1	0.337843	0.0284974	11.8552	2.02195e-32	1.93274e-31
POU4F1	48.6239	1.68776	0.142429	11.8498	2.15669e-32	2.06047e-31
GBE1	474.83	0.731127	0.0617112	11.8476	2.21562e-32	2.11566e-31
APEX1	3617.94	0.317585	0.0268096	11.8459	2.25853e-32	2.15551e-31
PRKX	3773.66	-0.221239	0.0186899	-11.8374	2.50183e-32	2.38646e-31
WAC	6808.78	-0.268672	0.0227057	-11.8328	2.64069e-32	2.51761e-31
RAD51	214.624	-0.889186	0.0751588	-11.8308	2.70631e-32	2.57882e-31
FXYD6	37.8174	-7.56936	0.639817	-11.8305	2.7148e-32	2.58422e-31
INPP5D	5762.01	-0.236056	0.0199531	-11.8305	2.71455e-32	2.58422e-31
PLPPR2	223.017	0.779244	0.0658759	11.829	2.76514e-32	2.63077e-31
USP41	44.8712	-7.55871	0.639313	-11.8232	2.96266e-32	2.81723e-31
UHRF2	4505.23	-0.419109	0.0354692	-11.8161	3.22214e-32	3.06237e-31
ITGA5	3919.49	-0.31853	0.0269618	-11.8141	3.29959e-32	3.13435e-31
AURKB	600.89	-0.939078	0.0795307	-11.8077	3.56021e-32	3.38016e-31
OSM	243.252	-1.42976	0.121177	-11.7989	3.95235e-32	3.75053e-31
MYORG	304.378	0.65343	0.0553856	11.7978	4.00432e-32	3.79787e-31
ZFYVE19	1167.72	-0.347421	0.0294503	-11.7968	4.05282e-32	3.84188e-31
KEAP1	2763.12	-0.369685	0.0313483	-11.7929	4.24913e-32	4.02588e-31
RGL4	529.555	0.528089	0.0447847	11.7917	4.30598e-32	4.07763e-31
CCNI	16516.2	0.354327	0.0300491	11.7916	4.31215e-32	4.08136e-31
ACSL6	211.349	0.754881	0.064048	11.7862	4.5997e-32	4.35127e-31
SECISBP2L	3040.54	-0.346219	0.029377	-11.7854	4.64276e-32	4.38974e-31
MRPL17	651.302	-0.56693	0.0481191	-11.7818	4.8446e-32	4.57821e-31
FAM53B	3520.25	-0.417185	0.0354108	-11.7813	4.87382e-32	4.60344e-31
VSIG1	1784.62	0.425501	0.0361242	11.7788	5.01874e-32	4.73788e-31
PDCD4	5899.39	0.241487	0.0205316	11.7617	6.14637e-32	5.79941e-31
NAT8L	241.217	0.91526	0.0778172	11.7617	6.15063e-32	5.80043e-31
FAM200B	455.53	0.514731	0.0437879	11.7551	6.64841e-32	6.26664e-31
HMGN3	1000.09	0.419956	0.0357552	11.7453	7.46348e-32	7.03128e-31
NCDN	1298.47	-0.633104	0.0539129	-11.7431	7.6629e-32	7.21543e-31
GIPR	421.751	0.631316	0.0538066	11.7331	8.62765e-32	8.11967e-31
ZNF619	325.175	-0.603439	0.0514427	-11.7303	8.91337e-32	8.38426e-31
AHDC1	976.645	0.392583	0.0334788	11.7263	9.34356e-32	8.78439e-31
SNRNP25	323.179	0.670952	0.0572292	11.7239	9.60866e-32	9.02898e-31
KIAA1841	403.146	-0.534895	0.045662	-11.7142	1.07783e-31	1.01229e-30
ZRSR2	737.057	-0.463095	0.0395447	-11.7107	1.12391e-31	1.05502e-30
ZBTB24	1898.19	-0.361785	0.0308968	-11.7095	1.13979e-31	1.06938e-30
HIVEP2	4757.73	-0.303935	0.0259576	-11.7089	1.14779e-31	1.07633e-30
RPS24	16381.4	0.563523	0.0481356	11.707	1.17379e-31	1.10015e-30
C12orf75	985.076	0.596952	0.051006	11.7036	1.22229e-31	1.14502e-30
PGAP3	1287.2	0.384151	0.0328358	11.6991	1.2875e-31	1.20549e-30
TARSL2	517.658	0.531741	0.045468	11.6948	1.35433e-31	1.26742e-30
FXN	434.215	0.600097	0.0513138	11.6946	1.35752e-31	1.26975e-30
SLC39A14	353.082	0.728904	0.0623524	11.6901	1.43264e-31	1.33932e-30
SAFB	5223.63	-0.21973	0.0188178	-11.6767	1.67694e-31	1.56691e-30
SUMF2	4356.87	0.263182	0.0225394	11.6766	1.67954e-31	1.56855e-30
NUP160	1210.64	-0.325649	0.0278928	-11.675	1.71013e-31	1.59629e-30
CORO2A	701.193	0.897913	0.0769394	11.6704	1.80597e-31	1.6849e-30
TMOD3	3633.31	-0.281975	0.0241622	-11.6701	1.81165e-31	1.68934e-30
CBR4	518.527	0.553154	0.04744	11.6601	2.03874e-31	1.90012e-30
NRIP1	1192.58	-0.425928	0.03657	-11.6469	2.37864e-31	2.21578e-30
JAK1	21096.3	-0.225292	0.0193475	-11.6445	2.44793e-31	2.27917e-30
RPL31	15965.3	0.638444	0.0548353	11.6429	2.49274e-31	2.31971e-30
POLD2	769.349	0.489454	0.0420452	11.6411	2.54563e-31	2.36772e-30
RAP1B	6396.53	-0.394511	0.0339152	-11.6323	2.8252e-31	2.62642e-30
INAFM1	199.204	-0.894535	0.0769154	-11.6301	2.8974e-31	2.69217e-30
PPP4R3A	5575.83	-0.191806	0.0164945	-11.6285	2.954e-31	2.74336e-30
CDK5RAP2	2439.42	-0.305063	0.026238	-11.6267	3.01403e-31	2.79769e-30
SLC43A1	881.457	0.46948	0.0403796	11.6267	3.0163e-31	2.79838e-30
LNPEP	10074.3	-0.440365	0.0378951	-11.6206	3.23749e-31	3.00207e-30
MAGEF1	297.14	0.636948	0.0548247	11.6179	3.34259e-31	3.09795e-30
CSAG3	30.2869	-6.41581	0.553182	-11.598	4.21741e-31	3.90677e-30
DHRS7	1537.56	0.426516	0.0368124	11.5862	4.84195e-31	4.48304e-30
CBX6	3062.16	0.445321	0.038439	11.5851	4.90173e-31	4.53608e-30
GMPR	24.812	-3.59318	0.310214	-11.5829	5.03182e-31	4.65411e-30
TPM4	8044.49	0.292771	0.0252769	11.5826	5.05166e-31	4.67011e-30
COPG2	430.206	0.625909	0.0540475	11.5807	5.16123e-31	4.76899e-30
UBAP1	2166.44	-0.383606	0.0331416	-11.5747	5.53405e-31	5.11089e-30
CBLL1	5182.25	0.317105	0.0274005	11.573	5.64883e-31	5.21426e-30
CELSR2	132.722	1.42603	0.123229	11.5722	5.70103e-31	5.25979e-30
SLC7A5	830.234	-0.811642	0.0701596	-11.5685	5.95095e-31	5.48759e-30
LGALS3	2426.5	0.432834	0.0374152	11.5684	5.95745e-31	5.49082e-30
ANXA4	2103.84	-0.501208	0.043361	-11.5589	6.65195e-31	6.12784e-30
EZR	13636.2	-0.230313	0.0199345	-11.5535	7.08691e-31	6.52523e-30
HLA-DQB1	775.92	0.549371	0.0475678	11.5492	7.44989e-31	6.856e-30
WIPF2	2477.74	-0.337579	0.0292306	-11.5488	7.48261e-31	6.88265e-30
ADAM12	186.245	0.977603	0.0846642	11.5468	7.65872e-31	7.0411e-30
TIPARP	5587.97	-0.48285	0.0418267	-11.5441	7.91027e-31	7.26871e-30
TBL1XR1	3385.93	0.310088	0.0268704	11.5401	8.28042e-31	7.60501e-30
PSMA1	3185.55	0.312879	0.0271131	11.5398	8.31654e-31	7.63435e-30
DNAJB12	1322.03	-0.362319	0.0314268	-11.529	9.4224e-31	8.64516e-30
PNP	1837.8	0.331765	0.028782	11.5268	9.66471e-31	8.86303e-30
LBH	12740.7	-0.339185	0.0294287	-11.5256	9.79747e-31	8.98028e-30
WDR77	1262.76	0.368486	0.0319769	11.5235	1.00442e-30	9.20181e-30
KCTD15	36.9084	2.13686	0.185444	11.5229	1.01105e-30	9.25794e-30
PBK	171.798	-1.20337	0.104451	-11.5209	1.03484e-30	9.47104e-30
SIRPG	1486.88	0.408951	0.0355011	11.5194	1.05367e-30	9.63849e-30
[truncated: 7,845 more rows]

## Sheet: DE_PBS_vs_IFNA7
	baseMean	log2FoldChange	lfcSE	stat	pvalue	padj
NRCAM	4.1017	5.24627	0.800823	6.5511	5.71159e-11	2.38046e-10
CLDN9	2.92064	4.91969	0.837428	5.87477	4.23436e-09	1.55582e-08
MYCN	5.2935	4.60758	0.710788	6.48235	9.03033e-11	3.7017e-10
RPRM	4.27941	3.81276	0.700003	5.44677	5.12933e-08	1.75027e-07
MRPL45	1.12493	3.4467	1.26144	2.73236	0.00628824	0.0128435
IL36A	2.81814	3.37322	0.862135	3.91264	9.12936e-05	0.000236412
KRT2	1.10622	3.36708	1.05354	3.19597	0.0013936	0.00313435
ZNF488	4.83828	3.32158	0.623987	5.32315	1.01986e-07	3.40401e-07
SOX18	1.09233	3.29681	1.00737	3.27269	0.00106528	0.00243753
RPL21P106	1.91236	3.26956	0.949272	3.44429	0.000572571	0.00135058
IGHVIII-2-1	1.69648	3.2256	0.855926	3.76855	0.000164197	0.000413482
CEBPA	3.16186	3.12641	0.832294	3.75638	0.000172389	0.000433091
MYZAP	23.8	3.1055	0.314443	9.87621	5.27945e-23	3.79602e-22
NEFL	57.2596	3.0925	0.199367	15.5116	2.89596e-54	4.56723e-53
WNT9A	5.77334	3.07331	0.545579	5.63311	1.76993e-08	6.2397e-08
SRPX	1.69573	3.04924	1.11515	2.73437	0.00625	0.0127711
SOAT2	11.7716	3.03958	0.402842	7.54535	4.51091e-14	2.21573e-13
LAMA3	5.43577	3.02888	0.523837	5.7821	7.37739e-09	2.66277e-08
RNASE6	6.50338	3.01623	0.552507	5.45916	4.7838e-08	1.63543e-07
FNDC7	2.91893	2.93613	0.783015	3.74977	0.000176995	0.000444235
BCAR1	0.895246	2.88247	1.13912	2.53044	0.011392	0.0222865
GOLGA5P1	1.34151	2.83758	0.9623	2.94874	0.00319068	0.00681778
IGLV3-9	5.11134	2.79756	0.563267	4.96667	6.81123e-07	2.12445e-06
KLHDC8A	0.969932	2.7958	1.04662	2.67128	0.00755627	0.0152416
MTCO1P28	1.48145	2.78529	0.906074	3.07402	0.00211197	0.00463817
RAMP1	41.3119	2.7659	0.217356	12.7252	4.28242e-37	4.60779e-36
IGHV4-61	0.951471	2.75017	1.06825	2.57447	0.0100393	0.0198364
ZNF723	0.977077	2.7451	0.982606	2.79369	0.00521102	0.010763
GFRA2	11.9513	2.73373	0.353264	7.7385	1.00595e-14	5.11526e-14
RPL10P7	0.711533	2.73335	1.15537	2.36577	0.0179925	0.0339746
EBF4	11.9925	2.73076	0.359423	7.59763	3.01614e-14	1.49647e-13
IGHV1OR15-1	140.318	2.71819	0.117474	23.1387	1.89106e-118	6.85e-117
MRPS10P1	0.792216	2.71363	1.12108	2.42055	0.0154971	0.0296725
RAB37	1805.56	2.69669	0.078734	34.2506	4.26572e-257	3.50986e-255
CRIP3	3.71175	2.69643	0.673787	4.0019	6.28364e-05	0.000165549
FAM236B	1.71081	2.68385	0.987931	2.71663	0.00659496	0.0134247
RPS23P8	1.21231	2.6742	1.06871	2.50227	0.0123401	0.024007
RPL4P5	0.669144	2.65598	1.18174	2.24751	0.0246073	0.0453859
KCTD15	37.4375	2.65102	0.215766	12.2866	1.06941e-34	1.09125e-33
MIA	1.2321	2.64577	1.06149	2.4925	0.0126847	0.024622
SMIM10L2A	32.8706	2.64194	0.208806	12.6526	1.08237e-36	1.15368e-35
TMEM253	1.97287	2.62537	1.11738	2.34957	0.0187951	0.0353836
IGHV4-4	2.83838	2.6093	0.706462	3.69347	0.000221213	0.000549752
MNX1	1.48	2.6071	0.881378	2.95799	0.00309655	0.00662989
HES1	131.712	2.48114	0.135693	18.285	1.08931e-74	2.40973e-73
NAT8L	196.931	2.47525	0.189658	13.0511	6.26121e-39	7.00208e-38
SIGLEC6	5.61378	2.44322	0.553739	4.41223	1.02313e-05	2.90516e-05
HMCN1	84.9569	2.43966	0.140971	17.3062	4.22746e-67	8.45678e-66
MMP28	2.14208	2.41716	0.864592	2.79573	0.00517829	0.010699
AK5	243.759	2.41115	0.0781989	30.8336	9.30058e-209	6.08351e-207
ZNF503	7.94083	2.39825	0.444493	5.39547	6.83435e-08	2.31082e-07
SNAP23P1	2.12101	2.39755	0.852497	2.81239	0.00491746	0.0101937
FCGBP	55.7697	2.37755	0.217577	10.9274	8.52314e-28	7.26264e-27
GRM3	1.09217	2.36347	1.04536	2.26091	0.0237646	0.0439207
EIF3L	11848	2.33567	0.0523079	44.6524	0	0
TKTL1	40.8536	2.31348	0.180902	12.7885	1.90035e-37	2.06798e-36
IQSEC3P1	0.987614	2.29704	0.97789	2.34898	0.0188251	0.0354328
NEXMIF	7.02912	2.2907	0.40261	5.68964	1.27306e-08	4.52665e-08
MISP3	46.9072	2.28384	0.162513	14.0533	7.35138e-45	9.57576e-44
BEGAIN	3.76488	2.28291	0.573981	3.97733	6.96945e-05	0.000182902
PDIA2	1.7215	2.27848	0.882049	2.58316	0.00978986	0.019392
WNT10A	30.643	2.27156	0.286094	7.93991	2.02333e-15	1.06183e-14
RFLNB	2624.68	2.26065	0.0780904	28.9492	2.87541e-184	1.67585e-182
WFDC21P	1.52708	2.25926	0.984688	2.29439	0.0217678	0.0405476
SLC16A14	12.7956	2.24197	0.308461	7.26825	3.64183e-13	1.71252e-12
TTC4P1	1.48071	2.2349	0.937598	2.38365	0.0171419	0.0325001
RPL3P4	3.79768	2.22564	0.738258	3.01472	0.00257213	0.00557402
NEFM	5.63905	2.20114	0.466952	4.71385	2.43082e-06	7.25933e-06
MGAT3	98.9482	2.19937	0.131757	16.6927	1.48177e-62	2.73549e-61
RNF224	4.11506	2.19511	0.548786	3.99995	6.33568e-05	0.000166847
EIF3FP3	5.32404	2.17439	0.462194	4.7045	2.54486e-06	7.57873e-06
HES7	25.9874	2.17101	0.213378	10.1745	2.57842e-24	1.94952e-23
RHOD	1.28139	2.17046	0.931026	2.33125	0.0197401	0.0370171
ZNF98	1.71382	2.16133	0.884538	2.44346	0.0145473	0.0279982
HSD11B1	2.40083	2.15647	0.742405	2.9047	0.003676	0.00776628
IGHV1-3	10.2009	2.15641	0.35487	6.07662	1.22741e-09	4.67711e-09
GAS1	3.75957	2.1452	0.694818	3.08743	0.00201898	0.00444576
DNMT3L	6.02509	2.10406	0.466797	4.50744	6.56145e-06	1.89869e-05
SLC4A4	6.29812	2.10128	0.476078	4.41372	1.01608e-05	2.88603e-05
PLGLA	2.56404	2.08952	0.695155	3.00583	0.0026486	0.00573018
B3GALT2	57.6515	2.08523	0.181288	11.5023	1.28452e-30	1.18147e-29
PKP3	1.61594	2.08229	0.840764	2.47667	0.0132615	0.0256593
CXorf67	3.42896	2.07913	0.689912	3.01362	0.00258153	0.00559305
FOXD1	3.07391	2.07388	0.656684	3.15811	0.00158795	0.00354385
INHBC	1.1447	2.07225	0.922785	2.24565	0.0247263	0.0455782
EIF4BP6	4.45098	2.07204	0.53277	3.88919	0.000100581	0.000259501
F12	2.13786	2.07099	0.790496	2.61986	0.00879659	0.0175623
RGS9BP	12.4676	2.06936	0.330934	6.25311	4.02358e-10	1.57921e-09
KCTD16	3.83754	2.06842	0.55568	3.72232	0.000197403	0.000493072
OLAH	83.2915	2.04983	0.170703	12.0082	3.21676e-33	3.16011e-32
TRIM2	57.1065	2.04908	0.164308	12.471	1.07489e-35	1.11436e-34
RPL7P1	12.8794	2.04293	0.324226	6.30095	2.95827e-10	1.16967e-09
MMRN1	229.024	2.01874	0.0863474	23.3792	6.94963e-121	2.56333e-119
AHCYP5	2.07568	2.01079	0.699666	2.87393	0.00405398	0.00850849
FAM131B	6.74041	2.00848	0.469341	4.27935	1.8744e-05	5.1902e-05
NCR3	93.1447	2.00538	0.112768	17.7832	9.53996e-71	1.99396e-69
SLFN14	25.6098	1.9997	0.223882	8.93195	4.18555e-19	2.59054e-18
LYZ	483.81	1.9868	0.094226	21.0855	1.08141e-98	3.25569e-97
SLC18A1	1.63092	1.98322	0.85838	2.31042	0.020865	0.0390459
2011-09-01	182.022	1.97973	0.121343	16.3152	7.69897e-60	1.37119e-58
RPS3AP26	19.7582	1.96977	0.377959	5.21161	1.87213e-07	6.10524e-07
SLC40A1	51.2986	1.9674	0.182196	10.7983	3.50759e-27	2.92176e-26
AK8	2.06268	1.963	0.729813	2.68973	0.00715096	0.0144674
CALY	7.53997	1.95022	0.373434	5.22239	1.76632e-07	5.77539e-07
PLXND1	117.937	1.94989	0.12174	16.0169	9.74481e-58	1.65607e-56
PPP4R4	10.7169	1.94748	0.362887	5.36664	8.02153e-08	2.69718e-07
RPL15P3	2.85949	1.93859	0.69661	2.78289	0.00538763	0.0111075
RPL22P1	186.884	1.93601	0.493825	3.92043	8.83894e-05	0.00022925
AXIN2	64.9282	1.93429	0.133055	14.5375	7.00767e-48	9.78706e-47
WNT7A	2.964	1.93334	0.606366	3.18841	0.00143059	0.00321356
NAV2	7.29329	1.93309	0.417767	4.6272	3.70643e-06	1.09235e-05
RPLP0P6	5.94616	1.92374	0.430549	4.46811	7.89148e-06	2.26696e-05
FAM166B	4.59388	1.92094	0.504986	3.80395	0.000142405	0.000361208
VIPR1	948.465	1.91585	0.058107	32.971	2.11499e-238	1.62274e-236
IGHV1OR15-4	3.93835	1.91514	0.520546	3.6791	0.000234062	0.00057994
TFAP2A	1.6851	1.91214	0.762459	2.50785	0.0121467	0.0236685
ANTXRL	4.0326	1.9109	0.511122	3.73864	0.000185018	0.000463476
C1orf115	28.2245	1.90852	0.21416	8.91166	5.02762e-19	3.09696e-18
IL23A	250.108	1.90772	0.0746293	25.5627	3.97172e-144	1.77886e-142
NELL2	64.8785	1.87778	0.153415	12.2399	1.90349e-34	1.92938e-33
FZD8	6.49038	1.87497	0.433109	4.3291	1.4972e-05	4.18966e-05
KRT1	5.84678	1.87372	0.66994	2.79684	0.00516049	0.0106659
P2RX1	1.89327	1.87201	0.826929	2.26381	0.0235859	0.0436436
RPL3	61087	1.86745	0.0506147	36.8955	5.45038e-298	5.18899e-296
AJAP1	10.0011	1.86121	0.358108	5.19734	2.02161e-07	6.57737e-07
POU5F1P4	1.87086	1.86049	0.747077	2.49035	0.0127616	0.0247555
C3orf86	2.22545	1.85702	0.688241	2.69821	0.00697124	0.0141321
CD14	7.46603	1.85465	0.3992	4.64592	3.38557e-06	1.00038e-05
LSM14A	446.941	1.84837	0.250045	7.39212	1.44503e-13	6.94406e-13
ICAM4	86.5684	1.84808	0.118835	15.5516	1.55268e-54	2.45941e-53
NCF1C	22.4691	1.84219	0.257262	7.16077	8.02268e-13	3.69769e-12
RPL10P19	15.4682	1.83815	0.324822	5.65894	1.52308e-08	5.39667e-08
EIF4B	24224.5	1.83467	0.039298	46.6862	0	0
PIGZ	34.5874	1.83422	0.192359	9.53542	1.49283e-21	1.01936e-20
C3orf33	25.8219	1.83201	0.244147	7.5037	6.20401e-14	3.03018e-13
LPAL2	33.7167	1.82635	0.182419	10.0118	1.35225e-23	9.9391e-23
OSCP1	7.33767	1.81195	0.391061	4.63341	3.59683e-06	1.06125e-05
DDX4	5.29286	1.80595	0.485945	3.71638	0.000202097	0.000504382
LAIR1	42.1826	1.8035	0.217436	8.29441	1.09126e-16	6.09632e-16
CBX7	2360.61	1.8023	0.037585	47.9527	0	0
RNF39	7.30401	1.80192	0.388962	4.63264	3.61032e-06	1.06506e-05
C16orf74	192.787	1.79991	0.087519	20.5659	5.54372e-94	1.60011e-92
NCF1B	109.977	1.79436	0.12376	14.4987	1.23428e-47	1.7133e-46
EPPK1	103.576	1.79376	0.116757	15.3632	2.88943e-53	4.47923e-52
SUGT1P2	1.83484	1.78073	0.786051	2.26541	0.0234874	0.0434746
FAM170B	1.64697	1.77677	0.759078	2.34069	0.019248	0.0361726
RPL17	15654	1.76539	0.0584334	30.212	1.64733e-200	1.04738e-198
C9orf135	4.30219	1.76375	0.518877	3.39917	0.000675909	0.00158243
SLC34A3	7.31368	1.76234	0.415685	4.2396	2.23916e-05	6.1571e-05
PLCH1	2.87338	1.76199	0.685447	2.57057	0.010153	0.0200393
NXPH4	9.97346	1.75908	0.357109	4.9259	8.39735e-07	2.59866e-06
SLC14A1	1162.43	1.75828	0.06494	27.0754	1.91751e-161	9.65872e-160
CHRFAM7A	5.73778	1.75432	0.476962	3.67811	0.000234966	0.000581862
KRT72	5.56128	1.75022	0.417575	4.19138	2.77267e-05	7.5635e-05
NOTUM	5.8369	1.74515	0.415079	4.20438	2.61803e-05	7.15777e-05
KIT	3.26811	1.73825	0.642604	2.705	0.00683037	0.0138666
LRRN3	940.179	1.7371	0.0763089	22.764	1.04271e-114	3.66744e-113
ALOX12B	15.4708	1.73634	0.271093	6.40495	1.50422e-10	6.08107e-10
TRAJ48	3.15933	1.73372	0.579792	2.99024	0.0027876	0.00600946
BCL2L2-PABPN1	9.78702	1.7235	0.577745	2.98316	0.00285291	0.00613966
NODAL	11.9503	1.71892	0.316093	5.438	5.38821e-08	1.83619e-07
RPS3A	37456.5	1.71856	0.0708296	24.2633	4.78096e-130	1.89819e-128
FAM167B	5.85302	1.7172	0.419161	4.09677	4.18963e-05	0.000112333
EEF1G	47722.7	1.71234	0.0655173	26.1357	1.43201e-150	6.72862e-149
A2M	3.26757	1.71118	0.632354	2.70605	0.00680885	0.013826
RPS20P31	2.80053	1.70494	0.718352	2.3734	0.017625	0.0333291
CDKN2B	1184.08	1.69504	0.0768343	22.061	7.49001e-108	2.48084e-106
ADGRA2	8.67242	1.69365	0.432932	3.91205	9.15148e-05	0.000236883
GJB6	133.997	1.69211	0.121474	13.9298	4.17296e-44	5.38163e-43
EEF1B2	6333.54	1.69197	0.0614227	27.5462	4.90813e-167	2.56464e-165
ADGRF2	3.03042	1.68145	0.615838	2.73034	0.00632684	0.0129136
FZD1	18.8375	1.6772	0.335439	5.00003	5.73218e-07	1.79838e-06
N4BP3	84.4765	1.67358	0.119739	13.9769	2.15753e-44	2.79236e-43
HOPX	36.8517	1.66793	0.212397	7.8529	4.06531e-15	2.1013e-14
SLC16A11	5.18834	1.66534	0.473286	3.51869	0.000433686	0.00103943
KCNQ5	124.671	1.66412	0.0979207	16.9946	9.00462e-65	1.74936e-63
APBA1	9.39907	1.66277	0.494833	3.36026	0.000778687	0.00181116
KRT18P57	4.30872	1.65848	0.497084	3.33642	0.000848645	0.00196433
SASH1	45.0819	1.65431	0.159748	10.3557	3.94156e-25	3.07479e-24
ELOVL4	10.4871	1.65194	0.351049	4.70573	2.52959e-06	7.53819e-06
FREM3	41.0443	1.65132	0.179425	9.2034	3.46805e-20	2.24424e-19
RCVRN	3.92599	1.6447	0.550339	2.98853	0.00280327	0.00603965
TENM1	102.709	1.64383	0.145374	11.3076	1.20285e-29	1.0812e-28
CPNE7	60.4651	1.64223	0.13139	12.4989	7.5732e-36	7.89175e-35
DBNDD1	6.39708	1.64199	0.447158	3.67207	0.000240597	0.000595079
SLC35E1P1	3.15021	1.63994	0.602011	2.72411	0.00644746	0.0131447
RPL13AP7	4.7443	1.6388	0.481765	3.40165	0.000669803	0.00156834
HSPE1P18	34.6148	1.63524	0.181445	9.01233	2.0172e-19	1.26268e-18
RPL7P9	25.0692	1.63018	0.209529	7.78022	7.23993e-15	3.70534e-14
OOEP	5.08913	1.62691	0.454641	3.57845	0.000345636	0.000838119
EEF1A1P5	324.797	1.62537	0.0942227	17.2503	1.11361e-66	2.21795e-65
GOLGA8M	3.42543	1.61822	0.649223	2.49254	0.0126832	0.0246217
EEF1A1P6	76.5065	1.61735	0.128309	12.6051	1.97944e-36	2.09512e-35
HNRNPA1P21	17.593	1.61663	0.26874	6.0156	1.79227e-09	6.75874e-09
CHRM3	26.0658	1.60927	0.258629	6.22232	4.89848e-10	1.90948e-09
UPK2	10.7507	1.59983	0.317974	5.03132	4.87104e-07	1.53749e-06
ATP12A	5.9007	1.59941	0.488934	3.27121	0.00107088	0.00244911
RPL5	22773.3	1.59778	0.0529248	30.1897	3.23665e-200	2.05071e-198
NDNF	15.9285	1.59742	0.269971	5.91698	3.27902e-09	1.21412e-08
CRTAM	3.38166	1.5963	0.537655	2.969	0.00298768	0.00640886
GLIPR1L1	2.65714	1.5953	0.606984	2.62824	0.00858285	0.0171714
MAGI1	26.4648	1.59509	0.194507	8.2007	2.38997e-16	1.31456e-15
ANXA9	168.059	1.59466	0.0970287	16.435	1.07458e-60	1.94237e-59
EEF1A1	450941	1.59379	0.101095	15.7652	5.39863e-56	8.76506e-55
CDH12	2.5683	1.59207	0.670311	2.37512	0.0175431	0.0332089
ADAM22	81.8196	1.59104	0.10976	14.4957	1.29051e-47	1.78999e-46
SLC43A2	91.0158	1.59052	0.142381	11.1708	5.666e-29	4.98454e-28
TFP1	7.78137	1.5901	0.37676	4.22045	2.4381e-05	6.68998e-05
ZFYVE9	43.5979	1.58864	0.157447	10.09	6.11774e-24	4.55362e-23
PCED1CP	1.67513	1.58481	0.711961	2.22598	0.0260153	0.0477695
FAM27E3	18.645	1.58259	0.250695	6.31283	2.73985e-10	1.08615e-09
DYNC2H1	18.3279	1.58239	0.306628	5.16062	2.46127e-07	7.95092e-07
KLHL13	2.55067	1.58233	0.63693	2.4843	0.0129805	0.0251451
HOMER3	33.1814	1.57923	0.178244	8.85992	8.00687e-19	4.89402e-18
C11orf94	2.53216	1.5783	0.652805	2.41772	0.0156181	0.0298884
EEF2	105451	1.57795	0.0444557	35.4949	5.90004e-276	5.10887e-274
SLC25A27	12.307	1.57771	0.334849	4.71173	2.45628e-06	7.33173e-06
RPL10P9	2.65312	1.5769	0.6279	2.51139	0.0120258	0.0234406
ASB2	371.752	1.57551	0.08449	18.6473	1.32874e-77	3.10165e-76
TMEM117	35.5193	1.57538	0.162023	9.72317	2.40192e-22	1.687e-21
SIRPB3P	5.46065	1.57523	0.458081	3.43876	0.000584391	0.00137632
RPL6P27	8.47287	1.57193	0.334045	4.70575	2.52939e-06	7.53819e-06
CCDC197	4.7122	1.57128	0.556068	2.82569	0.00471783	0.00980895
MYOM1	114.47	1.5665	0.101719	15.4002	1.63193e-53	2.54941e-52
GSAP	121.71	1.56405	0.0999581	15.6471	3.47914e-55	5.58382e-54
RPL4	45770.7	1.56307	0.0548201	28.5127	8.15591e-179	4.57738e-177
PACSIN1	103.824	1.55563	0.118115	13.1704	1.29887e-39	1.48359e-38
GPATCH11	661.172	1.55035	0.0525736	29.4892	3.96386e-191	2.39465e-189
MAML3	115.051	1.54842	0.112073	13.8162	2.03578e-43	2.57074e-42
MGAT5B	5.56562	1.54738	0.458653	3.37376	0.000741503	0.00172843
SLC16A10	307.818	1.54561	0.0693903	22.2741	6.58823e-110	2.23926e-108
PRSS30P	3.96721	1.54448	0.599541	2.57611	0.00999188	0.0197513
P2RX6	5.68281	1.54124	0.420618	3.66423	0.000248082	0.00061309
C12orf57	1739.26	1.53744	0.0854258	17.9973	2.04513e-72	4.37513e-71
TRIM7	39.6273	1.53359	0.159305	9.62675	6.16455e-22	4.26871e-21
RPL7	36441.6	1.53269	0.0610143	25.1201	2.99816e-139	1.28886e-137
ARAP3	770.833	1.53157	0.0557711	27.4616	5.04378e-166	2.62046e-164
MSX2P1	10.6866	1.53114	0.314012	4.87606	1.08225e-06	3.31808e-06
EEF1B2P3	4.71953	1.53034	0.479979	3.18834	0.00143093	0.00321394
SPX	17.3058	1.52694	0.22374	6.8246	8.81686e-12	3.84936e-11
DMTN	119.888	1.52482	0.0883561	17.2577	9.7954e-67	1.95521e-65
SIRPD	4.22562	1.52464	0.658732	2.31451	0.0206397	0.0386482
C7orf57	6.81321	1.52264	0.514541	2.95923	0.00308413	0.00660408
GLTPD2	14.2786	1.52112	0.262437	5.79614	6.7859e-09	2.45611e-08
FMO7P	2.2875	1.52058	0.681485	2.23127	0.025663	0.0471655
RPL35AP32	4.68131	1.51943	0.478433	3.17584	0.00149401	0.00334741
STXBP1	110.913	1.5189	0.0994625	15.2711	1.19161e-52	1.82239e-51
NECTIN1	9.57997	1.51826	0.351383	4.32081	1.55455e-05	4.34424e-05
GPR182	2.12528	1.51641	0.668015	2.27002	0.0232061	0.0429934
FXYD2	15.0464	1.51574	0.297397	5.09671	3.45611e-07	1.10353e-06
PABPC1	88383.2	1.51194	0.0507071	29.817	2.34924e-195	1.45301e-193
SLC22A2	2.49173	1.50953	0.647491	2.33135	0.019735	0.037013
TMEM38A	143.933	1.50792	0.079709	18.9178	8.13711e-80	1.9418e-78
TGFA	10.7281	1.50771	0.337077	4.47291	7.71616e-06	2.2194e-05
LRRN1	14.1064	1.50548	0.251948	5.97535	2.29597e-09	8.59937e-09
TSSK5P	12.4874	1.50409	0.333142	4.51486	6.33571e-06	1.8357e-05
RPS3AP6	21.7399	1.50024	0.321838	4.66148	3.13947e-06	9.29472e-06
ROPN1L	26.5934	1.49793	0.20747	7.21999	5.19929e-13	2.41986e-12
EEF1A1P13	6.35403	1.4943	0.412052	3.62648	0.000287311	0.000704675
KRT15	5.70903	1.4892	0.430492	3.45929	0.000541597	0.00128084
ABCC6	13.2801	1.48442	0.368479	4.02851	5.61319e-05	0.000148725
GJC3	17.2264	1.48399	0.235033	6.31397	2.71969e-10	1.07839e-09
LRRC75B	11.9138	1.47965	0.290192	5.09887	3.41691e-07	1.0912e-06
DACT1	76.5815	1.47891	0.148091	9.98647	1.74696e-23	1.2804e-22
DEPDC7	16.2423	1.47667	0.243997	6.052	1.43063e-09	5.42535e-09
PTGDR2	87.5996	1.47659	0.136214	10.8402	2.22073e-27	1.86693e-26
TMEM273	1086.84	1.46667	0.0710795	20.6342	1.35256e-94	3.92891e-93
AVPR2	25.5861	1.46589	0.294719	4.97385	6.56358e-07	2.04896e-06
PATE2	5.00171	1.46529	0.435087	3.36782	0.000757652	0.00176472
INSC	2.49187	1.46451	0.621585	2.35608	0.0184687	0.0348304
ID3	293.751	1.4632	0.072389	20.213	7.52508e-91	2.0923e-89
DSG2	3.16947	1.46262	0.582849	2.50943	0.0120925	0.0235655
RPS27A	18945.5	1.45274	0.0585824	24.7983	9.35603e-136	3.89314e-134
CYGB	2.72211	1.45158	0.628845	2.30833	0.0209807	0.0392382
TNFRSF10D	391.143	1.44942	0.0501163	28.9212	6.46939e-184	3.74648e-182
CREG2	61.7751	1.44796	0.133618	10.8366	2.30867e-27	1.93907e-26
PFN1P3	3.78535	1.44701	0.532025	2.71981	0.00653193	0.0133053
TRAJ28	5.50337	1.44694	0.408949	3.53818	0.00040289	0.000969452
CDC14B	124.898	1.44617	0.104551	13.8322	1.62848e-43	2.06501e-42
LRP4	17.3471	1.43979	0.271442	5.30423	1.13149e-07	3.76624e-07
GPR160	302.415	1.43888	0.0820822	17.5297	8.49462e-69	1.74341e-67
CYP2A7	4.02311	1.43844	0.53894	2.66901	0.00760758	0.0153383
CCR10	9.42917	1.43637	0.363923	3.94689	7.91721e-05	0.0002067
SYN1	4.07801	1.43513	0.475474	3.01831	0.00254188	0.0055111
HOXA10	2.38245	1.42945	0.635334	2.24992	0.0244538	0.045121
OVGP1	93.7074	1.42507	0.102816	13.8605	1.09964e-43	1.40026e-42
NBL1	56.4868	1.42236	0.135808	10.4733	1.14619e-25	9.10147e-25
ADM	8.34987	1.42101	0.358488	3.96391	7.37312e-05	0.000193188
RPL23P2	9.5709	1.41992	0.332384	4.27192	1.93795e-05	5.35965e-05
RPL21P16	1425.27	1.41953	0.135105	10.5068	8.03423e-26	6.41046e-25
CTSF	374.045	1.41937	0.0523038	27.137	3.60145e-162	1.82929e-160
MST1L	7.49551	1.41916	0.395341	3.5897	0.000331056	0.000804802
FGF17	3.77426	1.41716	0.598502	2.36785	0.0178918	0.0338056
P3H3	4.10011	1.41344	0.479523	2.94761	0.00320245	0.00683971
STARD10	124.355	1.41309	0.101525	13.9187	4.87956e-44	6.2751e-43
NCF1	102.708	1.41302	0.0949856	14.8762	4.70584e-50	6.86215e-49
HRH1	16.3641	1.4077	0.262762	5.35733	8.44621e-08	2.83369e-07
RNASEK-C17orf49	15.1524	1.40102	0.332555	4.21289	2.52129e-05	6.90782e-05
RPS6	39821.5	1.39886	0.0627973	22.2757	6.35518e-110	2.16409e-108
SCNN1A	21.2461	1.39744	0.225291	6.20283	5.54584e-10	2.15344e-09
PXDN	4.48638	1.39684	0.542614	2.57429	0.0100447	0.0198407
PLAU	211.706	1.39534	0.08476	16.4622	6.85371e-61	1.24008e-59
IER3	29.9033	1.39421	0.303995	4.58628	4.51223e-06	1.32148e-05
ABCA3	203.849	1.39415	0.0732236	19.0396	8.00629e-81	1.94634e-79
PCDH8	3.34662	1.39399	0.616296	2.26189	0.0237043	0.043836
RPS4X	17530.8	1.39134	0.0660936	21.0511	2.23254e-98	6.69911e-97
ABCC4	411.405	1.38612	0.0634887	21.8325	1.13912e-105	3.71215e-104
ZMYND10	21.9608	1.38505	0.235513	5.88098	4.07847e-09	1.50036e-08
EBF1	15.4591	1.38459	0.267926	5.16782	2.36845e-07	7.66061e-07
PTPRG	15.3839	1.38277	0.281875	4.90563	9.31282e-07	2.87463e-06
LGR6	4.31298	1.38274	0.551725	2.50621	0.0122034	0.023769
BPIFA4P	4.57082	1.3811	0.485621	2.844	0.00445517	0.00929579
RPL10P16	9.36994	1.37658	0.318525	4.32173	1.54814e-05	4.32697e-05
SLC26A4	123.634	1.37546	0.103091	13.3421	1.31628e-40	1.54621e-39
PLIN1	3.97175	1.37382	0.473221	2.90312	0.00369461	0.00780287
SUSD1	241	1.37166	0.0826829	16.5894	8.31112e-62	1.51889e-60
SMAD6	20.3075	1.37166	0.234031	5.86102	4.60042e-09	1.68589e-08
ST8SIA6	96.1371	1.37154	0.0997021	13.7564	4.66351e-43	5.84837e-42
IL9R	241.715	1.37023	0.0756248	18.1188	2.26609e-73	4.94678e-72
KALRN	103.412	1.36901	0.136636	10.0194	1.25306e-23	9.2175e-23
ATP7B	53.1022	1.36765	0.147962	9.24324	2.39151e-20	1.55701e-19
SH2D4A	23.8411	1.36713	0.247152	5.53154	3.17423e-08	1.10006e-07
TNFRSF18	312.86	1.36705	0.0824821	16.574	1.07508e-61	1.96277e-60
IRAK3	38.9029	1.36704	0.166836	8.19391	2.52883e-16	1.38883e-15
RASGEF1A	12.0957	1.36201	0.284295	4.79083	1.66095e-06	5.0254e-06
EIF3F	4345.28	1.36115	0.0608039	22.3859	5.40555e-111	1.85461e-109
AFF2	25.6304	1.35459	0.195656	6.92336	4.41051e-12	1.95946e-11
PLCH2	660.991	1.3532	0.0532975	25.3896	3.28263e-142	1.43489e-140
COL6A1	6.42709	1.35317	0.354481	3.81734	0.000134901	0.000343322
TNNI3K	4.26905	1.35114	0.520949	2.59361	0.00949729	0.0188577
GPR61	11.7037	1.35019	0.304436	4.43505	9.20519e-06	2.62815e-05
DDX11L1	9.96284	1.34198	0.410144	3.27197	0.00106799	0.00244312
TSPAN32	1881.4	1.34142	0.0696905	19.2482	1.46178e-82	3.65627e-81
PRICKLE4	5.35548	1.33905	0.449953	2.97597	0.0029206	0.00627459
LPCAT2	25.3852	1.33856	0.214114	6.25162	4.06226e-10	1.5937e-09
XPNPEP2	69.3211	1.33596	0.208081	6.42038	1.35933e-10	5.5162e-10
ATP1B1	267.237	1.33548	0.0935688	14.2727	3.2357e-46	4.35836e-45
ETV2	12.9507	1.33462	0.281705	4.73766	2.16196e-06	6.48302e-06
CARNS1	218.439	1.3337	0.0899174	14.8325	9.02695e-50	1.30794e-48
NT5E	83.5619	1.33302	0.115296	11.5617	6.43959e-31	5.97436e-30
C1orf162	316.36	1.33171	0.0714051	18.6501	1.26044e-77	2.946e-76
MYBL1	385.74	1.32852	0.08811	15.078	2.26058e-51	3.39722e-50
RSU1P2	5.50166	1.32818	0.455588	2.91531	0.00355331	0.00753334
SH3GL1P3	52.917	1.32798	0.154512	8.59466	8.35152e-18	4.89568e-17
TNFSF11	7.76949	1.32583	0.333982	3.96977	7.19431e-05	0.000188694
FAAHP1	5.75804	1.32487	0.423128	3.13113	0.00174138	0.00386633
HIST1H2AI	6.93271	1.32357	0.347424	3.80968	0.000139149	0.000353737
ARHGAP32	28.5594	1.32031	0.19749	6.68545	2.3021e-11	9.81279e-11
PITPNC1	881.406	1.31864	0.0389069	33.8923	8.64862e-252	7.02082e-250
PNMA6A	7.00314	1.31746	0.382332	3.44587	0.000569227	0.00134287
PLEKHB1	401.889	1.31593	0.0514498	25.577	2.75197e-144	1.2356e-142
KRT73	6.39783	1.31585	0.431656	3.04838	0.0023008	0.00502194
NKD2	6.75418	1.3155	0.352784	3.72891	0.000192309	0.000480679
IGSF22	11.6195	1.31541	0.314557	4.18178	2.89239e-05	7.87472e-05
DAZL	5.30304	1.31401	0.446075	2.94572	0.00322208	0.00687599
FGF9	3.42233	1.31018	0.526468	2.48861	0.0128242	0.0248635
GPX4	1988.07	1.30613	0.0681779	19.1576	8.35972e-82	2.05423e-80
ZNF320	95.1959	1.30561	0.519975	2.5109	0.0120423	0.0234702
C2orf16	7.95787	1.30299	0.347102	3.7539	0.000174102	0.000437213
CHRNB3	4.0436	1.30285	0.543879	2.39549	0.0165983	0.0316012
EPX	27.3117	1.29835	0.185859	6.98569	2.83469e-12	1.27211e-11
LRRC70	6.50938	1.2978	0.417266	3.11025	0.00186928	0.00413466
PKHD1	7.49905	1.29779	0.366548	3.54056	0.000399273	0.000961258
QARS	7055.77	1.29548	0.041603	31.139	7.14237e-213	4.75739e-211
CFAP44	270.137	1.29457	0.082988	15.5994	7.34381e-55	1.17346e-53
MYLPF	9.52144	1.29358	0.311846	4.14815	3.3518e-05	9.06442e-05
ADARB1	933.858	1.2917	0.0482771	26.7559	1.0538e-157	5.12362e-156
CFAP43	3.38601	1.29153	0.508805	2.53836	0.0111373	0.0218187
CCR8	36.4287	1.29125	0.163428	7.90105	2.76566e-15	1.44265e-14
RPLP0	46830.8	1.28706	0.044832	28.7086	2.98086e-181	1.71116e-179
ERBB3	111.461	1.28685	0.102662	12.5349	4.81018e-36	5.0385e-35
DOCK3	272.729	1.28576	0.0773621	16.6201	4.9869e-62	9.15977e-61
MCHR1	13.2104	1.28541	0.297697	4.31785	1.57557e-05	4.39825e-05
ARRB1	718.958	1.28528	0.0466013	27.5803	1.91966e-167	1.00597e-165
REEP1	7.45456	1.28246	0.410547	3.12378	0.00178544	0.00395836
MAP2K6	337.04	1.282	0.0590875	21.6966	2.2109e-104	7.103e-103
RPL23	12352.3	1.28091	0.0604672	21.1836	1.35373e-99	4.11642e-98
VN1R108P	4.72261	1.28075	0.458186	2.79526	0.00518578	0.0107133
COLGALT2	12.8922	1.28061	0.268521	4.76914	1.85013e-06	5.582e-06
EPHA1	26.1834	1.28027	0.177192	7.22536	4.99792e-13	2.32793e-12
TP53TG5	24.9452	1.27857	0.215951	5.92063	3.20719e-09	1.1885e-08
CABLES1	103.329	1.27664	0.13057	9.77741	1.40764e-22	9.9481e-22
WNT10B	23.0392	1.27553	0.197212	6.46783	9.94224e-11	4.06452e-10
UBE2FP3	17.0017	1.275	0.246801	5.16608	2.39049e-07	7.73052e-07
TRAJ17	10.1266	1.27264	0.331166	3.84291	0.000121586	0.000311091
FAM19A1	46.5014	1.27227	0.160655	7.91927	2.38913e-15	1.25055e-14
OGFRL1	472.022	1.27182	0.0603022	21.0908	9.67093e-99	2.91635e-97
ZNF540	127.424	1.27176	0.0950285	13.383	7.60635e-41	9.02832e-40
ZBTB16	121.89	1.27173	0.0915145	13.8964	6.65628e-44	8.50582e-43
CDHR2	80.5623	1.26851	0.12335	10.2839	8.33046e-25	6.42141e-24
RPL21	13486.8	1.26734	0.0708259	17.8937	1.31954e-71	2.79332e-70
LILRA6	7.33531	1.26635	0.554008	2.28579	0.0222663	0.0414167
DUSP6	202.621	1.26628	0.0873279	14.5003	1.20708e-47	1.67682e-46
CTSH	602.072	1.26626	0.0911177	13.8969	6.61067e-44	8.45348e-43
EDAR	4.83106	1.26585	0.442171	2.86281	0.00419899	0.00879253
RPL6	23420	1.26484	0.0558522	22.6462	1.52163e-113	5.32103e-112
FGFR1	409.843	1.26455	0.0590599	21.4113	1.04796e-101	3.27988e-100
SLC25A5	5054.29	1.26411	0.0685257	18.4473	5.48412e-76	1.24188e-74
H1FNT	6.52421	1.26276	0.365792	3.45211	0.000556225	0.00131356
FN3K	73.4318	1.2619	0.1191	10.5953	3.13339e-26	2.53346e-25
RPS8	36213.6	1.25984	0.0623835	20.1951	1.08203e-90	2.99478e-89
IRAK2	176.068	1.25849	0.0827957	15.2	3.53636e-52	5.37669e-51
MYO5B	70.6378	1.25705	0.15007	8.37639	5.45746e-17	3.09733e-16
TSPOAP1	315.388	1.25686	0.0966863	12.9994	1.23369e-38	1.36956e-37
RPL9P9	228.509	1.25611	0.190383	6.59779	4.17318e-11	1.75254e-10
TBC1D12	11.3037	1.25584	0.349642	3.5918	0.000328403	0.000799208
CEACAM4	5.54134	1.25567	0.386715	3.24702	0.00116619	0.00265472
CYP4F22	6.59225	1.25559	0.390945	3.21168	0.00131963	0.00298138
SUMO2P19	5.28595	1.2539	0.487808	2.57047	0.0101561	0.0200432
TRGV1	8.29037	1.25317	0.34334	3.64995	0.000262293	0.000646454
RPL9P7	8.96495	1.25214	0.404468	3.09577	0.001963	0.0043309
OPN1SW	16.9544	1.25043	0.223562	5.59322	2.22892e-08	7.80487e-08
WNT1	7.77714	1.24965	0.374752	3.33461	0.000854196	0.00197642
CRTAP	3196.05	1.24853	0.0318463	39.2048	0	0
TMEM86A	33.7443	1.24625	0.165867	7.51355	5.75445e-14	2.81363e-13
NOG	755.705	1.24365	0.0644852	19.2859	7.06171e-83	1.77607e-81
GOLGA8VP	6.11882	1.24144	0.409597	3.03088	0.00243844	0.00530262
TUBBP10	6.26296	1.23803	0.405557	3.05266	0.00226823	0.00495441
LTA4H	3687.37	1.23644	0.0335646	36.8376	4.62577e-297	4.31359e-295
GOLGA6L9	133.465	1.23628	0.148562	8.32165	8.67462e-17	4.87301e-16
ZBTB46	103.098	1.23567	0.0954364	12.9476	2.42533e-38	2.67936e-37
RPS2P5	2112.25	1.2342	0.131802	9.36402	7.67613e-21	5.09241e-20
AR	32.5057	1.23353	0.212192	5.81327	6.12652e-09	2.22453e-08
PRR7	95.1202	1.22962	0.101027	12.1712	4.42615e-34	4.45407e-33
THEM5	132.325	1.22943	0.111306	11.0455	2.30505e-28	1.99691e-27
EGLN3	97.2017	1.22827	0.102984	11.9268	8.57828e-33	8.29279e-32
CD40LG	356.794	1.22811	0.0730422	16.8137	1.93712e-63	3.62765e-62
ADSSL1	9.79471	1.22711	0.307354	3.99248	6.53865e-05	0.000172093
EPHA4	693.298	1.22688	0.0481224	25.495	2.23799e-143	9.95001e-142
RPL22	13507.8	1.22526	0.0585156	20.9391	2.36037e-97	7.0018e-96
OR4D1	26.4915	1.221	0.210406	5.80307	6.51125e-09	2.35952e-08
TMEM67	152.318	1.22081	0.100738	12.1187	8.40442e-34	8.37403e-33
CPNE2	77.2575	1.21754	0.128668	9.46266	3.00218e-21	2.03094e-20
AMZ1	48.871	1.21723	0.140062	8.69065	3.60386e-18	2.1465e-17
CDKL4	51.1805	1.21246	0.149846	8.09138	5.89917e-16	3.17556e-15
P3H4	55.8938	1.21148	0.133471	9.07674	1.11874e-19	7.07342e-19
FANK1	59.4606	1.21113	0.147897	8.18898	2.63447e-16	1.4438e-15
ZSCAN31	22.4089	1.2098	0.207022	5.84383	5.10145e-09	1.86275e-08
MAP7	107.297	1.2095	0.143255	8.44302	3.09243e-17	1.77223e-16
COL5A2	35.4198	1.20502	0.172545	6.98382	2.87257e-12	1.28848e-11
HGD	4.22441	1.20489	0.474325	2.54022	0.0110781	0.0217191
FAM95C	48.4892	1.20329	0.156893	7.66945	1.72733e-14	8.66477e-14
RAC3	45.1338	1.2001	0.169536	7.07875	1.45463e-12	6.61605e-12
MEX3B	12.1238	1.19929	0.287024	4.17835	2.93627e-05	7.98701e-05
ACTG1	84067.3	1.19533	0.0382518	31.249	2.30584e-214	1.55294e-212
SLC4A11	266.868	1.19331	0.0891533	13.385	7.40249e-41	8.79783e-40
PFN1P4	7.55564	1.19297	0.349888	3.40957	0.00065066	0.00152626
VASH1	511.459	1.19287	0.0843542	14.1412	2.11687e-45	2.79747e-44
KLHL31	8.62508	1.19165	0.367646	3.24131	0.00118982	0.00270344
TRAJ21	6.93844	1.18977	0.408096	2.91542	0.00355207	0.00753158
PRKCA	3954.05	1.18725	0.0425404	27.9088	2.08732e-171	1.11635e-169
LZTS1	81.7383	1.18723	0.126271	9.4023	5.33819e-21	3.57268e-20
OXT	10.4016	1.18722	0.281422	4.21864	2.45784e-05	6.74109e-05
MADCAM1	25.6545	1.18704	0.200866	5.90961	3.42927e-09	1.26821e-08
DDX11L2	38.1631	1.18632	0.215826	5.49667	3.87032e-08	1.33216e-07
HIST1H4C	3.72676	1.18597	0.529134	2.24134	0.025004	0.0460241
ZNF449	338.953	1.1839	0.0595909	19.867	7.84872e-88	2.11439e-86
CDC42BPG	87.4511	1.18343	0.120681	9.80626	1.05815e-22	7.52792e-22
ADGRG5	160.161	1.18297	0.0940916	12.5725	2.99072e-36	3.149e-35
CEACAM19	23.0224	1.18293	0.23365	5.06281	4.13131e-07	1.31152e-06
BCORP1	231.413	1.18207	0.0855377	13.8193	1.94962e-43	2.46707e-42
PCYOX1	839.004	1.1814	0.0391524	30.1743	5.15532e-200	3.24375e-198
ANOS1	5.12934	1.18029	0.48296	2.44387	0.0145307	0.0279693
CELSR2	144.774	1.18023	0.102889	11.4709	1.84629e-30	1.69133e-29
SPON1	462.075	1.17973	0.0642297	18.3674	2.39507e-75	5.35694e-74
C3	17.9732	1.17947	0.219795	5.36623	8.03985e-08	2.70284e-07
MAN2B1	6399.8	1.17642	0.0462589	25.4312	1.14029e-142	5.02059e-141
RNF207	104.082	1.17386	0.0940818	12.477	9.96125e-36	1.03447e-34
ACER1	20.5327	1.17257	0.260281	4.505	6.63724e-06	1.92031e-05
CICP3	4.84493	1.16903	0.45277	2.58194	0.00982457	0.0194481
SVIL	330.47	1.16794	0.0672238	17.3738	1.30194e-67	2.62465e-66
SEC22B4P	66.5792	1.16568	0.135248	8.6188	6.76576e-18	3.9828e-17
IMPG2	50.6179	1.16412	0.147615	7.8862	3.1152e-15	1.62126e-14
TTC3P1	11.8135	1.16238	0.27267	4.26293	2.0176e-05	5.57145e-05
LRRC75A	1305.81	1.16186	0.0703071	16.5255	2.4033e-61	4.37017e-60
RPS2	44507.2	1.16054	0.0602954	19.2476	1.47957e-82	3.69566e-81
CD244	15.0021	1.15945	0.239899	4.83309	1.34433e-06	4.094e-06
C4orf50	84.8514	1.1586	0.116589	9.93751	2.8589e-23	2.07696e-22
IL9RP3	51.7681	1.15747	0.16179	7.15412	8.42135e-13	3.87484e-12
RPS5	15962.8	1.15527	0.0684494	16.8777	6.57059e-64	1.24979e-62
SNRPGP4	12.0344	1.15494	0.304618	3.79143	0.000149782	0.00037923
CD72	119.715	1.15237	0.0917886	12.5547	3.74789e-36	3.93712e-35
PABPC4	7522.62	1.15004	0.0276661	41.5686	0	0
ADAM12	187.655	1.14899	0.078941	14.555	5.42485e-48	7.59981e-47
GP1BA	85.1674	1.14659	0.118972	9.63748	5.55339e-22	3.84843e-21
BMF	929.431	1.14519	0.0467515	24.4953	1.65695e-132	6.74049e-131
SPAG8	39.6995	1.14426	0.160114	7.14655	8.8984e-13	4.08504e-12
ZNF92P3	6.12751	1.14405	0.394842	2.89748	0.00376168	0.00793348
DERL3	49.3688	1.14391	0.146825	7.79095	6.65085e-15	3.40866e-14
RASSF6	95.0864	1.14275	0.105211	10.8615	1.75884e-27	1.48343e-26
KCNH2	83.1433	1.14065	0.172556	6.6103	3.83555e-11	1.61336e-10
TCL1A	8.24181	1.14064	0.332865	3.42672	0.000610929	0.00143696
NAP1L1	12258.1	1.13972	0.0416104	27.3903	3.58049e-165	1.85492e-163
EXTL2	147.123	1.13964	0.0780778	14.5962	2.97005e-48	4.18986e-47
STBD1	15.5589	1.13962	0.383063	2.97502	0.00292965	0.00629188
ZMAT3	4520.9	1.1388	0.0498901	22.8261	2.52614e-115	8.95424e-114
CCER2	6.71986	1.13751	0.417657	2.72356	0.0064582	0.013164
RPL7A	17910.7	1.13736	0.0526648	21.5963	1.94734e-103	6.19062e-102
AMPD3	1047.32	1.13722	0.0420316	27.0564	3.21425e-161	1.61459e-159
CLEC3B	5.79033	1.13705	0.421606	2.69696	0.00699764	0.0141825
SPRED2	26.5245	1.13583	0.194586	5.83716	5.30983e-09	1.93572e-08
SEMA6C	168.695	1.13488	0.0860131	13.1942	9.47068e-40	1.08653e-38
NLRP3	4.39022	1.13478	0.461617	2.45828	0.0139606	0.0269404
NOXA1	34.1174	1.13419	0.170553	6.65008	2.92931e-11	1.24107e-10
KCTD12	803.162	1.13399	0.0424338	26.7238	2.48826e-157	1.20657e-155
SEMA4C	975.723	1.13188	0.0472927	23.9334	1.37495e-126	5.34231e-125
CAPN14	3.98983	1.13177	0.475398	2.38069	0.0172804	0.032749
KIAA1958	193.904	1.1283	0.0898403	12.5589	3.55071e-36	3.73215e-35
CCR2	152.597	1.12783	0.15582	7.23804	4.55216e-13	2.12574e-12
NID2	26.9186	1.12549	0.227777	4.94121	7.7641e-07	2.4109e-06
AZIN2	17.2157	1.12336	0.271427	4.13871	3.4927e-05	9.43143e-05
ZNF157	11.5339	1.12153	0.311813	3.59678	0.000322175	0.000785504
EPS8	139.993	1.12061	0.0837544	13.3797	7.95193e-41	9.41392e-40
RPS3	53137.8	1.11951	0.064508	17.3546	1.82179e-67	3.66453e-66
MATK	161.601	1.11922	0.0870424	12.8583	7.72081e-38	8.46264e-37
ANKRD34A	80.335	1.1191	0.120108	9.31741	1.19213e-20	7.84004e-20
NBPF2P	14.1453	1.11797	0.247452	4.51792	6.24506e-06	1.80972e-05
RPS3AP38	7.02712	1.11762	0.368743	3.03091	0.00243821	0.00530262
ADAMTS10	530.569	1.11718	0.0707847	15.7828	4.08635e-56	6.66422e-55
GTF2IP4	2255.72	1.11694	0.0427884	26.1038	3.29699e-150	1.54119e-148
CARD14	418.84	1.11694	0.0892702	12.5119	6.42563e-36	6.71515e-35
FBLN5	189.496	1.11526	0.0985732	11.314	1.11818e-29	1.00608e-28
OXNAD1	1100.19	1.11486	0.0517359	21.549	5.40683e-103	1.71285e-101
PFN1P8	11.7802	1.11419	0.386999	2.87904	0.00398882	0.00838529
HLA-DOA	11.0264	1.11387	0.465938	2.39059	0.0168212	0.0319553
ANKRD18A	40.2038	1.11284	0.16834	6.61068	3.82568e-11	1.60983e-10
ALS2CL	848.412	1.11274	0.0580773	19.1597	8.03109e-82	1.97615e-80
MAP3K15	6.15468	1.11248	0.364331	3.05348	0.00226201	0.00494201
AFF3	124.19	1.11136	0.106028	10.4818	1.04779e-25	8.33102e-25
CAMK1	105.05	1.11049	0.111967	9.91797	3.47751e-23	2.51932e-22
HSD17B14	27.9645	1.11023	0.193815	5.72828	1.01455e-08	3.62945e-08
SLC2A11	201.098	1.10855	0.0802003	13.8223	1.87017e-43	2.36819e-42
FAM153A	141.227	1.10722	0.11502	9.62633	6.19016e-22	4.28481e-21
ECSCR	20.9114	1.10698	0.211751	5.22772	1.71611e-07	5.6186e-07
RPL10	65698	1.10605	0.0983619	11.2447	2.4586e-29	2.19692e-28
CDNF	35.9608	1.10573	0.158789	6.96351	3.31907e-12	1.48363e-11
KLHL30	4.34615	1.10553	0.465838	2.37322	0.0176338	0.0333424
ZSCAN10	10.5651	1.10537	0.304817	3.62633	0.000287482	0.000705
TMX4	3653.47	1.10422	0.0328903	33.5729	4.16523e-247	3.35135e-245
C2CD4D	71.8469	1.10359	0.127496	8.65586	4.89207e-18	2.89764e-17
RHOT1P1	6.21995	1.10245	0.403159	2.73453	0.00624695	0.0127663
ISM1	12.0549	1.10044	0.263631	4.17418	2.99062e-05	8.12999e-05
RPL9	9870.77	1.09866	0.122573	8.96331	3.15068e-19	1.95602e-18
PJVK	29.6516	1.0972	0.198073	5.53936	3.03571e-08	1.05366e-07
FOXB1	7.7441	1.09681	0.389403	2.81665	0.00485277	0.0100676
OR10G2	13.9437	1.09607	0.269466	4.06756	4.75075e-05	0.000126742
TRABD2A	644.801	1.09546	0.0447593	24.4746	2.75539e-132	1.1159e-130
MUC20P1	14.4008	1.09544	0.314879	3.47893	0.000503418	0.00119646
C9orf43	10.8639	1.09503	0.31494	3.47695	0.000507154	0.00120471
CYP2D6	45.618	1.09459	0.23159	4.72639	2.28542e-06	6.83746e-06
CAND2	6.19174	1.09453	0.398699	2.74526	0.00604635	0.0123772
MID2	169.596	1.0943	0.0836713	13.0785	4.36852e-39	4.9005e-38
JAML	3547.5	1.09363	0.0370609	29.509	2.20836e-191	1.34304e-189
EEF2K	80.9825	1.09314	0.354335	3.08504	0.00203527	0.00448001
DNAJB13	74.2828	1.09299	0.139356	7.84312	4.39495e-15	2.26782e-14
MRPS15	1066.02	1.09218	0.0502659	21.7281	1.11267e-104	3.60013e-103
CLCF1	17.0181	1.09152	0.257599	4.23728	2.2624e-05	6.21817e-05
HADHA	7364.01	1.09021	0.0376739	28.9382	3.95114e-184	2.29545e-182
DOK6	13.3625	1.08945	0.354278	3.07513	0.00210408	0.00462196
FCGRT	61.6656	1.08877	0.141336	7.70343	1.32466e-14	6.68914e-14
CALCB	11.5692	1.08767	0.274826	3.95769	7.56778e-05	0.000197975
DPH5	1533.24	1.08719	0.0381719	28.4813	1.9962e-178	1.11006e-176
RPL13A	78522.4	1.0866	0.0895423	12.135	6.88851e-34	6.88624e-33
SYTL1	5577.21	1.08593	0.0547092	19.8491	1.12208e-87	3.00501e-86
SH3TC1	839.747	1.08409	0.0788599	13.747	5.30931e-43	6.64449e-42
RASSF2	1615.86	1.08293	0.0293923	36.844	3.65189e-297	3.42299e-295
OAZ3	37.476	1.08285	0.162498	6.66373	2.66958e-11	1.1334e-10
FAM173B	187.735	1.0824	0.0825303	13.1151	2.69654e-39	3.04369e-38
SIRPB1	95.8182	1.08221	0.126997	8.52155	1.57426e-17	9.12251e-17
EEF1A1P19	11.5334	1.08169	0.293849	3.6811	0.000232232	0.000575641
CDCP1	374.9	1.08092	0.0718429	15.0456	3.69221e-51	5.52131e-50
GNAO1	5.24266	1.08026	0.451205	2.39416	0.0166584	0.0316957
MEF2C	9.83099	1.07976	0.310483	3.47769	0.000505757	0.00120171
AHNAK	23640.4	1.07876	0.0705885	15.2824	1.00257e-52	1.53717e-51
NT5C3AP1	14.6131	1.0786	0.291411	3.70129	0.000214505	0.000533737
ICA1L	142.764	1.07701	0.111421	9.66609	4.20116e-22	2.92473e-21
RLN2	21.2218	1.07657	0.205265	5.24476	1.5649e-07	5.14577e-07
UMODL1	11.6428	1.07553	0.271283	3.96462	7.35136e-05	0.000192646
FAM124B	42.6762	1.07442	0.160103	6.7108	1.93556e-11	8.27756e-11
EVI2B	5385.97	1.07295	0.0453901	23.6383	1.55583e-123	5.93109e-122
RPSA	30258.1	1.07164	0.0625615	17.1294	8.9621e-66	1.75422e-64
RPS7	13266.6	1.07087	0.065874	16.2563	2.01517e-59	3.56457e-58
ISPD	12.5095	1.06811	0.293343	3.64116	0.000271416	0.000667852
RPS23	25099.5	1.0675	0.0917515	11.6347	2.74614e-31	2.56739e-30
PLAC9	30.9252	1.06657	0.212614	5.01648	5.26258e-07	1.65533e-06
SMG1P7	208.473	1.06601	0.0860793	12.384	3.1884e-35	3.27744e-34
RPL13	39305.3	1.0651	0.0685919	15.5281	2.23861e-54	3.53359e-53
LMCD1	96.9476	1.06463	0.113155	9.40862	5.02703e-21	3.37063e-20
IL7R	2116.46	1.0643	0.0590436	18.0256	1.22583e-72	2.64419e-71
NCR3LG1	16.4354	1.06267	0.269435	3.94407	8.01105e-05	0.000209
ANKDD1B	18.363	1.0619	0.260553	4.07557	4.59015e-05	0.00012271
BMP1	192.753	1.06009	0.0704211	15.0536	3.27018e-51	4.89424e-50
PSTPIP2	677.45	1.0592	0.0576466	18.374	2.12082e-75	4.75525e-74
PDE7A	3852.61	1.05625	0.0238564	44.2753	0	0
CCDC114	19.536	1.05571	0.22848	4.6206	3.82626e-06	1.12657e-05
C10orf55	13.724	1.05447	0.266224	3.96084	7.46868e-05	0.000195523
IQCN	82.7097	1.05405	0.115632	9.11561	7.82284e-20	4.98425e-19
GAPT	3.71721	1.05221	0.474233	2.21876	0.0265029	0.048606
ENO3	561.348	1.05197	0.0742344	14.1709	1.38744e-45	1.84021e-44
FHL1	208.19	1.05113	0.0889896	11.8119	3.3894e-32	3.23362e-31
PFN2	18.8824	1.05092	0.238761	4.40158	1.07464e-05	3.04712e-05
C11orf21	3621.96	1.0486	0.0693575	15.1187	1.2186e-51	1.8374e-50
PLXNA2	8.24128	1.04679	0.356182	2.93892	0.00329357	0.00701537
TOX2	61.7086	1.0467	0.145865	7.17582	7.18746e-13	3.32139e-12
SLC25A35	380.48	1.04646	0.070902	14.7592	2.68305e-49	3.85071e-48
PRR11	416.645	1.04565	0.060333	17.3313	2.73043e-67	5.48015e-66
ALKBH7	1131.2	1.04491	0.0783576	13.3352	1.44474e-40	1.69164e-39
TMEM170B	44.2216	1.04464	0.163851	6.37557	1.82284e-10	7.32682e-10
C19orf18	7.78684	1.04462	0.336175	3.10736	0.00188764	0.00417273
INPP4B	2820	1.04294	0.0692469	15.0611	2.918e-51	4.37074e-50
NSG1	59.0403	1.0421	0.157975	6.59666	4.2053e-11	1.76522e-10
MCAM	137.961	1.04171	0.081946	12.7121	5.06486e-37	5.44323e-36
RPS16	17060.4	1.04107	0.0887277	11.7334	8.59688e-32	8.10397e-31
TSPAN18	1186.09	1.04103	0.0540543	19.259	1.18639e-82	2.97152e-81
TNFRSF9	119.523	1.04089	0.112381	9.26217	2.00317e-20	1.30698e-19
MROH6	122.447	1.04078	0.0951345	10.9401	7.41083e-28	6.32669e-27
NT5M	57.3975	1.03934	0.128181	8.10837	5.13021e-16	2.7723e-15
LATS2	23.5048	1.03757	0.225375	4.60373	4.14986e-06	1.21869e-05
EIF3D	7688.12	1.03729	0.0445944	23.2604	1.11529e-119	4.08056e-118
NIPAL2	319.376	1.03715	0.0816149	12.7079	5.34674e-37	5.74278e-36
TPT1	142694	1.03595	0.0956231	10.8337	2.38242e-27	1.99824e-26
NOP53	20315.2	1.03583	0.0639392	16.2003	5.01796e-59	8.77371e-58
PFN1P6	51.5099	1.03433	0.189776	5.45027	5.02946e-08	1.71716e-07
PKMP3	8.20641	1.03365	0.335305	3.08271	0.00205124	0.00451298
HES6	50.9514	1.0316	0.153249	6.73149	1.67931e-11	7.2088e-11
PTGDS	354.915	1.03016	0.0671661	15.3375	4.29532e-53	6.63039e-52
ELOVL6	140.933	1.02947	0.102513	10.0424	9.9241e-24	7.32386e-23
MEIS3	5.6721	1.02883	0.425429	2.41833	0.0155921	0.0298417
SSX7	8.8649	1.02825	0.386782	2.65847	0.00784953	0.0157824
TRIB2	5874.35	1.02791	0.0376279	27.3179	2.60324e-164	1.341e-162
FAM171B	11.8733	1.02787	0.320041	3.21169	0.00131958	0.00298138
TRPC1	191.034	1.02624	0.0765335	13.4091	5.35074e-41	6.39276e-40
RACK1	39318.3	1.02601	0.0522209	19.6474	6.08467e-86	1.57837e-84
FADS1	253.429	1.02564	0.062294	16.4645	6.60533e-61	1.19633e-59
FLT4	178.172	1.02425	0.0895353	11.4396	2.64964e-30	2.41872e-29
CRYL1	459.121	1.0241	0.0513081	19.9597	1.23362e-88	3.3531e-87
MGLL	30.5358	1.02398	0.170986	5.98865	2.11586e-09	7.94276e-09
ATP5MC2P3	7.55194	1.02262	0.344474	2.96863	0.00299128	0.00641583
COL15A1	11.0897	1.02226	0.268892	3.80175	0.00014368	0.000364237
CTSK	215.141	1.02203	0.0982977	10.3973	2.55083e-25	2.00191e-24
TAS2R14	8.87399	1.02179	0.433588	2.35659	0.0184438	0.034789
C14orf132	11.6642	1.02087	0.268548	3.80143	0.000143863	0.000364651
PGLYRP2	5.34388	1.02063	0.440191	2.31861	0.0204159	0.0382607
ATP2B1	1318.49	1.02038	0.0407115	25.0637	1.23792e-138	5.29653e-137
KANK2	90.1156	1.01995	0.117797	8.65857	4.77731e-18	2.83058e-17
TRAJ36	8.62947	1.0199	0.352716	2.89156	0.00383329	0.00807793
NBEA	33.7082	1.01926	0.169622	6.00897	1.867e-09	7.03473e-09
AKR7A3	5.90351	1.0189	0.388982	2.61939	0.00880874	0.0175827
RPL10A	19234.2	1.0182	0.0631935	16.1124	2.0874e-58	3.59104e-57
FXYD1	25.9047	1.01773	0.234657	4.3371	1.44375e-05	4.04893e-05
UBE2Q2P2	15.6426	1.01762	0.279765	3.6374	0.000275401	0.000677108
RPL32P29	80.9656	1.01679	0.120362	8.44778	2.96896e-17	1.70308e-16
GTF2IP1	1536.04	1.01642	0.122444	8.30111	1.03145e-16	5.76722e-16
RNF175	62.5569	1.01603	0.136292	7.45481	8.99961e-14	4.36048e-13
FCRL2	29.7703	1.01581	0.219675	4.62415	3.76136e-06	1.10818e-05
TMEM71	686.505	1.01459	0.0495538	20.4745	3.63512e-93	1.04096e-91
IGF2R	8449.92	1.01358	0.042793	23.6858	5.05349e-124	1.93052e-122
KLRB1	29.1272	1.01326	0.191027	5.30428	1.13119e-07	3.76594e-07
NUPR2	11.5406	1.01279	0.317059	3.19432	0.00140161	0.00315084
VCL	1691.28	1.01217	0.0696895	14.5241	8.53073e-48	1.18959e-46
MMP11	4.58568	1.01206	0.429922	2.35407	0.0185693	0.0349984
SLC9A3R2	100.984	1.01204	0.105585	9.58513	9.23428e-22	6.33885e-21
SLC45A1	19.3672	1.01162	0.293813	3.44309	0.000575118	0.00135588
PIP5K1B	296.151	1.0116	0.101259	9.99026	1.68135e-23	1.23331e-22
ENTPD1	208.345	1.01155	0.0999602	10.1195	4.52765e-24	3.3867e-23
LDHB	26925.3	1.01099	0.0498773	20.2696	2.38615e-91	6.68563e-90
HNRNPA1P16	14.4496	1.01066	0.259757	3.8908	9.99156e-05	0.000257858
INHBE	9.93704	1.01053	0.315997	3.1979	0.00138432	0.00311387
FAHD2B	296.264	1.01051	0.0557527	18.1249	2.02707e-73	4.43566e-72
PHEX	17.5471	1.01026	0.272649	3.70535	0.000211097	0.000525691
ASL	586.839	1.00981	0.0575682	17.5412	6.95052e-69	1.42812e-67
WDFY2	1108	1.00773	0.0453598	22.2163	2.39092e-109	8.06613e-108
CELA2B	5.85776	1.00749	0.415917	2.42233	0.0154214	0.0295462
NFIA	35.1917	1.00743	0.155272	6.48817	8.68853e-11	3.56883e-10
VPS37D	6.89411	1.0057	0.379679	2.64881	0.00807766	0.016216
IER5L	68.3997	1.00486	0.118739	8.46273	2.61182e-17	1.50105e-16
TRAJ16	11.2863	1.00461	0.300368	3.34459	0.000824042	0.00191005
SLC25A6	14508.1	1.00439	0.0500247	20.0778	1.15321e-89	3.15337e-88
GPR152	8.9829	1.00401	0.319414	3.14328	0.00167068	0.00371662
EIF3E	13884.2	1.00367	0.0464546	21.6053	1.59994e-103	5.10409e-102
MRPS27	1850.47	1.00328	0.0397473	25.2415	1.40235e-140	6.07152e-139
STRCP1	10.8413	1.00174	0.323982	3.09195	0.00198845	0.00438225
RP9P	10.9974	1.00164	0.269273	3.71979	0.000199386	0.000497957
OR2A42	63.9059	1.00111	0.174957	5.72203	1.05258e-08	3.7618e-08
CAVIN1	38.8509	1.00096	0.150618	6.6457	3.01784e-11	1.27768e-10
BCAS2P2	43.8715	1.00095	0.156521	6.39497	1.60577e-10	6.48298e-10
CACNA1I	218.974	0.999546	0.102297	9.77103	1.49927e-22	1.05833e-21
SLC37A2	50.9704	0.999296	0.135872	7.35471	1.91339e-13	9.12486e-13
LRRC4B	7.85954	0.999267	0.363508	2.74895	0.00597857	0.0122495
PLEKHA1	1309.03	0.997557	0.0379056	26.3169	1.22812e-152	5.80055e-151
RTN4R	47.468	0.997101	0.14474	6.88892	5.62163e-12	2.48478e-11
FLRT1	6.28001	0.996772	0.357715	2.7865	0.0053281	0.0109948
SOWAHD	7.46831	0.996217	0.35946	2.77143	0.0055811	0.0114804
KLHL3	697.802	0.996157	0.046298	21.5162	1.09877e-102	3.46876e-101
RPL26	18695.6	0.993828	0.049471	20.0891	9.18721e-90	2.51976e-88
KANK3	349.383	0.993695	0.0587192	16.9228	3.05413e-64	5.88309e-63
PTPN12	848.574	0.993181	0.0555436	17.8811	1.65575e-71	3.49688e-70
ADGRA3	18.4282	0.992838	0.238489	4.16303	3.14057e-05	8.51979e-05
GCOM1	14.3062	0.992525	0.283677	3.49878	0.000467384	0.0011149
TM4SF19	12.9442	0.992522	0.312624	3.17481	0.00149932	0.0033576
CORO2A	692.395	0.992268	0.0575888	17.2302	1.57536e-66	3.11711e-65
CDHR3	64.5782	0.992231	0.139792	7.0979	1.26665e-12	5.77697e-12
PHLDB2	48.7355	0.989223	0.14717	6.72166	1.7967e-11	7.70185e-11
UQCRB	4114.18	0.986373	0.0559425	17.6319	1.40176e-69	2.90315e-68
NAP1L3	83.4248	0.986368	0.105551	9.34495	9.19294e-21	6.06767e-20
TTC28	155.374	0.986278	0.0870387	11.3315	9.16404e-30	8.26582e-29
TGFBR3L	8.23747	0.986144	0.325336	3.03115	0.00243621	0.00529969
ATP5PB	4324.07	0.986103	0.0548511	17.9778	2.90705e-72	6.19717e-71
RGCC	1849.26	0.985752	0.0552809	17.8317	4.0105e-71	8.4114e-70
FAM153B	48.8985	0.985457	0.151579	6.50126	7.96516e-11	3.28134e-10
COL19A1	26.6741	0.984727	0.207408	4.74778	2.05663e-06	6.1835e-06
HINT1	5842.55	0.984691	0.0608547	16.181	6.86344e-59	1.19659e-57
DPY19L1P1	23.8763	0.98399	0.305057	3.22559	0.00125713	0.00284713
CNN2P9	10.7949	0.983233	0.318774	3.08442	0.00203947	0.00448871
PPP1R1C	5.75858	0.982621	0.389014	2.52593	0.0115392	0.0225502
ATP2A1	21.5555	0.982261	0.215239	4.56359	5.02872e-06	1.46848e-05
SPTBN5	238.596	0.981913	0.0739021	13.2867	2.76626e-40	3.21211e-39
LYL1	432.639	0.981182	0.067418	14.5537	5.53187e-48	7.74376e-47
GDPD3	256.164	0.981086	0.0823254	11.9172	9.63201e-33	9.29662e-32
IFT172	234	0.98051	0.0873303	11.2276	2.98453e-29	2.65513e-28
BRSK2	7.71492	0.979709	0.336782	2.90903	0.00362557	0.00766954
ZSCAN12P1	13.1625	0.978978	0.270322	3.62152	0.000292873	0.00071764
SPNS3	110.361	0.978647	0.102886	9.51199	1.87047e-21	1.27293e-20
ERP27	131.653	0.978606	0.0870505	11.2418	2.54091e-29	2.26712e-28
GJD4	6.66073	0.977906	0.339731	2.87847	0.0039961	0.00839962
PPARG	4.80927	0.977549	0.44021	2.22064	0.0263754	0.0483771
CD226	845.381	0.97753	0.0528569	18.4939	2.31233e-76	5.28898e-75
EIF5AL1	11.1718	0.976407	0.299406	3.26114	0.00110964	0.00253265
CABP4	28.5271	0.976107	0.198481	4.91788	8.74872e-07	2.70464e-06
STAT4	1672.45	0.975645	0.047709	20.4499	6.01609e-93	1.71737e-91
SORL1	20809.7	0.975394	0.0455826	21.3984	1.38387e-101	4.31633e-100
TRAJ8	11.1159	0.975359	0.313734	3.10887	0.00187803	0.00415301
KCNQ1	672.445	0.974879	0.0665991	14.638	1.60677e-48	2.27551e-47
SYCP3	23.8442	0.974401	0.234787	4.15015	3.32255e-05	8.99066e-05
TRAJ3	28.2756	0.974296	0.186991	5.21039	1.88446e-07	6.14323e-07
LCN8	8.91495	0.973538	0.396864	2.45308	0.0141639	0.0272981
NACA	14779.9	0.973297	0.0527481	18.4518	5.04527e-76	1.14536e-74
CACNA2D4	61.4626	0.971966	0.125076	7.77097	7.78873e-15	3.98285e-14
APP	1731.68	0.970783	0.0300131	32.3453	1.61743e-229	1.18118e-227
SLC25A29	35.245	0.970601	0.161803	5.99866	1.98956e-09	7.4841e-09
SNX30	914.383	0.969266	0.0450586	21.5112	1.22201e-102	3.85113e-101
DDAH2	91.3085	0.969237	0.301579	3.21387	0.00130958	0.00296149
CCDC136	123.274	0.968774	0.114312	8.47483	2.35421e-17	1.35429e-16
TMEM163	6.52375	0.966999	0.379641	2.54714	0.0108609	0.0213255
TPCN1	1575.62	0.966642	0.0366309	26.3887	1.84595e-153	8.74134e-152
MT-CO3	43087.8	0.966463	0.0526367	18.361	2.69525e-75	6.02093e-74
SCN7A	4.46663	0.966192	0.424888	2.27399	0.0229663	0.0426099
RDH5	47.5501	0.965979	0.167588	5.76403	8.21305e-09	2.95559e-08
LGI4	12.543	0.964989	0.312465	3.08831	0.00201295	0.00443317
TRAJ38	13.7479	0.964922	0.270348	3.56919	0.000358083	0.000866682
CORO1B	6924.07	0.964858	0.048044	20.0828	1.04347e-89	2.8576e-88
HYI	148.309	0.964233	0.0823014	11.7159	1.05685e-31	9.92655e-31
CHST9	7.6372	0.963488	0.338488	2.84645	0.00442103	0.00922985
IFFO2	1973.25	0.963324	0.0609954	15.7934	3.45616e-56	5.66188e-55
CD300LD	19.6226	0.962902	0.261197	3.6865	0.000227362	0.000564185
MINDY1	673.574	0.96172	0.0390334	24.6384	4.90073e-134	1.99809e-132
RLN1	26.3703	0.959236	0.188932	5.07715	3.83135e-07	1.21991e-06
MORC4	520.175	0.958755	0.0593309	16.1595	9.74151e-59	1.6935e-57
OR4P4	5.4652	0.958353	0.417791	2.29386	0.0217988	0.040597
NT5DC1	1124.24	0.957654	0.0371517	25.7769	1.61189e-146	7.36445e-145
ZNF483	52.3141	0.957648	0.141501	6.76779	1.30762e-11	5.65331e-11
CUX1	1032.27	0.957434	0.0410908	23.3005	4.38669e-120	1.60822e-118
ACBD7	40.4749	0.956889	0.201386	4.75151	2.01902e-06	6.07243e-06
MAP3K9	295.992	0.956803	0.0583618	16.3943	2.09942e-60	3.78354e-59
PDE6G	206.631	0.955327	0.0729888	13.0887	3.82171e-39	4.29771e-38
RAB41	13.58	0.954902	0.272396	3.50556	0.000455646	0.00108876
P4HA2	15.0056	0.954779	0.266911	3.57715	0.000347367	0.000842091
YPEL1	269.029	0.954743	0.0715491	13.3439	1.28579e-40	1.51136e-39
ABCG1	638.21	0.953708	0.094839	10.0561	8.63719e-24	6.38838e-23
LRP1	76.209	0.952486	0.131529	7.24163	4.43315e-13	2.0723e-12
FAM173A	294.383	0.952448	0.0748334	12.7276	4.15504e-37	4.47602e-36
PAFAH2	1092.62	0.950985	0.0409716	23.2108	3.54152e-119	1.28798e-117
C11orf74	35.3135	0.950722	0.157421	6.03934	1.54743e-09	5.85608e-09
H3F3AP2	12.3367	0.950536	0.275999	3.44398	0.000573223	0.00135194
TTLL13P	12.7286	0.94966	0.308649	3.07683	0.00209216	0.0045969
CDC42BPA	79.5601	0.949267	0.139556	6.80205	1.03138e-11	4.48461e-11
PDE7B	49.9531	0.948657	0.146682	6.46745	9.96675e-11	4.07362e-10
SHMT2	4692.91	0.948557	0.0392178	24.1869	3.05553e-129	1.2105e-127
S100A5	22.7768	0.947947	0.215622	4.39635	1.10088e-05	3.11861e-05
RNF130	104.575	0.947679	0.106263	8.91822	4.73853e-19	2.91987e-18
VAMP1	2158.02	0.947637	0.0562033	16.8609	8.73e-64	1.64846e-62
TRIM16L	68.0578	0.947626	0.115915	8.17518	2.95433e-16	1.61666e-15
RPL13AP5	15.6475	0.947603	0.282888	3.34975	0.000808843	0.00187667
TMEM45B	66.2111	0.947196	0.119211	7.94556	1.93318e-15	1.01598e-14
RPS2P46	6.57709	0.94686	0.393674	2.40518	0.0161643	0.030846
SCML2P2	13.2946	0.946255	0.294539	3.21267	0.00131509	0.00297249
SAMD3	1378.28	0.94579	0.107215	8.82144	1.13001e-18	6.86308e-18
MAP2K4P1	18.8296	0.945539	0.208713	4.53033	5.88928e-06	1.70935e-05
USP13	194.204	0.943476	0.0969819	9.72836	2.28232e-22	1.60486e-21
CENPV	161.356	0.943176	0.0847399	11.1302	8.93932e-29	7.81879e-28
TUBB4A	24.1372	0.942846	0.215171	4.38184	1.17679e-05	3.32486e-05
CELP	12.5619	0.942677	0.297547	3.16817	0.00153404	0.00342774
MPP7	546.328	0.940478	0.0564721	16.6539	2.83743e-62	5.22224e-61
RBP5	139.401	0.940291	0.141905	6.62618	3.44479e-11	1.45404e-10
RAX2	6.37833	0.94024	0.393382	2.39015	0.0168416	0.0319874
ALDH5A1	239.982	0.940121	0.0684174	13.741	5.76997e-43	7.21603e-42
FAM238C	76.784	0.937823	0.144172	6.50487	7.77627e-11	3.20571e-10
PHLDA1	168.989	0.937572	0.079219	11.8352	2.56756e-32	2.45858e-31
PROX2	21.4845	0.937382	0.223487	4.19435	2.73657e-05	7.46614e-05
TRAJ19	9.02881	0.937303	0.332119	2.82219	0.00476965	0.00990988
MTRNR2L10	17.8836	0.937006	0.213294	4.39303	1.11783e-05	3.16416e-05
CYP2F2P	8.56036	0.937004	0.342004	2.73974	0.00614869	0.0125754
GK5	654.75	0.936158	0.0834133	11.2231	3.13997e-29	2.78931e-28
TTC9	1549.65	0.936122	0.039121	23.9289	1.53232e-126	5.94108e-125
GREB1	15.7205	0.935196	0.243998	3.8328	0.000126694	0.000323296
RPS14	21257.4	0.935103	0.0632687	14.7799	1.97571e-49	2.84677e-48
DNAAF4	217.947	0.934307	0.0793657	11.7722	5.43074e-32	5.14605e-31
ZNF248	492.983	0.934075	0.0602954	15.4916	3.95072e-54	6.20915e-53
TRAJ6	20.8287	0.933833	0.231396	4.03566	5.44494e-05	0.000144394
VSIG1	1633.13	0.933428	0.0490677	19.0233	1.09481e-80	2.64734e-79
SLC26A11	1350.67	0.933383	0.040521	23.0345	2.1021e-117	7.52451e-116
FMNL3	2138.8	0.933352	0.0413189	22.589	5.56163e-113	1.9337e-111
ASS1P12	11.3268	0.93311	0.339562	2.74798	0.0059964	0.0122833
RNF43	878.543	0.933014	0.0466489	20.0008	5.42259e-89	1.47833e-87
RPS20	18707.2	0.932692	0.0655113	14.2371	5.39011e-46	7.20689e-45
PRODH	22.2253	0.931159	0.2384	3.90587	9.38868e-05	0.000242687
RNF208	54.8702	0.930851	0.155062	6.00309	1.93602e-09	7.28874e-09
TGFBR1	3255.05	0.928867	0.0530027	17.5249	9.25151e-69	1.89661e-67
INSR	134.234	0.927891	0.0936979	9.90301	4.03933e-23	2.91473e-22
MT-CO1	255756	0.927252	0.0957139	9.68775	3.39924e-22	2.37646e-21
MST1P2	22.3677	0.926304	0.216104	4.28639	1.81601e-05	5.0408e-05
RPS13	11869.1	0.925662	0.0581521	15.918	4.75689e-57	7.92118e-56
SSUH2	11.9246	0.924885	0.327989	2.81986	0.00480441	0.00997754
ITGA7	30.6803	0.923779	0.171307	5.39255	6.94658e-08	2.34746e-07
ALAS2	4.37321	0.923583	0.414254	2.22951	0.0257802	0.0473666
RPS4Y1	6390.04	0.923307	0.0626778	14.731	4.07579e-49	5.83117e-48
NOS3	442.535	0.922978	0.0526087	17.5442	6.58742e-69	1.35504e-67
TSTD3	40.3002	0.922846	0.153054	6.02956	1.64408e-09	6.20892e-09
ZNF827	529.243	0.922832	0.0690305	13.3685	9.24246e-41	1.09204e-39
PTDSS1	6091.67	0.922771	0.0360233	25.6159	1.01363e-144	4.58503e-143
MSH4	6.95854	0.922236	0.373486	2.46926	0.0135391	0.026177
LTBP2	39.6607	0.921356	0.152711	6.03331	1.60635e-09	6.07402e-09
FITM2	373.585	0.920951	0.0546822	16.8419	1.20369e-63	2.26115e-62
HMGN5	65.2575	0.920864	0.140318	6.5627	5.28433e-11	2.20441e-10
RPS15A	20962.2	0.920826	0.0622528	14.7917	1.65677e-49	2.38912e-48
EIF3H	10169.9	0.920345	0.053005	17.3634	1.56325e-67	3.14797e-66
CD93	18.9237	0.919583	0.212845	4.32043	1.55727e-05	4.35118e-05
ADAMTS1	13.817	0.9194	0.2702	3.40267	0.000667313	0.00156331
EIF2D	1743.9	0.918473	0.0472537	19.437	3.75242e-84	9.55659e-83
GOLGA6L10	24.7205	0.918445	0.262269	3.50192	0.000461915	0.00110302
RPL15	29218.5	0.918287	0.0575073	15.9682	2.12891e-57	3.58778e-56
ORM2	25.2619	0.918098	0.17985	5.1048	3.31141e-07	1.05919e-06
SRSF12	7.72418	0.917968	0.32966	2.78459	0.00535949	0.0110546
PPT2-EGFL8	46.9439	0.917963	0.404538	2.26917	0.0232583	0.0430856
RPL18	23617.3	0.916699	0.0634458	14.4485	2.56104e-47	3.5307e-46
GRASP	203.43	0.916284	0.0884746	10.3565	3.91129e-25	3.05249e-24
ADGRL2	8.54363	0.915754	0.403338	2.27044	0.0231811	0.0429514
CLEC11A	25.3383	0.915601	0.193811	4.7242	2.31027e-06	6.90612e-06
TRAJ10	15.0451	0.914957	0.233538	3.91781	8.93582e-05	0.000231627
AMOT	74.8385	0.914933	0.130291	7.02222	2.18372e-12	9.85084e-12
GPX3	54.0477	0.914726	0.13623	6.71458	1.88613e-11	8.07189e-11
OR5AN1	21.5291	0.914204	0.225808	4.04859	5.15261e-05	0.000136961
TRAJ11	9.28382	0.913643	0.356134	2.56544	0.0103044	0.0203111
DHRS11	32.6551	0.9134	0.162124	5.63396	1.76119e-08	6.21131e-08
CLIC5	130.557	0.912856	0.103696	8.80322	1.32948e-18	8.0477e-18
LOXL1	28.7688	0.91201	0.172288	5.29352	1.19984e-07	3.98499e-07
RAB40B	95.8804	0.911996	0.109458	8.33193	7.95345e-17	4.47757e-16
CERK	6126.25	0.911983	0.0240657	37.8955	0	0
GOLGA2P10	66.9447	0.911948	0.173455	5.25754	1.45994e-07	4.81456e-07
HLA-DQB1	721.446	0.910535	0.0594173	15.3244	5.25398e-53	8.09648e-52
TGFB3	41.236	0.909849	0.162154	5.61103	2.0113e-08	7.07143e-08
FCGR2A	6.5242	0.909585	0.393194	2.31332	0.0207049	0.0387663
EXD3	555.272	0.908903	0.0498949	18.2163	3.82964e-74	8.42057e-73
FBXO24	40.3467	0.908815	0.164104	5.53804	3.05867e-08	1.06123e-07
PIK3R6	12.6182	0.908464	0.297952	3.04903	0.00229581	0.00501286
TP53I13	1642.69	0.907184	0.0338969	26.763	8.71685e-158	4.24952e-156
PTGER2	2680.96	0.906868	0.0590825	15.3492	3.58734e-53	5.55167e-52
PLXDC1	28.88	0.906844	0.196668	4.61105	4.00634e-06	1.17825e-05
SPDYE11	18.129	0.906578	0.279893	3.23902	0.00119942	0.0027222
RPL8	32217.2	0.90642	0.0630858	14.3681	8.20955e-47	1.1199e-45
SETD9	56.2295	0.906284	0.127004	7.1359	9.6159e-13	4.4022e-12
KCNH3	98.4793	0.90488	0.133134	6.79677	1.06988e-11	4.64754e-11
SMIM14	340.374	0.90432	0.0580273	15.5844	9.29551e-55	1.48142e-53
CASTOR1	231.783	0.904031	0.0756867	11.9444	6.94526e-33	6.73561e-32
GDPD5	1076.83	0.903346	0.0530964	17.0133	6.54086e-65	1.27344e-63
FBL	2205.42	0.903087	0.0605282	14.9201	2.43917e-50	3.56542e-49
KIAA1324	485.04	0.902756	0.0600924	15.0228	5.20717e-51	7.73588e-50
DNM1P47	154.697	0.90256	0.135593	6.65637	2.80669e-11	1.1905e-10
HYAL3	84.2934	0.902388	0.105223	8.57597	9.8254e-18	5.74856e-17
CNR2	30.1777	0.901181	0.185559	4.85657	1.19439e-06	3.65023e-06
ZDHHC23	865.014	0.900923	0.0521021	17.2915	5.45218e-67	1.08948e-65
MRC2	58.2827	0.900808	0.141515	6.36547	1.94699e-10	7.80856e-10
C4A	39.7316	0.900454	0.279595	3.22057	0.00127935	0.00289495
PTRHD1	566.222	0.899694	0.0585136	15.3758	2.37846e-53	3.69974e-52
SLC26A8	7.71219	0.899141	0.323307	2.78107	0.00541796	0.0111663
SAMD10	522.36	0.896537	0.0471122	19.0298	9.65518e-81	2.34406e-79
GLRA3	8.0748	0.896414	0.356814	2.51227	0.0119957	0.023387
SH3BP5	2788.52	0.896103	0.0562932	15.9185	4.71585e-57	7.86004e-56
SERPINE2	138.137	0.896039	0.0870765	10.2902	7.79774e-25	6.01842e-24
ERGIC3	4265.95	0.895138	0.0570174	15.6994	1.52722e-55	2.46853e-54
FAM168B	3113.44	0.8946	0.0414153	21.6007	1.7685e-103	5.63196e-102
ZNF491	36.1863	0.893447	0.173173	5.15928	2.47903e-07	8.00402e-07
HABP4	1103.94	0.892329	0.0437426	20.3995	1.68829e-92	4.81189e-91
MFSD13B	13.6075	0.891844	0.262143	3.40213	0.000668626	0.00156598
ALDH1L2	12.2756	0.891637	0.255541	3.48922	0.000484438	0.00115392
VPS51	7465.98	0.891235	0.046875	19.013	1.33115e-80	3.2103e-79
ZNF205	59.9553	0.890912	0.123006	7.24282	4.39443e-13	2.05526e-12
ASIC1	310.629	0.890407	0.0610998	14.573	4.17303e-48	5.8687e-47
MT-CYB	33232.9	0.890195	0.0918721	9.6895	3.34157e-22	2.33704e-21
PLEKHG6	12.3569	0.890062	0.268033	3.32071	0.000897881	0.00207065
TTC26	42.3819	0.887975	0.163641	5.42636	5.75142e-08	1.95447e-07
MT-ND6	11027.5	0.887423	0.0675421	13.1388	1.97299e-39	2.23671e-38
DCST1	9.27263	0.887206	0.332823	2.6657	0.00768283	0.0154712
HSD17B1P1	34.7516	0.886804	0.164277	5.39823	6.73008e-08	2.27799e-07
DLX6	17.4761	0.885605	0.225159	3.93323	8.38111e-05	0.000218122
TRAJ37	14.0631	0.884943	0.284963	3.10546	0.00189982	0.00419813
ASB1	1218.32	0.884674	0.0396631	22.3047	3.32315e-110	1.13801e-108
MT-ATP8	1434.7	0.88402	0.263464	3.35537	0.000792575	0.00184181
MTATP6P1	1052.98	0.88319	0.20444	4.32004	1.56002e-05	4.35751e-05
ARMCX4	143.98	0.883077	0.0956438	9.23298	2.63209e-20	1.71016e-19
DGKD	1622.56	0.882813	0.0412471	21.403	1.2518e-101	3.91112e-100
CXCR1	53.4768	0.882346	0.166579	5.29686	1.17814e-07	3.91508e-07
SLC2A6	13.6864	0.882273	0.251367	3.50989	0.000448284	0.0010723
GFI1	936.198	0.882251	0.0371671	23.7374	1.48297e-124	5.70113e-123
CELSR1	28.8475	0.881017	0.180401	4.88367	1.04132e-06	3.20016e-06
LCN15	39.1174	0.880519	0.152781	5.76329	8.24889e-09	2.9679e-08
SIX5	32.7637	0.880468	0.182095	4.83521	1.33004e-06	4.05252e-06
TRAJ44	8.47843	0.879825	0.332395	2.64692	0.00812278	0.0163011
STX8P1	7.81231	0.879488	0.340076	2.58616	0.00970531	0.0192329
CKAP4	565.703	0.879414	0.0482005	18.2449	2.27038e-74	4.99813e-73
HMGA1	4351.87	0.878559	0.0317264	27.6917	8.78947e-169	4.64616e-167
ITGB2	15306.1	0.878341	0.0592002	14.8368	8.47156e-50	1.22942e-48
SPDYE9P	17.4851	0.878021	0.279277	3.1439	0.0016671	0.00370957
WFIKKN1	7.26161	0.877925	0.362583	2.42131	0.0154647	0.0296143
RRN3P1	1015.36	0.877662	0.0811871	10.8104	3.07456e-27	2.56575e-26
SPATA25	30.3509	0.877488	0.178175	4.92487	8.44156e-07	2.61146e-06
DPY19L2	85.0274	0.8772	0.115725	7.58004	3.45461e-14	1.70656e-13
KIF5A	39.3183	0.876821	0.171923	5.10007	3.39525e-07	1.08467e-06
WDR88	66.8139	0.876705	0.142386	6.15722	7.40326e-10	2.85093e-09
TUBB1	33.6876	0.876681	0.194714	4.5024	6.71909e-06	1.94337e-05
GAPDH	33119.9	0.876142	0.0488378	17.9398	5.76306e-72	1.22425e-70
ERVFRD-1	6.39449	0.876086	0.381236	2.29802	0.0215608	0.0401825
CLC	15.1781	0.874907	0.300866	2.90797	0.00363789	0.00769112
TRAJ39	18.0042	0.874731	0.215035	4.06786	4.7447e-05	0.000126618
ASB9	34.1685	0.873994	0.173076	5.04978	4.42322e-07	1.40076e-06
NPM2	10.6945	0.873298	0.290845	3.00262	0.00267665	0.00578811
HLA-DMA	103.94	0.873151	0.120662	7.23634	4.60941e-13	2.15027e-12
SLC25A3	7509.15	0.872717	0.0288337	30.2672	3.09483e-201	1.97461e-199
RGL2	239.503	0.871781	0.0614911	14.1773	1.2654e-45	1.67956e-44
IPO5	3583.95	0.871506	0.0341575	25.5144	1.36576e-143	6.08702e-142
SNX24	48.2102	0.871491	0.153065	5.69358	1.244e-08	4.42678e-08
ENDOV	182.839	0.871282	0.080586	10.8118	3.0259e-27	2.52747e-26
SCNN1D	76.0601	0.86996	0.118269	7.3558	1.89794e-13	9.05591e-13
SGSH	2423	0.869266	0.0391856	22.1833	4.97735e-109	1.66375e-107
MRPS18AP1	46.1337	0.868819	0.166462	5.21932	1.79583e-07	5.86379e-07
SRGAP3	77.9316	0.868051	0.121391	7.15085	8.62453e-13	3.96432e-12
BTF3	14343.1	0.866137	0.0568924	15.2241	2.44613e-52	3.72846e-51
DPP4	6504.24	0.865938	0.0346266	25.0078	5.02334e-138	2.13921e-136
VXN	22.2168	0.865521	0.20778	4.16557	3.1058e-05	8.42672e-05
CTDSPL	8.57235	0.865403	0.316862	2.73117	0.006311	0.0128856
TRAV11	8.65546	0.865008	0.339451	2.54826	0.0108263	0.0212643
RPL27	13321.4	0.864658	0.0693299	12.4716	1.06612e-35	1.10648e-34
NEBL	71.9459	0.864577	0.126366	6.84184	7.81851e-12	3.4283e-11
ABCA5	880.283	0.864403	0.0641211	13.4808	2.02903e-41	2.44667e-40
POU4F1	59.9544	0.864336	0.124714	6.93054	4.19245e-12	1.86349e-11
LRRC20	144.626	0.864172	0.0927611	9.31611	1.20686e-20	7.93404e-20
SCYGR4	5.24534	0.863012	0.385655	2.23778	0.0252354	0.0464359
SLC8A1	114.711	0.86283	0.0923668	9.34135	9.51164e-21	6.27347e-20
SLC39A10	1467.17	0.861258	0.048088	17.9101	9.84413e-72	2.08631e-70
APBB1	1784.11	0.86069	0.0510102	16.8729	7.12265e-64	1.35338e-62
PLAG1	285.694	0.860644	0.0670177	12.842	9.53344e-38	1.04306e-36
SOX4	82.461	0.859515	0.0973999	8.8246	1.09853e-18	6.6808e-18
PLEKHG5	98.9761	0.85936	0.105611	8.13704	4.05069e-16	2.19809e-15
RARG	622.748	0.859037	0.0535627	16.038	6.93895e-58	1.18255e-56
C12orf42	30.6419	0.858924	0.166121	5.17048	2.33489e-07	7.55876e-07
TTC16	42.6773	0.857254	0.176115	4.86758	1.12976e-06	3.45967e-06
DAPK1	8.19213	0.857238	0.38148	2.24714	0.0246313	0.045421
RAB23	93.765	0.854779	0.102972	8.30108	1.03172e-16	5.76722e-16
ST7	39.1333	0.854721	0.159745	5.35054	8.76923e-08	2.93881e-07
SMIM35	28.4473	0.85447	0.17447	4.89752	9.7052e-07	2.98915e-06
PVR	64.7979	0.854451	0.117488	7.27265	3.52491e-13	1.65925e-12
TOX	177.889	0.853771	0.0765536	11.1526	6.9551e-29	6.09796e-28
AMPH	20.6293	0.853402	0.220931	3.86276	0.000112115	0.000287993
PMEL	50.0009	0.8534	0.145408	5.869	4.38422e-09	1.60796e-08
ABCC8	7.39636	0.853349	0.357187	2.38908	0.0168904	0.0320601
LTK	61.2305	0.852256	0.153985	5.53466	3.11825e-08	1.08128e-07
HSPG2	141.696	0.851657	0.0854303	9.96902	2.0827e-23	1.52218e-22
IFT88	192.035	0.851286	0.0669013	12.7245	4.32152e-37	4.6471e-36
MCOLN3	110.444	0.850053	0.137007	6.20444	5.48933e-10	2.13195e-09
JMJD7-PLA2G4B	1526.5	0.84986	0.0666655	12.7481	3.19306e-37	3.45816e-36
ZGLP1	14.538	0.848839	0.262806	3.22991	0.0012383	0.00280625
FBP1	11.8273	0.84772	0.278562	3.0432	0.0023408	0.00510066
ESPN	254.717	0.84756	0.0769626	11.0126	3.32199e-28	2.86425e-27
NAP1L2	235.279	0.847376	0.0694895	12.1943	3.3331e-34	3.36157e-33
LOXL3	31.6189	0.84691	0.173375	4.88484	1.03511e-06	3.18161e-06
RPS10	15534.7	0.846718	0.063672	13.2981	2.37374e-40	2.76338e-39
CYB5D2	304.263	0.845996	0.0603235	14.0243	1.10656e-44	1.43726e-43
CD83	104.211	0.845597	0.0985022	8.58455	9.11956e-18	5.33902e-17
NECAB3	864.588	0.843988	0.0500266	16.8708	7.37978e-64	1.40077e-62
SPDYE16	20.6133	0.843901	0.225101	3.74899	0.00017755	0.000445504
C12orf75	957.68	0.843843	0.0548837	15.3751	2.40447e-53	3.737e-52
PPM1L	163.895	0.843833	0.0846002	9.97437	1.97358e-23	1.44359e-22
TEX52	46.8091	0.842035	0.17135	4.91412	8.91804e-07	2.75417e-06
C6orf201	20.3544	0.841786	0.223258	3.77047	0.000162942	0.000410663
NDRG3	1451.88	0.840809	0.0467987	17.9665	3.56579e-72	7.58367e-71
ERICH6B	11.25	0.840452	0.264738	3.17465	0.00150016	0.00335906
DCST2	16.8858	0.840288	0.233155	3.60398	0.000313376	0.000765096
TNF	156.592	0.839997	0.0824114	10.1927	2.13661e-24	1.61952e-23
DOCK4	9.92203	0.839935	0.293606	2.86076	0.00422633	0.00884774
KLRG1	67.9928	0.839615	0.12221	6.87025	6.40904e-12	2.82228e-11
TMEM272	34.9564	0.839203	0.203625	4.12132	3.76716e-05	0.000101439
GAS2L1	21.5601	0.839167	0.233746	3.59008	0.000330575	0.000803955
GIPR	414.483	0.839097	0.0762907	10.9987	3.87742e-28	3.33682e-27
LYRM4	473.63	0.83834	0.0547762	15.3048	7.09981e-53	1.0904e-51
GDF9	20.8707	0.837556	0.216561	3.86754	0.00010994	0.000282686
MTMR9LP	10.3464	0.836987	0.281292	2.97551	0.00292504	0.00628339
COX7A1	9.93949	0.836698	0.310269	2.69669	0.00700328	0.0141923
IL16	14698.3	0.836664	0.038496	21.7338	9.83729e-105	3.18861e-103
SLC16A6	98.9956	0.836427	0.124525	6.71696	1.85554e-11	7.94656e-11
TIMP1	948.083	0.836241	0.066279	12.617	1.70231e-36	1.80389e-35
DOK2	5374.56	0.835426	0.069864	11.9579	5.90357e-33	5.74067e-32
ATG16L2	2849.35	0.83483	0.0541527	15.4162	1.27338e-53	1.99441e-52
GPR150	48.5907	0.833996	0.137511	6.06494	1.32005e-09	5.01543e-09
SLC35E1	2004.83	0.833669	0.0355989	23.4184	2.77405e-121	1.0358e-119
ADHFE1	540.612	0.833247	0.052134	15.9828	1.68392e-57	2.84576e-56
MYO15B	477.883	0.833221	0.077018	10.8185	2.81307e-27	2.35294e-26
ADCY10P1	290.943	0.832175	0.0696382	11.95	6.49484e-33	6.30551e-32
MCC	139.577	0.832155	0.0951047	8.74988	2.1358e-18	1.28219e-17
NRARP	18.6163	0.831849	0.220446	3.77349	0.000160982	0.000405891
COL28A1	8.51863	0.82996	0.303883	2.73118	0.00631083	0.0128856
ROCK1P1	23.9416	0.82993	0.180836	4.5894	4.44532e-06	1.3023e-05
C2orf76	68.2034	0.829842	0.12627	6.57196	4.96576e-11	2.0758e-10
CHIT1	30.6567	0.829778	0.200243	4.14386	3.41514e-05	9.23021e-05
CASTOR2	42.546	0.829698	0.164353	5.04826	4.45863e-07	1.41148e-06
BAIAP2	56.5077	0.829556	0.152908	5.4252	5.78896e-08	1.96686e-07
C1QTNF6	616.366	0.829456	0.0883897	9.38408	6.34674e-21	4.22899e-20
MPST	882.026	0.828981	0.0447845	18.5105	1.7005e-76	3.90922e-75
TPM1	154.61	0.82807	0.0843325	9.8191	9.31702e-23	6.64134e-22
ECT2L	14.8793	0.827746	0.258194	3.2059	0.00134639	0.00303757
RASGRF1	7.10877	0.827625	0.351619	2.35375	0.0185851	0.0350209
APOBR	1003.5	0.827503	0.0485175	17.0558	3.16713e-65	6.1926e-64
DNAH10	9.45805	0.827367	0.296023	2.79494	0.00519091	0.0107227
ABCA10	38.424	0.827182	0.186834	4.42736	9.53915e-06	2.71881e-05
ABLIM2	8.89934	0.827142	0.298924	2.76707	0.00565631	0.0116285
TTC3	4186.73	0.826707	0.0311405	26.5477	2.73374e-155	1.30473e-153
MS4A15	80.3913	0.825737	0.114846	7.18995	6.48128e-13	3.00499e-12
GRIN2C	88.7314	0.825726	0.12375	6.67254	2.51408e-11	1.06963e-10
SOGA1	56.6586	0.82564	0.136912	6.03042	1.6353e-09	6.17705e-09
CEP78	903.251	0.825594	0.0416109	19.8408	1.32297e-87	3.53778e-86
EIF3K	2413.9	0.825114	0.0622805	13.2484	4.61182e-40	5.3313e-39
APLF	146.79	0.824729	0.0772391	10.6776	1.29556e-26	1.06215e-25
GBE1	480.465	0.824261	0.058167	14.1706	1.39314e-45	1.84642e-44
RPLP1	36791.5	0.824235	0.0652805	12.626	1.51722e-36	1.6134e-35
TTC6	7.34216	0.82419	0.358749	2.2974	0.021596	0.04024
EEPD1	22.4668	0.823585	0.207844	3.96251	7.4165e-05	0.000194241
NSMCE3	14.8804	0.823269	0.306917	2.68238	0.00731006	0.0147728
PKIB	9.74287	0.823209	0.310779	2.64886	0.00807646	0.0162153
STARD5	1970	0.823101	0.0321403	25.6096	1.19155e-144	5.37646e-143
RPS18	6854.37	0.82291	0.0709781	11.5939	4.42697e-31	4.12609e-30
TNFRSF12A	23.4201	0.822772	0.208099	3.95374	7.69383e-05	0.000201186
RAB4A	890.253	0.82251	0.0534286	15.3946	1.78009e-53	2.77371e-52
MORN4	96.9595	0.822194	0.101664	8.08737	6.0965e-16	3.27693e-15
PAQR8	1068.28	0.820974	0.040557	20.2425	4.14032e-91	1.15472e-89
DPY19L2P1	40.7457	0.82073	0.147531	5.5631	2.65024e-08	9.2304e-08
ZNF10	279.057	0.819964	0.0641236	12.7872	1.93218e-37	2.10136e-36
MTURN	376.318	0.819396	0.0559304	14.6503	1.34182e-48	1.90325e-47
GOLGA8N	76.9938	0.819309	0.126388	6.48247	9.02329e-11	3.69965e-10
CCDC107	803.761	0.818009	0.0652907	12.5287	5.19878e-36	5.43928e-35
NPTXR	91.6011	0.817603	0.10644	7.68135	1.57423e-14	7.91859e-14
PLS1	83.2642	0.81752	0.109279	7.48102	7.375e-14	3.59151e-13
BRICD5	100.709	0.817452	0.102045	8.01069	1.14067e-15	6.05602e-15
CS	5453.08	0.81584	0.0290371	28.0964	1.08335e-173	5.86299e-172
ABHD17C	94.741	0.815166	0.123991	6.57438	4.88574e-11	2.04376e-10
CDH23	221.706	0.814216	0.111716	7.28825	3.14003e-13	1.48192e-12
LLGL2	665.851	0.813517	0.0441133	18.4416	6.09663e-76	1.37887e-74
CD101	25.3476	0.81284	0.196084	4.14536	3.39283e-05	9.17128e-05
NUDT3	2674.06	0.812322	0.0411356	19.7474	8.44227e-87	2.22807e-85
AAK1	4436.7	0.812188	0.0555637	14.6173	2.18006e-48	3.085e-47
FABP3	16.9674	0.811253	0.24313	3.33671	0.000847761	0.00196253
TRAJ4	29.372	0.811236	0.189301	4.28542	1.82395e-05	5.05976e-05
MTCO1P12	71.6793	0.81113	0.145443	5.57696	2.44754e-08	8.54408e-08
TUBA4A	2031.99	0.811009	0.0498504	16.2689	1.64184e-59	2.90704e-58
RPS19	29631.5	0.810709	0.0884678	9.16388	5.00637e-20	3.20888e-19
CKLF-CMTM1	26.8096	0.810126	0.228014	3.55297	0.000380905	0.000919106
SLC2A4RG	1856.1	0.809442	0.0464409	17.4295	4.92792e-68	9.98989e-67
PHC1P1	233.97	0.809314	0.0883909	9.15607	5.38204e-20	3.4436e-19
TK2	425.103	0.807567	0.0540271	14.9474	1.61833e-50	2.37512e-49
TATDN1	600.123	0.806521	0.0470625	17.1372	7.82972e-66	1.53588e-64
THNSL2	13.9312	0.806215	0.280799	2.87114	0.00408989	0.00857791
MTND2P28	36.3586	0.805475	0.199215	4.04324	5.27168e-05	0.000140024
BIVM	704.36	0.805187	0.0497333	16.1901	5.92276e-59	1.03458e-57
IGSF5	27.3296	0.804894	0.182297	4.41528	1.00878e-05	2.86739e-05
ITGAM	5720.31	0.804131	0.0704581	11.4129	3.6054e-30	3.28132e-29
MT-ATP6	18950.1	0.803839	0.0913975	8.79497	1.43084e-18	8.63822e-18
ANKRD6	158.999	0.803354	0.0777466	10.333	4.99896e-25	3.88632e-24
RPL35A	10545.2	0.803072	0.0952904	8.42763	3.52741e-17	2.01833e-16
DMRTC1B	6.07729	0.80295	0.356889	2.24986	0.024458	0.0451242
METRN	298.524	0.802753	0.060767	13.2103	7.64817e-40	8.80774e-39
SFMBT1	520.592	0.802717	0.0503323	15.9483	2.92551e-57	4.91205e-56
SLC9A3R1	7270	0.802315	0.0352307	22.7732	8.45835e-115	2.98654e-113
CPNE5	18.9191	0.800976	0.329898	2.42795	0.0151843	0.0291258
DBH	59.4655	0.800928	0.157511	5.08492	3.67782e-07	1.17206e-06
RPL37A	12964.1	0.800785	0.071325	11.2273	2.99615e-29	2.66415e-28
TRAJ2	25.8154	0.800619	0.215421	3.71654	0.000201972	0.000504141
ITGAV	697.941	0.800174	0.0525949	15.2139	2.85962e-52	4.35505e-51
GLYCTK	392.456	0.799834	0.0552573	14.4747	1.75013e-47	2.4201e-46
ATP23	142.824	0.799415	0.0814768	9.81157	1.00395e-22	7.14796e-22
MT-ND4L	5351.45	0.799407	0.0750164	10.6564	1.62721e-26	1.32866e-25
TMEM14C	424.253	0.798957	0.0494834	16.146	1.21235e-58	2.10357e-57
LTB	6553.07	0.798876	0.0676781	11.8041	3.71954e-32	3.54116e-31
RCN2	1254.29	0.798529	0.0372183	21.4553	4.07783e-102	1.27847e-100
UQCRHL	20.8374	0.798137	0.203106	3.92966	8.50646e-05	0.0002211
CNTNAP1	59.719	0.798068	0.152633	5.22867	1.70738e-07	5.59306e-07
MCF2L	125.206	0.797965	0.0878265	9.0857	1.03038e-19	6.53063e-19
MMP14	23.7279	0.797735	0.206573	3.86176	0.000112573	0.000289127
PHYH	219.818	0.797132	0.0737228	10.8126	3.00169e-27	2.5084e-26
CACNA1D	10.0822	0.7967	0.289614	2.7509	0.00594311	0.0121865
SELENOM	41.0465	0.796593	0.173512	4.59101	4.41113e-06	1.29312e-05
AMIGO1	416.763	0.796559	0.0810801	9.82435	8.84397e-23	6.31157e-22
ITGB1	4734.08	0.796113	0.0414839	19.1909	4.41091e-82	1.09275e-80
NMD3P1	12.5636	0.794857	0.282746	2.81121	0.00493563	0.0102279
MT-ND4	56411.9	0.794415	0.0896946	8.85688	8.22833e-19	5.026e-18
PRAM1	37.1047	0.793895	0.201819	3.9337	8.3647e-05	0.000217758
OLA1	1730.51	0.793777	0.0372474	21.311	8.98522e-101	2.76459e-99
ZNF69	72.64	0.79354	0.125451	6.3255	2.52414e-10	1.00414e-09
ANKRD42	173.54	0.793031	0.0774107	10.2445	1.25317e-24	9.55857e-24
GCNT4	1244.51	0.792528	0.0408129	19.4186	5.37807e-84	1.36585e-82
CORT	7.90188	0.791438	0.334547	2.3657	0.0179958	0.0339773
PCOLCE	131.654	0.79107	0.0925971	8.54314	1.30625e-17	7.61063e-17
NRN1L	27.2867	0.790197	0.177484	4.45221	8.49917e-06	2.43461e-05
TNFSF12-TNFSF13	101.518	0.789328	0.260706	3.02765	0.00246459	0.00535438
SORT1	23.7056	0.788987	0.181882	4.33791	1.43846e-05	4.03531e-05
CCL22	12.7502	0.788951	0.297827	2.64903	0.00807236	0.0162089
PABPC1P7	8.29202	0.788836	0.352664	2.2368	0.0252997	0.0465441
TOP2B	6484.37	0.788503	0.0197306	39.9634	0	0
CBX5	3202.36	0.787683	0.0497763	15.8245	2.11025e-56	3.46951e-55
LAPTM5	31709.9	0.78697	0.054754	14.3728	7.66541e-47	1.04724e-45
AMDHD1	38.0729	0.786835	0.157569	4.99358	5.92708e-07	1.85728e-06
HIP1	82.0603	0.786624	0.115028	6.83851	8.00197e-12	3.50621e-11
TBC1D8	56.7828	0.786293	0.133607	5.88513	3.97743e-09	1.46438e-08
KCTD7	1811.98	0.786115	0.0275344	28.5502	2.79134e-179	1.57144e-177
OCRL	170.313	0.784627	0.0756419	10.3729	3.2932e-25	2.57564e-24
BEST4	42.967	0.784605	0.168157	4.6659	3.07272e-06	9.10154e-06
TLR4	11.9005	0.784313	0.279692	2.8042	0.00504411	0.0104431
DIXDC1	409.441	0.784143	0.0723318	10.8409	2.20222e-27	1.85223e-26
AK3P3	9.08229	0.783814	0.302417	2.59183	0.00954675	0.0189455
UXT	1291	0.783344	0.0690762	11.3403	8.28782e-30	7.49035e-29
KLHDC1	117.534	0.78215	0.0854679	9.15139	5.62057e-20	3.5899e-19
NACC2	1153.85	0.781713	0.038839	20.127	4.28279e-90	1.17641e-88
RPS2P45	10.0807	0.781534	0.314003	2.48893	0.0128127	0.0248438
PFN1P2	397.102	0.781399	0.143663	5.43913	5.35424e-08	1.8253e-07
IMPDH2	2953.72	0.780411	0.0424021	18.405	1.19704e-75	2.69727e-74
MT-ND5	38611.2	0.779547	0.0880293	8.85555	8.32728e-19	5.08473e-18
RPL18A	27546	0.779181	0.0942554	8.2667	1.37721e-16	7.65845e-16
P2RY1	51.4379	0.778102	0.133519	5.82763	5.62202e-09	2.04707e-08
TOMM7	3613.34	0.778075	0.107389	7.24535	4.31311e-13	2.02034e-12
TMEM81	38.8454	0.77744	0.171813	4.52493	6.04157e-06	1.75215e-05
MAGIX	20.6199	0.77737	0.213794	3.63606	0.000276835	0.0006799
MBOAT2	11.3898	0.777347	0.287141	2.70719	0.00678545	0.0137816
FGF11	30.4079	0.777311	0.171356	4.53624	5.72668e-06	1.66295e-05
CD82	1530.54	0.777264	0.0621837	12.4995	7.51509e-36	7.83569e-35
CACFD1	25.6225	0.776839	0.180556	4.30248	1.68895e-05	4.7003e-05
OBSCN	2509.1	0.776213	0.0581446	13.3497	1.18928e-40	1.39882e-39
RAI14	12.6013	0.776167	0.28506	2.72282	0.00647268	0.0131905
SPA17	49.3147	0.776038	0.153087	5.06926	3.99361e-07	1.2698e-06
LIME1	7054.24	0.775788	0.0633234	12.2512	1.65509e-34	1.68041e-33
LTC4S	9.45713	0.775636	0.283715	2.73386	0.00625972	0.0127866
CEMIP	63.4785	0.775498	0.148885	5.20871	1.90155e-07	6.1934e-07
BTBD18	10.7041	0.775147	0.311856	2.48559	0.0129336	0.0250666
HEMGN	55.319	0.773876	0.13614	5.68441	1.31266e-08	4.66473e-08
LONRF2	10.3091	0.773632	0.315065	2.45547	0.01407	0.0271401
CAPN11	40.7948	0.773276	0.251659	3.07272	0.00212121	0.00465677
MAMSTR	20.818	0.773232	0.214055	3.61231	0.000303483	0.000742437
TMCC2	127.364	0.77306	0.0905361	8.5387	1.35744e-17	7.8988e-17
CMTM1	42.303	0.772164	0.150091	5.14465	2.68021e-07	8.61839e-07
GLIPR1L2	18.5742	0.772158	0.220906	3.49542	0.000473313	0.0011286
CSGALNACT1	2771.23	0.772111	0.0319448	24.1702	4.58297e-129	1.81167e-127
FAM172A	815.458	0.771928	0.0564592	13.6723	1.48584e-42	1.84932e-41
MVD	1081.16	0.771605	0.0367043	21.0222	4.1102e-98	1.22725e-96
KLF7	1613.13	0.771297	0.0504888	15.2766	1.09519e-52	1.67633e-51
KRT10	415.637	0.770684	0.0933578	8.25516	1.51694e-16	8.41748e-16
GOLGA6L5P	309.33	0.770632	0.0983141	7.83847	4.56087e-15	2.35076e-14
ATRNL1	16.5826	0.770573	0.248361	3.10264	0.00191805	0.00423634
SPIN4	138.672	0.769555	0.0943631	8.15525	3.48451e-16	1.89764e-15
GTSF1L	13.1544	0.768863	0.316253	2.43117	0.0150502	0.0288959
VWA7	14.1635	0.768563	0.232488	3.30582	0.000946977	0.00217917
EPAS1	60.1773	0.766868	0.120489	6.36461	1.95792e-10	7.85068e-10
GALNT5	8.85351	0.766283	0.325428	2.3547	0.0185378	0.0349499
CCDC13	17.3665	0.765539	0.21161	3.61769	0.000297246	0.000728158
ANO10	261.737	0.764744	0.0787152	9.71533	2.59419e-22	1.81924e-21
LYRM7	992.435	0.764551	0.0504852	15.144	8.29497e-52	1.25383e-50
TRIQK	57.9345	0.764482	0.190091	4.02166	5.779e-05	0.000152874
TLR6	723.855	0.76391	0.0581467	13.1376	2.00423e-39	2.27071e-38
JAG2	93.5449	0.763902	0.100645	7.59003	3.19823e-14	1.58249e-13
MYOT	14.8632	0.763365	0.23584	3.23679	0.00120883	0.00274253
AP1S2	1592.38	0.763084	0.038637	19.7501	8.01065e-87	2.11723e-85
HSD17B4	1365.87	0.762861	0.0377957	20.1838	1.3593e-90	3.75645e-89
LTBP3	3271.35	0.762347	0.0423182	18.0146	1.49581e-72	3.22273e-71
SAMD1	1534.65	0.760691	0.0386369	19.6882	2.72129e-86	7.08938e-85
ARL4A	288.245	0.759558	0.0748796	10.1437	3.53374e-24	2.65637e-23
SAP25	931.556	0.759056	0.0641594	11.8308	2.70589e-32	2.58831e-31
TEAD2	18.489	0.758637	0.216103	3.51053	0.000447207	0.00106986
TCTN1	74.9751	0.758405	0.11696	6.48429	8.91482e-11	3.65765e-10
CCDC7	204.15	0.758169	0.0716021	10.5886	3.36456e-26	2.71554e-25
RPL36A	9748.49	0.757844	0.0958123	7.90967	2.58062e-15	1.34845e-14
PROZ	16.2969	0.757813	0.263847	2.87217	0.00407663	0.00855209
SACS	2329.92	0.757596	0.0725298	10.4453	1.53951e-25	1.21768e-24
HID1	24.359	0.757315	0.225244	3.3622	0.000773242	0.00179919
BAIAP3	35.7267	0.756804	0.175633	4.30902	1.63982e-05	4.57128e-05
SCX	39.317	0.755989	0.168682	4.48175	7.40318e-06	2.13377e-05
FST	8.04949	0.75535	0.315298	2.39567	0.0165901	0.031589
DDIT4	708.259	0.755278	0.07987	9.45634	3.18905e-21	2.15495e-20
RPL7P42	10.4772	0.754816	0.29536	2.55558	0.010601	0.0208466
TRAJ18	14.8166	0.754633	0.26791	2.81673	0.00485146	0.0100661
PLPPR2	230.446	0.754596	0.0812125	9.29162	1.51952e-20	9.94275e-20
GUCA1B	19.0768	0.7538	0.221201	3.40776	0.000654977	0.0015358
BCORL1	204.834	0.753275	0.0743109	10.1368	3.79281e-24	2.84524e-23
ZFP2	10.4109	0.752659	0.282201	2.6671	0.00765082	0.0154152
NOL4L	1445.55	0.75223	0.0483249	15.5661	1.23719e-54	1.96481e-53
TOM1L1	17.8804	0.752043	0.236268	3.18301	0.00145751	0.00327122
CITED4	349.976	0.752028	0.0972799	7.73057	1.0707e-14	5.43842e-14
C2orf88	29.0704	0.752017	0.198626	3.78609	0.000153039	0.000387046
TBC1D30	8.196	0.751318	0.326354	2.30216	0.0213264	0.0397906
VN1R83P	17.1365	0.751306	0.23772	3.16047	0.00157517	0.00351834
OR9M1P	8.77175	0.750483	0.335783	2.23503	0.0254157	0.0467407
RPL11	27613.6	0.750374	0.088258	8.50206	1.8626e-17	1.07591e-16
DLGAP3	25.1601	0.750316	0.224554	3.34136	0.000833682	0.00193117
ADAD2	18.6603	0.75021	0.215008	3.48923	0.000484422	0.00115392
KDM6B	1968.2	0.749703	0.0329324	22.7649	1.02126e-114	3.59897e-113
AIG1	110.802	0.74944	0.0955271	7.84531	4.3187e-15	2.2291e-14
DOK4	81.6108	0.749239	0.121572	6.16293	7.14133e-10	2.75492e-09
PDE6C	22.6617	0.748998	0.222363	3.36835	0.000756186	0.00176175
MVB12B	22.3282	0.748823	0.192694	3.88608	0.000101877	0.00026277
PXMP2	133.835	0.748492	0.0830139	9.01647	1.94249e-19	1.21675e-18
TET3	1561.14	0.747358	0.0498572	14.99	8.53696e-51	1.26208e-49
ESYT1	13206.5	0.747241	0.0386828	19.3171	3.85498e-83	9.73596e-82
CRYGS	105.137	0.747132	0.104531	7.14744	8.84112e-13	4.05977e-12
FAM43A	118.746	0.747093	0.104024	7.18196	6.87189e-13	3.1796e-12
NEK6	38.1193	0.747022	0.155443	4.80575	1.54172e-06	4.67633e-06
ZBED6	1114.65	0.746909	0.148435	5.03188	4.85684e-07	1.53328e-06
ST20	88.5209	0.746813	0.101044	7.39098	1.45746e-13	7.00197e-13
CYP4F35P	33.2784	0.746561	0.154922	4.81894	1.44327e-06	4.38644e-06
SOS2	1069.28	0.746382	0.0401833	18.5744	5.17411e-77	1.20008e-75
NBPF3	584.447	0.7458	0.041334	18.0432	8.91531e-73	1.92766e-71
KCNE3	16.1423	0.745751	0.275977	2.70223	0.0068877	0.0139768
EEF1D	5521.32	0.745448	0.0519494	14.3495	1.07322e-46	1.45747e-45
LY9	922.742	0.744518	0.046749	15.9259	4.19268e-57	7.00732e-56
CAT	1902.03	0.743641	0.0433939	17.137	7.85828e-66	1.53982e-64
RPL13P12	30.6042	0.743599	0.287463	2.58677	0.00968807	0.0192009
RPL23AP42	7744.95	0.742222	0.123174	6.02579	1.68283e-09	6.35395e-09
ARL13A	9.54925	0.741764	0.307537	2.41195	0.0158674	0.0303335
GSDME	17.6737	0.741458	0.264069	2.80781	0.0049879	0.0103303
CRACR2B	187.104	0.740908	0.0847607	8.74118	2.30689e-18	1.38398e-17
ARHGAP31	462.185	0.740463	0.0722662	10.2463	1.22937e-24	9.38095e-24
CTAGE7P	18.435	0.740422	0.259158	2.85703	0.00427632	0.00894725
ZSCAN23	24.3332	0.740323	0.260606	2.84077	0.00450045	0.00938274
TMEM256	141.129	0.740259	0.0977825	7.57047	3.71868e-14	1.83402e-13
ZNF318	2427.74	0.739235	0.0363138	20.3569	4.03567e-92	1.14306e-90
ANPEP	42.7181	0.73907	0.179989	4.1062	4.02229e-05	0.000108021
COL9A2	957.498	0.738991	0.0626618	11.7933	4.22584e-32	4.01477e-31
PHB2	4474.57	0.738054	0.0398055	18.5415	9.55427e-77	2.20476e-75
ZNF208	10.3592	0.73772	0.306334	2.40822	0.0160304	0.0306042
KIAA0895	19.849	0.73758	0.216336	3.40942	0.000651018	0.00152691
ATP13A4	26.9751	0.737091	0.167679	4.39584	1.10346e-05	3.12446e-05
PDLIM2	2037.77	0.73598	0.0436842	16.8477	1.09002e-63	2.05186e-62
TRIO	579.114	0.735795	0.0555292	13.2506	4.47661e-40	5.18158e-39
TCEAL4	269.739	0.735414	0.0767702	9.57942	9.75961e-22	6.69693e-21
TP53I11	46.0921	0.735042	0.184436	3.98535	6.73794e-05	0.000177158
SORBS3	574.705	0.734964	0.0599631	12.2569	1.54225e-34	1.56672e-33
AIF1	22.9409	0.734626	0.184153	3.98921	6.62945e-05	0.000174432
SCRN1	86.0889	0.73448	0.103611	7.08879	1.35288e-12	6.15945e-12
CD44	28232.6	0.734159	0.0280912	26.1349	1.46505e-150	6.86612e-149
BNIP3L	1757.7	0.73407	0.0389393	18.8517	2.84733e-79	6.74165e-78
POU6F1	112.711	0.733878	0.0950229	7.72317	1.13476e-14	5.75095e-14
DNMT3B	36.3031	0.733376	0.160716	4.56319	5.03833e-06	1.47081e-05
IL17RE	16.5668	0.732903	0.241919	3.02954	0.00244926	0.00532488
PHC1	1626.77	0.732828	0.0371824	19.709	1.80549e-86	4.7171e-85
CHPT1	294.921	0.732684	0.0674113	10.8689	1.62193e-27	1.37033e-26
ARHGAP10	187.739	0.73265	0.0753066	9.7289	2.27035e-22	1.59706e-21
ADCY3	560.17	0.732639	0.054196	13.5183	1.21925e-41	1.48201e-40
ATRN	935.473	0.732282	0.0368569	19.8682	7.66449e-88	2.06782e-86
ATP5F1AP10	9.68972	0.731929	0.278306	2.62994	0.00853997	0.0170912
KRT18	15.1165	0.730386	0.24961	2.92611	0.00343227	0.00729713
RPSAP58	13.5377	0.730236	0.301346	2.42325	0.0153823	0.0294805
SSBP2	632.185	0.73016	0.0454158	16.0772	3.68551e-58	6.30454e-57
AGER	145.272	0.729914	0.229179	3.18492	0.00144796	0.00325018
ATP10B	26.7063	0.729808	0.20906	3.4909	0.000481403	0.00114729
PPFIA3	38.7793	0.72928	0.156576	4.65768	3.19786e-06	9.46449e-06
RPL34	12468.5	0.728658	0.095538	7.6269	2.40469e-14	1.19898e-13
FADS2	463.844	0.728525	0.0788107	9.24399	2.37464e-20	1.54657e-19
IGF1R	1426.52	0.727826	0.0445681	16.3306	5.97735e-60	1.0677e-58
MFSD4A	68.3717	0.72715	0.114185	6.36818	1.91289e-10	7.67688e-10
JAKMIP3	24.1885	0.726705	0.196814	3.69235	0.000222191	0.000551887
SLC11A1	46.6187	0.726222	0.141791	5.12177	3.0268e-07	9.70027e-07
TRAJ7	16.547	0.725058	0.280702	2.58302	0.00979402	0.019396
DLG5	85.7524	0.724967	0.103926	6.97579	3.0416e-12	1.36261e-11
RPS11	37339.7	0.723641	0.0926472	7.81072	5.68626e-15	2.9217e-14
TRBV28	374.997	0.723001	0.0732128	9.87534	5.32534e-23	3.82751e-22
RPL37	14699.5	0.722469	0.106022	6.81432	9.4713e-12	4.12419e-11
RPL31	16135	0.721787	0.0873412	8.26398	1.4089e-16	7.82991e-16
RPL19	28769	0.72173	0.0617036	11.6967	1.32449e-31	1.24275e-30
C20orf204	28.6666	0.721446	0.1842	3.91665	8.97865e-05	0.000232641
CPM	75.8548	0.721045	0.115646	6.23495	4.5191e-10	1.76721e-09
SLC35E2A	1924.07	0.720927	0.0478633	15.0622	2.8706e-51	4.3033e-50
B9D1	12.1709	0.720891	0.30178	2.3888	0.0169037	0.0320819
PRCP	921.981	0.720447	0.0594313	12.1223	8.04293e-34	8.02264e-33
SMAD5	260.353	0.720021	0.0868439	8.29098	1.12317e-16	6.27074e-16
DUSP4	759.668	0.719736	0.046823	15.3714	2.54479e-53	3.95171e-52
RNF215	205.862	0.71963	0.0701646	10.2563	1.1086e-24	8.48432e-24
RHBDL2	9.60389	0.719609	0.324921	2.21472	0.0267793	0.0490734
CCNG1	6826.15	0.719242	0.0323447	22.2368	1.51335e-109	5.11501e-108
EMBP1	107.1	0.718957	0.0983739	7.30841	2.70321e-13	1.27975e-12
CDKN2A	780.905	0.718297	0.0674831	10.6441	1.85768e-26	1.51344e-25
CAPN12	123.35	0.71739	0.0896906	7.99849	1.2595e-15	6.67133e-15
EIF2A	3727.18	0.717076	0.0338364	21.1925	1.12095e-99	3.41429e-98
EXT1	285.887	0.716372	0.0598386	11.9717	4.9972e-33	4.86972e-32
MYLK4	46.8596	0.715415	0.139645	5.12311	3.00543e-07	9.63348e-07
ABHD14B	2525.98	0.715345	0.0370709	19.2967	5.72832e-83	1.44271e-81
AGAP3	561.844	0.715302	0.0547847	13.0566	5.82826e-39	6.52593e-38
CARF	757.554	0.714676	0.0760464	9.3979	5.56623e-21	3.71845e-20
ABHD15	877.503	0.714559	0.0387755	18.4281	7.8186e-76	1.76613e-74
MYO5C	300.22	0.71434	0.0698685	10.2241	1.54703e-24	1.17753e-23
CDRT4	146.238	0.713945	0.214533	3.3279	0.00087504	0.00202028
ATP5MG	3334.41	0.713944	0.0705666	10.1173	4.62988e-24	3.46175e-23
SCAI	940.869	0.71374	0.066655	10.708	9.33834e-27	7.70806e-26
CORO6	51.8994	0.713408	0.14589	4.89005	1.00811e-06	3.10126e-06
PNPLA4	212.582	0.713207	0.0680567	10.4796	1.07197e-25	8.51953e-25
FAM57A	65.4643	0.712813	0.124004	5.74832	9.01352e-09	3.23469e-08
SH3D19	15.8499	0.711685	0.258769	2.75027	0.00595464	0.0122074
MT-CO2	54776.8	0.711522	0.0939876	7.57037	3.72153e-14	1.83493e-13
TXNRD3	20.6426	0.711484	0.221915	3.20611	0.00134541	0.00303611
SOCS2	2413.47	0.711347	0.0528036	13.4716	2.29967e-41	2.76569e-40
RPL14	22356	0.709949	0.0583316	12.1709	4.44094e-34	4.46648e-33
COPG2	436.213	0.709856	0.0619546	11.4577	2.15187e-30	1.96829e-29
CYBRD1	10.5141	0.709767	0.313547	2.26367	0.0235943	0.0436503
RPS9P1	24.8994	0.709144	0.199421	3.55602	0.000376521	0.000909131
ASIC3	46.8678	0.708201	0.176853	4.00446	6.21588e-05	0.000163835
GRM2	9.53987	0.70784	0.298099	2.37451	0.0175722	0.0332396
CDON	17.895	0.707573	0.231455	3.05706	0.00223519	0.00488636
SESN1	1309.56	0.706591	0.0297817	23.7257	1.95664e-124	7.49045e-123
RPL29	22615.4	0.706584	0.057173	12.3587	4.37116e-35	4.48815e-34
TBC1D16	22.6718	0.706384	0.203806	3.46597	0.000528331	0.00125191
ITGAE	377.817	0.706204	0.0580927	12.1565	5.29783e-34	5.31068e-33
FBXO36	45.4826	0.70598	0.190167	3.71242	0.000205291	0.000511651
DNAH14	19.3678	0.705262	0.200005	3.52622	0.000421532	0.0010111
MBNL2	866.828	0.705189	0.0508071	13.8797	8.40828e-44	1.07296e-42
RPS10P5	10.9694	0.704547	0.29784	2.36552	0.0180045	0.0339903
SLC4A5	189.556	0.703904	0.0756029	9.31054	1.27178e-20	8.3548e-20
PTPDC1	121.251	0.703747	0.0950063	7.40737	1.28832e-13	6.20744e-13
BACE1	324.806	0.702962	0.0730288	9.62581	6.2213e-22	4.30472e-21
ITGAL	26636.8	0.702863	0.0263549	26.6691	1.07427e-156	5.18157e-155
HLCS	531.556	0.702137	0.0451563	15.5491	1.61482e-54	2.5556e-53
DCTN2	2775.6	0.701953	0.0430995	16.2868	1.22441e-59	2.17429e-58
UBE4B	2055.56	0.701554	0.0271961	25.7962	9.79415e-147	4.48607e-145
FAM184B	17.0065	0.700463	0.248574	2.81792	0.00483353	0.0100346
ACAA2	2522.47	0.700107	0.0434931	16.097	2.67857e-58	4.59501e-57
FPGT-TNNI3K	56.3666	0.69998	0.1364	5.13183	2.86935e-07	9.20865e-07
LBHD1	200.41	0.699956	0.106019	6.60216	4.05199e-11	1.70244e-10
RNF222	11.9963	0.699168	0.292931	2.3868	0.0169958	0.0322501
MFGE8	2282.89	0.698326	0.0357803	19.517	7.86677e-85	2.01195e-83
IRF2BPL	2948.58	0.698323	0.029823	23.4156	2.96414e-121	1.10225e-119
TNFRSF4	554.122	0.697838	0.0603898	11.5556	6.92008e-31	6.41687e-30
TSEN54	1042.68	0.697619	0.0332664	20.9707	1.21423e-97	3.61369e-96
VWA8	843.044	0.697543	0.0432667	16.1219	1.78893e-58	3.08633e-57
TRBV14	82.9714	0.697163	0.106928	6.51995	7.03299e-11	2.90919e-10
TTC13	1218.69	0.696808	0.0336138	20.7298	1.86391e-95	5.42294e-94
ZNF135	23.1687	0.696577	0.221408	3.14612	0.00165451	0.00368245
RPL24	16028.8	0.696215	0.0705105	9.87392	5.40106e-23	3.8804e-22
PBX1	26.1607	0.696073	0.182874	3.8063	0.000141063	0.000358002
HMGA2	14.6744	0.69558	0.243492	2.85669	0.00428085	0.00895571
ZCCHC24	32.562	0.695429	0.187766	3.7037	0.000212474	0.000528901
SNRPCP3	11.6939	0.694071	0.279895	2.47975	0.0131475	0.025455
MC1R	98.5412	0.693893	0.120771	5.74554	9.16298e-09	3.28703e-08
TMSB4Y	14.2007	0.693432	0.237007	2.92579	0.00343588	0.00730309
CCDC88A	236.404	0.693261	0.0776396	8.92923	4.28992e-19	2.64972e-18
AEBP1	532.503	0.69275	0.0537539	12.8874	5.29805e-38	5.82114e-37
HYAL1	33.6114	0.692502	0.159709	4.33602	1.45083e-05	4.06815e-05
ANKRD20A5P	101.502	0.69231	0.102792	6.73505	1.63875e-11	7.03804e-11
RPS25	10424.9	0.692131	0.0711516	9.72756	2.30055e-22	1.61706e-21
TAS1R3	75.447	0.69208	0.115521	5.99096	2.08609e-09	7.83424e-09
UBXN11	1222.52	0.691812	0.0480449	14.3993	5.22827e-47	7.16975e-46
FUT2	45.4322	0.691715	0.15223	4.54389	5.52253e-06	1.60675e-05
TEX14	91.0059	0.691603	0.138969	4.97667	6.46863e-07	2.02036e-06
HERC2P3	581.394	0.691316	0.0571633	12.0937	1.14041e-33	1.1338e-32
ANKRD55	73.5008	0.69121	0.133535	5.17624	2.26401e-07	7.33714e-07
ZSWIM4	276.287	0.690939	0.0648062	10.6616	1.53895e-26	1.25828e-25
EGR1	89.4423	0.690931	0.103928	6.64815	2.96806e-11	1.2569e-10
AKAP6	24.1517	0.690885	0.192782	3.58377	0.000338673	0.00082222
VPS25	677.021	0.690522	0.0563718	12.2494	1.69191e-34	1.71587e-33
SLC28A2	17.8574	0.690033	0.221475	3.11562	0.00183559	0.00406212
C3orf18	627.716	0.689365	0.0645728	10.6758	1.32137e-26	1.08184e-25
EFCAB1	49.6895	0.689336	0.129449	5.32517	1.00861e-07	3.3677e-07
CHP1	2586.08	0.68865	0.036212	19.0171	1.23001e-80	2.97033e-79
GOLGA6L4	171.555	0.688281	0.0750114	9.17569	4.48677e-20	2.88499e-19
PTPRJ	6007.15	0.688274	0.0466273	14.7612	2.60611e-49	3.74325e-48
STMN3	2859.03	0.688149	0.0394714	17.4341	4.54428e-68	9.23275e-67
WDR27	485.681	0.688129	0.0745073	9.23572	2.56549e-20	1.66848e-19
RPS21	5937.96	0.687286	0.102284	6.71941	1.82459e-11	7.81957e-11
ZNF286B	75.2168	0.687253	0.114789	5.9871	2.1361e-09	8.01381e-09
GP5	219.363	0.687246	0.0905449	7.59012	3.19612e-14	1.58188e-13
ITGA10	34.9227	0.686297	0.237688	2.88739	0.00388456	0.00818218
OR5BA1P	10.5175	0.686213	0.301855	2.27333	0.0230066	0.0426759
MT-ND3	9778.13	0.685656	0.102254	6.7054	2.00859e-11	8.58586e-11
ABCB1	10.5449	0.685335	0.282593	2.42516	0.0153015	0.0293412
TST	74.942	0.685085	0.112485	6.09047	1.12576e-09	4.29609e-09
FCRL1	161.725	0.68462	0.105805	6.47056	9.76402e-11	3.99525e-10
CPE	58.2316	0.68408	0.1926	3.55181	0.000382587	0.000923042
CC2D2B	18.4921	0.683864	0.244089	2.8017	0.00508348	0.0105175
AKR1B1	2043.72	0.683567	0.0428541	15.951	2.80309e-57	4.71085e-56
PANK1	98.2381	0.682986	0.105275	6.48762	8.72016e-11	3.58101e-10
FRMD4A	145.248	0.682896	0.106586	6.40699	1.48424e-10	6.00699e-10
CHMP7	13338.5	0.68274	0.0352777	19.3533	1.91132e-83	4.84058e-82
RPS27	23937.6	0.682732	0.132706	5.14468	2.6798e-07	8.61839e-07
TPTE2P5	16.6467	0.68271	0.27125	2.5169	0.0118392	0.0231041
ITM2A	1742.74	0.682356	0.0504517	13.5249	1.11422e-41	1.35525e-40
TMEM99	115.728	0.682048	0.102324	6.66558	2.63617e-11	1.12e-10
SFXN5	229.025	0.6816	0.0822388	8.28806	1.15113e-16	6.42288e-16
MSANTD3-TMEFF1	13.984	0.681554	0.296233	2.30074	0.0214065	0.0399196
CLDN14	8.09344	0.681415	0.308733	2.20714	0.0273045	0.0499502
ARHGEF9	730.422	0.681221	0.0474394	14.3598	9.24874e-47	1.25977e-45
APBB1IP	5037.97	0.680957	0.0320255	21.263	2.50141e-100	7.68337e-99
STRBP	702.684	0.680862	0.058546	11.6295	2.91752e-31	2.72621e-30
TRAV34	38.9759	0.680264	0.144789	4.69831	2.62318e-06	7.80686e-06
SLC41A3	849.315	0.680047	0.0440893	15.4243	1.12334e-53	1.76094e-52
FXYD7	73.727	0.679143	0.121495	5.58987	2.27234e-08	7.94926e-08
LY75-CD302	141.267	0.67904	0.24469	2.7751	0.0055185	0.0113618
S100A4	6804.49	0.678919	0.0729048	9.31241	1.24962e-20	8.21218e-20
CA6	257.468	0.67815	0.0793513	8.54616	1.27246e-17	7.41618e-17
CA11	692.881	0.677766	0.0736601	9.20127	3.53744e-20	2.28833e-19
CREB3L3	15.7591	0.677463	0.273314	2.4787	0.0131864	0.0255249
TLN2	16.6768	0.677301	0.244243	2.77306	0.00555314	0.0114255
ITIH2	12.4622	0.676896	0.259597	2.60749	0.00912089	0.0181559
PRKCB	6426.48	0.676852	0.0424011	15.9631	2.31027e-57	3.88982e-56
POU2F2	3732.81	0.676678	0.0494939	13.672	1.49331e-42	1.85734e-41
REEP6	41.4965	0.676437	0.157196	4.30316	1.68382e-05	4.68818e-05
SUMF1	311.596	0.675456	0.0735967	9.17781	4.39946e-20	2.83185e-19
CTSW	526.346	0.675223	0.0802383	8.41523	3.92134e-17	2.23599e-16
CYP2D7	20.0888	0.674505	0.298118	2.26254	0.0236638	0.0437745
MSANTD3	179.121	0.673999	0.067109	10.0433	9.82838e-24	7.25617e-23
GSTA4	36.8077	0.673203	0.161551	4.16713	3.08455e-05	8.37155e-05
OLFM2	953.376	0.672843	0.0743079	9.0548	1.36822e-19	8.61785e-19
NCLP1	16.5857	0.672794	0.245537	2.7401	0.00614213	0.0125648
RPL27A	22001.4	0.672792	0.0731975	9.19147	3.87519e-20	2.50236e-19
PLA2G4B	381.378	0.67266	0.159666	4.21291	2.52101e-05	6.90782e-05
BPHL	159.329	0.672623	0.0816401	8.23887	1.73838e-16	9.61688e-16
RALGPS1	47.732	0.672207	0.139032	4.83491	1.33207e-06	4.05804e-06
IGSF9B	1201.32	0.672031	0.0709221	9.47562	2.65183e-21	1.7966e-20
HSD17B11	2547.55	0.672026	0.0430862	15.5973	7.59956e-55	1.21326e-53
GALNT1	1053	0.671966	0.0398525	16.8613	8.66062e-64	1.63705e-62
RUSC2	60.7983	0.671845	0.140126	4.79459	1.63007e-06	4.9361e-06
PDCL3P4	20.5887	0.671401	0.216764	3.09739	0.00195235	0.00430897
COMMD7	1967.1	0.670527	0.053725	12.4807	9.51304e-36	9.88486e-35
CD52	17719.5	0.670248	0.0907529	7.38542	1.51977e-13	7.29556e-13
ZNF219	86.6199	0.669125	0.120713	5.5431	2.97167e-08	1.03222e-07
USE1	480.328	0.668816	0.0566456	11.807	3.58997e-32	3.42138e-31
HERC2P2	3834.75	0.668766	0.0420193	15.9157	4.93078e-57	8.20323e-56
FAM200B	450.498	0.668338	0.0461107	14.4942	1.31817e-47	1.82556e-46
NAB2	188.76	0.668296	0.0827783	8.07333	6.84056e-16	3.6653e-15
ASB13	310.841	0.668113	0.0634329	10.5326	6.11204e-26	4.89178e-25
EXOC3L2	11.8005	0.668017	0.253352	2.63672	0.00837121	0.0167664
STPG4	11.4372	0.667399	0.295464	2.25881	0.0238949	0.0441436
CRY1	715.348	0.666944	0.0495682	13.4551	2.87466e-41	3.44807e-40
CALHM2	1274.47	0.666706	0.0518845	12.8498	8.62322e-38	9.44606e-37
RASGRP4	945.841	0.666038	0.0422	15.7829	4.07891e-56	6.65807e-55
EPPIN	15.8757	0.665574	0.273767	2.43117	0.0150502	0.0288959
LHX4	73.7463	0.664973	0.153447	4.33356	1.46719e-05	4.11148e-05
FGF7	28.8987	0.664915	0.205182	3.24061	0.00119276	0.00270843
GLUD1P3	79.3613	0.664343	0.119868	5.54227	2.98568e-08	1.03689e-07
CCT6B	40.8596	0.66407	0.14689	4.52087	6.15849e-06	1.78521e-05
COPS9	573.212	0.663913	0.0755598	8.78659	1.54168e-18	9.29508e-18
NPTX1	139.94	0.663733	0.088808	7.47379	7.79146e-14	3.79026e-13
STPG3	13.9051	0.663689	0.272304	2.43731	0.0147971	0.0284489
PAPLN	27.1569	0.663644	0.179204	3.7033	0.000212816	0.000529681
TFDP2	890.384	0.662495	0.0449942	14.724	4.51998e-49	6.46158e-48
UTS2	200.82	0.662323	0.0653536	10.1344	3.88571e-24	2.91372e-23
SCGB3A2	35.9803	0.660583	0.174331	3.78924	0.000151107	0.000382319
CCDC34	157.599	0.659276	0.0734031	8.98158	2.66915e-19	1.66333e-18
2001-09-01	10472.7	0.658564	0.0343342	19.181	5.3336e-82	1.31775e-80
MICAL2	1994.09	0.658263	0.0493034	13.3513	1.16428e-40	1.3703e-39
ZNF80	147.177	0.658038	0.0900293	7.30915	2.68843e-13	1.27308e-12
GUSBP5	23.7728	0.656182	0.198097	3.31242	0.000924926	0.00212951
GOLGA8R	24.4123	0.655425	0.240002	2.73092	0.00631584	0.0128926
HEMK1	1549.31	0.655386	0.0513496	12.7632	2.63079e-37	2.85432e-36
GOLGA7B	1767.26	0.655155	0.0374556	17.4915	1.66333e-68	3.3908e-67
CHD7	1043.26	0.655032	0.0687297	9.53054	1.5646e-21	1.06797e-20
CCL27	17.8217	0.654974	0.234275	2.79575	0.00517799	0.010699
UBE2E3	434.842	0.654046	0.0501858	13.0325	7.99569e-39	8.91439e-38
GNA12	908.616	0.653862	0.0353595	18.4918	2.40219e-76	5.48762e-75
TLE2	223.913	0.652965	0.0834933	7.82056	5.25885e-15	2.70668e-14
VSIR	4021.7	0.652516	0.0783399	8.32929	8.13289e-17	4.57575e-16
ZNF204P	75.3207	0.652413	0.111965	5.82694	5.64531e-09	2.05514e-08
GNPTAB	5752.03	0.652391	0.0409085	15.9476	2.96242e-57	4.96943e-56
PGAM1P8	21.3772	0.652322	0.23013	2.83458	0.00458861	0.00955874
PPP1R26	129.162	0.652206	0.106802	6.10668	1.01727e-09	3.89023e-09
C5orf58	34.63	0.651918	0.169836	3.83852	0.000123778	0.000316343
AMY2B	551.805	0.651867	0.0799127	8.15724	3.42779e-16	1.86731e-15
GOLGA2P5	836.013	0.65148	0.0677743	9.61249	7.08155e-22	4.87953e-21
TMEM107	302.134	0.651471	0.074899	8.69799	3.37826e-18	2.01411e-17
NLRX1	388.619	0.651377	0.0486544	13.3878	7.12395e-41	8.47787e-40
ZNRF3	13.1412	0.65105	0.294648	2.20959	0.0271339	0.0496582
TET1	102.715	0.651013	0.132043	4.93029	8.2107e-07	2.54523e-06
PTCH2	20.904	0.650778	0.202387	3.21551	0.00130214	0.0029454
LARP1B	404.927	0.65073	0.0463005	14.0545	7.23069e-45	9.42529e-44
ATP6V1FNB	11.0179	0.650613	0.284921	2.28348	0.0224021	0.0416438
PDE8B	18.3329	0.650016	0.249296	2.6074	0.00912317	0.0181585
CNIH1	1490.97	0.650002	0.0476027	13.6547	1.89157e-42	2.34628e-41
SPICE1	331.316	0.649789	0.0673987	9.64097	5.36777e-22	3.72548e-21
TRMT10A	210.231	0.6495	0.0682434	9.5174	1.77563e-21	1.20974e-20
KIF9	40.7738	0.649251	0.147835	4.39173	1.12452e-05	3.18114e-05
PBX4	631.039	0.649109	0.0657936	9.86583	5.85461e-23	4.20293e-22
N6AMT1	324.35	0.64821	0.0619709	10.4599	1.31969e-25	1.04654e-24
MAGED1	1261.26	0.648083	0.0365067	17.7524	1.65005e-70	3.44087e-69
NUDT5	1815.15	0.647682	0.031447	20.596	2.97922e-94	8.64022e-93
BRI3BP	571.194	0.647584	0.0644997	10.0401	1.01566e-23	7.49239e-23
GRAPL	376.268	0.64756	0.10622	6.09639	1.08493e-09	4.14374e-09
SLC3A1	21.107	0.647377	0.212482	3.04673	0.00231343	0.00504769
SPDYE6	65.4746	0.647357	0.167562	3.86339	0.000111823	0.000287364
UBE2Q2P1	56.4404	0.647306	0.147984	4.37417	1.21898e-05	3.43765e-05
COX4I1	7092.65	0.646966	0.0585877	11.0427	2.37756e-28	2.05776e-27
CA14	22.6807	0.6468	0.217052	2.97993	0.00288315	0.00619927
SWAP70	1336.27	0.646343	0.0367829	17.5718	4.04828e-69	8.35573e-68
MXD4	4323.17	0.645772	0.0280115	23.0538	1.34639e-117	4.82894e-116
RPL39	10114.3	0.645178	0.109625	5.88531	3.97319e-09	1.46311e-08
RASSF1	1848.41	0.645062	0.0302	21.3597	3.16849e-101	9.83207e-100
RPS17	4613.7	0.644826	0.132689	4.85968	1.17578e-06	3.59456e-06
WDR31	101.42	0.64475	0.12339	5.22531	1.73863e-07	5.68826e-07
CALB1	23.0147	0.644558	0.197916	3.25673	0.00112704	0.00257076
NHSL2	37.683	0.644294	0.167717	3.84155	0.000122258	0.000312679
CA5B	559.681	0.644233	0.0620797	10.3775	3.13816e-25	2.45649e-24
NUP210	13855.2	0.644196	0.0329597	19.545	4.55351e-85	1.17282e-83
HRH2	767.431	0.644025	0.0671238	9.59458	8.42565e-22	5.79252e-21
PCDH12	57.4685	0.643932	0.15905	4.04862	5.15198e-05	0.000136961
ADAP1	355.544	0.643784	0.0568387	11.3265	9.69943e-30	8.74439e-29
RPL23A	17964.6	0.643549	0.0575603	11.1804	5.08396e-29	4.47467e-28
SLC25A25	388.682	0.64217	0.0594362	10.8044	3.28256e-27	2.73682e-26
PLEKHG2	1194.81	0.641542	0.0334695	19.1679	6.8587e-82	1.68995e-80
COL18A1	429.006	0.640871	0.05418	11.8286	2.77862e-32	2.65649e-31
CRX	12.6644	0.639981	0.25892	2.47174	0.0134459	0.0260079
CBLL1	4924.01	0.639641	0.0267101	23.9475	9.81663e-127	3.83059e-125
TKT	8559.04	0.639371	0.0311423	20.5306	1.14754e-93	3.29651e-92
DDX12P	163.081	0.639236	0.106771	5.987	2.13752e-09	8.01747e-09
RPL30	20510.7	0.63919	0.111352	5.74025	9.45395e-09	3.38807e-08
GPRASP1	102.756	0.638342	0.108004	5.91038	3.41314e-09	1.26276e-08
SYCE1L	31.7062	0.637437	0.175493	3.63226	0.000280951	0.000689633
CCNI	15743.3	0.636718	0.0298755	21.3123	8.72135e-101	2.68795e-99
IZUMO4	284.848	0.636655	0.0583765	10.906	1.07889e-27	9.1633e-27
VSIG10	106.631	0.636626	0.0988085	6.44303	1.17111e-10	4.76517e-10
PDXP	278.886	0.636154	0.0778903	8.16731	3.15355e-16	1.72308e-15
LITAF	9284.74	0.635288	0.0503211	12.6247	1.54378e-36	1.64069e-35
FAM218A	21.4384	0.634942	0.2017	3.14796	0.00164416	0.00366031
FNDC10	225.172	0.634912	0.0762863	8.32274	8.59504e-17	4.83129e-16
RTN4RL1	41.8863	0.634716	0.164905	3.84898	0.000118613	0.000303953
PKIA	934.487	0.634288	0.0584581	10.8503	1.98777e-27	1.67418e-26
EML4	4410.72	0.634085	0.0367619	17.2484	1.15019e-66	2.2858e-65
ABHD14A-ACY1	28.0761	0.63379	0.264867	2.39286	0.0167174	0.0317915
AGO2	3976.52	0.633196	0.0426128	14.8593	6.05481e-50	8.8151e-49
TMC8	16513.3	0.633163	0.0484046	13.0806	4.24971e-39	4.77017e-38
GNRHR	17.1487	0.632749	0.238219	2.65617	0.00790336	0.0158818
PKP4	1093.57	0.632244	0.0329131	19.2095	3.08113e-82	7.64356e-81
MMP25	640.5	0.631755	0.0587331	10.7564	5.53047e-27	4.59206e-26
AKR7L	11.8978	0.631653	0.279287	2.26166	0.0237182	0.0438572
NINJ2	163.313	0.631557	0.0773968	8.15999	3.3506e-16	1.82745e-15
OPLAH	35.3247	0.631091	0.19557	3.22693	0.00125126	0.00283491
GOLGA8B	23116.5	0.630809	0.0692214	9.11292	8.01934e-20	5.10408e-19
DELE1	2332.29	0.630653	0.0276301	22.8248	2.6e-115	9.19814e-114
NUCB2	717.78	0.630465	0.0468375	13.4607	2.66435e-41	3.19793e-40
SPDYE10P	49.7092	0.630283	0.216455	2.91184	0.00359306	0.00761139
DLEC1	194.54	0.630225	0.092459	6.81626	9.34397e-12	4.07069e-11
TXLNGY	2902.51	0.629517	0.0597454	10.5367	5.85401e-26	4.68733e-25
C1RL	875.347	0.629296	0.037346	16.8504	1.04201e-63	1.96351e-62
SOCS7	565.986	0.629267	0.0596024	10.5578	4.67735e-26	3.75675e-25
FAM20A	22.7016	0.629221	0.254732	2.47013	0.0135064	0.0261166
SLC22A23	138.011	0.629086	0.103719	6.06531	1.31701e-09	5.00551e-09
LNP1	21.9778	0.628913	0.225708	2.7864	0.00532964	0.0109967
FAM210B	797.962	0.628838	0.0595406	10.5615	4.49395e-26	3.61424e-25
HSFX1	24.1853	0.628505	0.183576	3.42368	0.0006178	0.00145218
OR5M2P	18.3766	0.628404	0.223924	2.80633	0.00501095	0.0103768
TRIM73	356.824	0.628342	0.0665495	9.44173	3.66672e-21	2.47222e-20
TNXB	41.339	0.628272	0.263149	2.38752	0.0169626	0.0321903
POPDC2	53.6481	0.627938	0.140478	4.47001	7.82171e-06	2.24727e-05
GUCY1B2	33.4934	0.627717	0.278867	2.25095	0.0243884	0.0450187
CMBL	23.9657	0.62767	0.207	3.03222	0.00242765	0.00528233
LMTK3	343.993	0.627329	0.055767	11.2491	2.33941e-29	2.09247e-28
CSPG4P10	43.5148	0.62721	0.209336	2.99618	0.00273384	0.00590405
GPHN	579.127	0.626971	0.0543873	11.5279	9.54628e-31	8.81165e-30
ABCA7	5225.82	0.626892	0.0399602	15.6879	1.8305e-55	2.9535e-54
LEAP2	63.1238	0.626832	0.148951	4.2083	2.57296e-05	7.03876e-05
NAALAD2	18.0257	0.626766	0.233803	2.68074	0.00734597	0.0148358
EIF3G	5585.93	0.626467	0.0463651	13.5116	1.33575e-41	1.62145e-40
PRR5L	22.0372	0.626233	0.245041	2.55562	0.0105999	0.0208466
KLLN	63.0696	0.62519	0.141544	4.41693	1.00114e-05	2.84717e-05
CXCL16	40.2273	0.625014	0.139296	4.48695	7.22494e-06	2.08438e-05
FBXL22	25.4593	0.62459	0.173478	3.60041	0.000317721	0.000774975
PCDHGB6	11.2245	0.624475	0.273076	2.28681	0.0222067	0.04131
C11orf1	313.649	0.624441	0.063808	9.78624	1.29001e-22	9.13811e-22
GSTCD	130.285	0.624283	0.0897979	6.95209	3.5992e-12	1.6049e-11
ATP6V1E2	185.962	0.623291	0.0695923	8.95632	3.357e-19	2.08198e-18
OR10H1	28.6957	0.622559	0.172802	3.60274	0.000314885	0.000768367
MSANTD2	301.118	0.622463	0.0624016	9.9751	1.95902e-23	1.43352e-22
GCNA	101.532	0.622364	0.123733	5.02988	4.90793e-07	1.54887e-06
EPHB3	23.4765	0.62204	0.196841	3.16011	0.00157707	0.00352174
ABCC5	1632.91	0.622026	0.0490494	12.6816	7.47837e-37	7.99452e-36
DNAH1	1696.75	0.621325	0.0718737	8.64468	5.39568e-18	3.19281e-17
IRS2	952.428	0.621258	0.0585091	10.6181	2.4539e-26	1.99204e-25
NEK3	301.252	0.620808	0.0768963	8.07332	6.84119e-16	3.6653e-15
KCNMB4	85.5343	0.620735	0.110987	5.59285	2.23366e-08	7.81997e-08
HSPB1	337.221	0.619828	0.0901242	6.87749	6.09156e-12	2.68726e-11
MAPRE3	19.3896	0.619806	0.220517	2.8107	0.00494344	0.0102429
CDK6	2818.11	0.619724	0.0676288	9.16362	5.0186e-20	3.21558e-19
HNRNPA1P48	35.6276	0.619634	0.184934	3.35058	0.000806438	0.00187187
DMXL2	119.348	0.619375	0.0951807	6.50736	7.64849e-11	3.15446e-10
ATP6V0E2	1904.38	0.619334	0.0440658	14.0547	7.20441e-45	9.39777e-44
COMMD6	1362.6	0.619228	0.071724	8.63348	5.95114e-18	3.51349e-17
BAIAP2L1	89.0156	0.619219	0.0989721	6.2565	3.93709e-10	1.54593e-09
PCGF2	15.6548	0.61901	0.257556	2.4034	0.0162434	0.0309775
TSPAN19	15.3274	0.618931	0.273698	2.26136	0.0237369	0.0438829
ACO1	351.767	0.618233	0.0669593	9.23297	2.63239e-20	1.71016e-19
APOLD1	280.805	0.61794	0.0990652	6.23771	4.44019e-10	1.73723e-09
DHRS7	1504.69	0.617392	0.0464307	13.2971	2.40763e-40	2.80105e-39
C2orf92	228.169	0.617184	0.0903115	6.83395	8.26106e-12	3.61277e-11
C12orf10	997.954	0.617055	0.043325	14.2425	4.9938e-46	6.68192e-45
CDC14A	1429.72	0.61515	0.0312719	19.671	3.82025e-86	9.93812e-85
F2R	345.729	0.615091	0.0580286	10.5998	2.98635e-26	2.41565e-25
LSMEM1	16.371	0.614872	0.232102	2.64915	0.00806951	0.016205
TRAV7	11.7453	0.614671	0.253614	2.42364	0.0153656	0.0294548
EML5	191.643	0.614553	0.0682876	8.99948	2.26798e-19	1.41624e-18
ACY1	270.416	0.614235	0.0712044	8.62636	6.33355e-18	3.73441e-17
DNAH10OS	56.3811	0.613622	0.146282	4.1948	2.73114e-05	7.45243e-05
SLC35D2	1457.23	0.613502	0.0449967	13.6344	2.50148e-42	3.09435e-41
KCNK12	14.872	0.612409	0.235965	2.59534	0.00944971	0.0187735
SEC1P	23.6241	0.611938	0.182864	3.34641	0.000818649	0.00189828
UCP2	10028.8	0.611184	0.0433632	14.0945	4.10381e-45	5.38799e-44
AASS	128.935	0.610868	0.119532	5.11048	3.21345e-07	1.02839e-06
PIGX	655.67	0.610579	0.0439529	13.8917	7.11728e-44	9.08853e-43
SARS2	284.164	0.610569	0.0605302	10.087	6.30537e-24	4.68944e-23
GALNT12	329.376	0.610186	0.0570887	10.6884	1.15346e-26	9.46933e-26
STK39	1302.83	0.609688	0.0375892	16.2197	3.65744e-59	6.42578e-58
SARDH	246.521	0.60966	0.0746913	8.1624	3.28427e-16	1.79235e-15
MAST1	40.1804	0.609163	0.187689	3.24561	0.00117201	0.00266498
PPP2R3B	206.894	0.608594	0.094969	6.40834	1.47114e-10	5.95531e-10
OSBPL6	15.133	0.608437	0.239111	2.54458	0.0109409	0.0214686
UBA52	13444.2	0.608422	0.0654861	9.29086	1.53054e-20	1.00112e-19
ARHGEF39	113.938	0.608198	0.0868029	7.00665	2.44094e-12	1.09812e-11
LINC00672	170.508	0.607603	0.0782594	7.76396	8.2318e-15	4.20543e-14
FASN	3151	0.607585	0.0350607	17.3295	2.81815e-67	5.64997e-66
RPL14P1	15.1226	0.606961	0.260005	2.33442	0.0195735	0.0367387
CCNB1IP1	740.076	0.606534	0.0477351	12.7063	5.45853e-37	5.85938e-36
PRKN	15.3336	0.605978	0.252653	2.39846	0.0164644	0.0313692
GSTM1	495.311	0.605691	0.218534	2.77161	0.00557792	0.0114752
SAT2	642.049	0.605467	0.0552279	10.9631	5.75183e-28	4.91963e-27
ABI2	612.448	0.605458	0.0478105	12.6637	9.39585e-37	1.00325e-35
HIST1H2BG	20.6867	0.605183	0.208058	2.90872	0.00362914	0.00767531
AQP11	39.8181	0.604804	0.161126	3.7536	0.000174315	0.000437628
PFDN5	4770.32	0.604702	0.0673784	8.97471	2.84097e-19	1.76858e-18
ENTPD4	4405.72	0.604648	0.0497401	12.1561	5.3215e-34	5.33146e-33
PI16	271.931	0.604208	0.0782366	7.72283	1.13776e-14	5.76454e-14
QPCTL	235.338	0.604129	0.0624872	9.66805	4.12172e-22	2.87052e-21
CAPN5	70.8332	0.60353	0.121772	4.95624	7.187e-07	2.23743e-06
PDGFB	165.442	0.603215	0.10765	5.60348	2.10095e-08	7.37952e-08
F8	254.69	0.60284	0.065563	9.19483	3.75603e-20	2.42628e-19
PHOSPHO2	48.8308	0.60179	0.159445	3.77428	0.00016047	0.000404713
HAP1	53.6604	0.601682	0.135043	4.45549	8.37009e-06	2.39914e-05
REM2	98.5855	0.601524	0.0943641	6.3745	1.83565e-10	7.37511e-10
STON1	91.526	0.601438	0.0963585	6.24167	4.32922e-10	1.69624e-09
TRAJ9	15.4405	0.601209	0.272004	2.21029	0.0270847	0.0495925
PRXL2B	887.622	0.600893	0.0435082	13.811	2.18743e-43	2.76033e-42
PRDM8	681.712	0.60033	0.0455315	13.1849	1.07167e-39	1.22716e-38
C4orf17	28.6517	0.600329	0.2207	2.72011	0.00652599	0.0132947
TRBV21-1	43.7876	0.59956	0.17624	3.40194	0.000669091	0.00156687
EXD2	262.378	0.599282	0.0592683	10.1113	4.92104e-24	3.6719e-23
COX7C	3853.13	0.598733	0.0660478	9.06514	1.24439e-19	7.84879e-19
TRAF3IP2	1444.47	0.598079	0.037051	16.142	1.29181e-58	2.23717e-57
MTND1P23	37.6112	0.597976	0.1794	3.3332	0.000858522	0.00198517
PIK3R5	3576.07	0.597867	0.0376788	15.8675	1.06421e-56	1.75763e-55
TUBB6	27.1987	0.597858	0.20925	2.85715	0.00427467	0.00894483
NOA1	1830.13	0.597833	0.0303278	19.7124	1.68875e-86	4.42482e-85
CHD3	17927.4	0.597396	0.0290861	20.5389	9.67157e-94	2.78272e-92
SIRPG	1445.21	0.597234	0.0438955	13.6058	3.69734e-42	4.54887e-41
JUP	36.364	0.597173	0.156106	3.82544	0.000130541	0.000332692
ITSN1	64.9557	0.597134	0.135103	4.41983	9.87803e-06	2.81099e-05
PTPN14	99.0457	0.597124	0.112096	5.32691	9.98989e-08	3.3362e-07
UPB1	30.8578	0.596643	0.168328	3.54453	0.000393313	0.000947662
GLIPR1	1897.5	0.596405	0.0323093	18.4592	4.3967e-76	1.00062e-74
ASAH1	2246.68	0.59581	0.0365249	16.3124	8.05508e-60	1.43321e-58
TMPRSS6	73.7991	0.595781	0.136015	4.38026	1.18537e-05	3.34805e-05
TATDN2P2	141.975	0.594634	0.140704	4.22612	2.3775e-05	6.52862e-05
OXA1L	4939.7	0.59458	0.0264272	22.4988	4.26483e-112	1.47437e-110
GNRHR2	106.174	0.594429	0.0937071	6.34348	2.24633e-10	8.9656e-10
SLC35G1	211.789	0.594426	0.0748846	7.9379	2.05635e-15	1.07862e-14
TFAP2E	106.679	0.594241	0.0881311	6.74269	1.55478e-11	6.69006e-11
OR2A1	34.1024	0.594062	0.194033	3.06166	0.00220116	0.00481834
ST13	5407.06	0.593763	0.0328532	18.0732	5.1781e-73	1.12361e-71
ANTXRLP1	84.3043	0.593741	0.1187	5.00204	5.67278e-07	1.78066e-06
ULK4	235.388	0.593626	0.0710737	8.35227	6.69651e-17	3.78518e-16
NTN5	32.592	0.593604	0.193909	3.06126	0.00220409	0.00482417
YPEL3	4180.48	0.592668	0.047925	12.3666	3.96436e-35	4.07276e-34
HENMT1	621.943	0.592422	0.0526916	11.2432	2.50113e-29	2.23273e-28
FNDC3B	369.704	0.592403	0.0579117	10.2294	1.46384e-24	1.11514e-23
PIDD1	1131.77	0.592359	0.0589057	10.0561	8.63893e-24	6.38838e-23
EFR3B	26.0058	0.5923	0.207742	2.85113	0.00435641	0.00910121
GPM6B	81.1703	0.592103	0.150547	3.93302	8.38846e-05	0.000218283
MAGEF1	307.308	0.592067	0.0576399	10.2718	9.44061e-25	7.25256e-24
GNAQ	2211.39	0.591899	0.0405611	14.5928	3.12221e-48	4.4011e-47
FAM229B	20.6211	0.591729	0.22033	2.68565	0.00723887	0.0146387
LIN7B	77.8029	0.591501	0.109568	5.39847	6.72123e-08	2.27596e-07
SHC4	18.8706	0.591178	0.214395	2.75743	0.00582578	0.0119594
GLTP	886.385	0.590982	0.0469298	12.5929	2.30997e-36	2.44071e-35
SLC7A7	37.3816	0.590784	0.159725	3.69876	0.000216654	0.000539011
TTC8	32.2591	0.59051	0.169972	3.47416	0.00051246	0.00121668
RCBTB2	526.92	0.59029	0.0461292	12.7965	1.71586e-37	1.8717e-36
TBCD	3979	0.59009	0.0433922	13.599	4.05996e-42	4.99163e-41
OGT	21182.5	0.589917	0.0555026	10.6286	2.1929e-26	1.78176e-25
C12orf43	404.988	0.589363	0.0581189	10.1406	3.64677e-24	2.73794e-23
ATP5F1A	11643.9	0.589261	0.0336661	17.5031	1.3571e-68	2.77275e-67
NNAT	32.4707	0.588783	0.167549	3.51409	0.000441266	0.00105648
PDLIM1	78.2192	0.588561	0.117637	5.00318	5.6393e-07	1.77076e-06
MLANA	63.7497	0.588299	0.182228	3.22837	0.00124499	0.00282104
RPL32	17238.4	0.588269	0.0919384	6.39851	1.56899e-10	6.33869e-10
ARRB2	6197.56	0.588132	0.0370284	15.8833	8.27303e-57	1.36885e-55
SPDYE1	37.0354	0.588106	0.152879	3.84688	0.00011963	0.000306432
WDR54	1015.66	0.58789	0.0447347	13.1417	1.89893e-39	2.15409e-38
ZNF433	51.8604	0.587526	0.151038	3.88993	0.000100275	0.000258748
DZIP3	667.808	0.587455	0.0431207	13.6235	2.90319e-42	3.58638e-41
ZFPM2	44.1294	0.587024	0.135767	4.32375	1.53398e-05	4.28939e-05
CASD1	821.697	0.585775	0.0450253	13.0099	1.07456e-38	1.19436e-37
ASLP1	29.6671	0.585727	0.186028	3.1486	0.00164055	0.00365317
ZHX3	388.884	0.585647	0.0538831	10.8688	1.62248e-27	1.37033e-26
YBEY	417.291	0.585482	0.0673577	8.69212	3.55725e-18	2.12013e-17
CREB3L4	112.087	0.584739	0.0883668	6.61718	3.66114e-11	1.5425e-10
TRBV23-1	37.0258	0.584012	0.151398	3.85746	0.000114572	0.000294014
CAMSAP2	261.743	0.583843	0.0682965	8.54865	1.24537e-17	7.26293e-17
MAN2A2	3099.3	0.583793	0.0442279	13.1997	8.81419e-40	1.01249e-38
BCL7A	32.3192	0.58371	0.161408	3.61637	0.000298769	0.000731692
DSE	51.2949	0.583703	0.139089	4.19663	2.70918e-05	7.39806e-05
GPR68	784.073	0.583185	0.0364673	15.992	1.45255e-57	2.45704e-56
DAB1	148.196	0.583171	0.103627	5.62762	1.82709e-08	6.43622e-08
TRIM58	16.4739	0.582925	0.232768	2.50432	0.0122686	0.0238832
HECTD2	42.5731	0.582762	0.145468	4.00612	6.1724e-05	0.00016283
DAP3	3212.1	0.582462	0.0435072	13.3877	7.13427e-41	8.4846e-40
LPAR6	2830.9	0.582426	0.0390714	14.9067	2.98102e-50	4.35396e-49
SLC7A6	6920.03	0.582321	0.0396471	14.6876	7.73881e-49	1.10284e-47
CENPK	1024.4	0.582166	0.0431524	13.4909	1.76891e-41	2.13585e-40
RPS28	13848.7	0.582131	0.0738383	7.88386	3.17413e-15	1.65004e-14
ABCA2	3562.41	0.582101	0.0462113	12.5965	2.20681e-36	2.33306e-35
C15orf53	181.094	0.581919	0.0684396	8.50266	1.85295e-17	1.07101e-16
DTD1	393.381	0.581889	0.0634026	9.17769	4.40446e-20	2.83406e-19
CD96	7714.57	0.581052	0.0378949	15.3333	4.58298e-53	7.06844e-52
RNF166	7251.33	0.580542	0.0325814	17.8182	5.10876e-71	1.07025e-69
METTL9	2231.43	0.580476	0.111293	5.21574	1.83088e-07	5.97499e-07
MXRA8	82.6806	0.580288	0.136841	4.24061	2.22908e-05	6.13217e-05
THG1L	524.41	0.579953	0.0560184	10.3529	4.06047e-25	3.16619e-24
GYPC	4390.24	0.579821	0.0563365	10.2921	7.64866e-25	5.90587e-24
ORAI3	952.681	0.57979	0.0385491	15.0403	3.99846e-51	5.97436e-50
ARHGEF10	23.6156	0.579773	0.198097	2.9267	0.00342574	0.00728496
SLC39A8	1457.1	0.579361	0.054916	10.55	5.08205e-26	4.0764e-25
RBM3	7899.89	0.578812	0.0300488	19.2624	1.11138e-82	2.79133e-81
METTL15P1	20.6057	0.578635	0.213326	2.71245	0.00667882	0.0135848
SEC61A2	362.081	0.578549	0.0806314	7.17524	7.21828e-13	3.33394e-12
TMEM80	527.406	0.578454	0.0573785	10.0814	6.67937e-24	4.95948e-23
FOSB	41.196	0.578353	0.216931	2.66607	0.00767436	0.0154558
CEP170B	287.171	0.578254	0.0787205	7.34566	2.04751e-13	9.74656e-13
DUSP7	1283.6	0.577934	0.0476685	12.124	7.87965e-34	7.86408e-33
KYAT1	477.385	0.577685	0.0502737	11.4908	1.46742e-30	1.34765e-29
ZNF670-ZNF695	79.0755	0.577611	0.116304	4.9664	6.82077e-07	2.12706e-06
EML6	84.0444	0.577445	0.119601	4.82811	1.37836e-06	4.19272e-06
GAA	565.792	0.577202	0.0486416	11.8664	1.76881e-32	1.69642e-31
TNNT3	267.123	0.576758	0.107786	5.35098	8.74798e-08	2.93277e-07
SPRY1	20.6033	0.576501	0.213643	2.69844	0.00696656	0.0141242
SNURF	80.533	0.575946	0.121429	4.74305	2.10524e-06	6.32129e-06
CLCN5	180.634	0.57591	0.0836475	6.88497	5.78004e-12	2.55169e-11
GHRL	31.0863	0.575804	0.193093	2.982	0.00286369	0.00616034
AGAP1	44.3499	0.575769	0.171828	3.35085	0.000805645	0.00187027
ACKR2	15.8596	0.575352	0.236802	2.42968	0.0151123	0.0290059
ZNF75D	1312.24	0.57531	0.0341314	16.8558	9.5188e-64	1.79554e-62
KDELC1	93.2637	0.575244	0.125946	4.5674	4.93808e-06	1.4434e-05
DMPK	397.318	0.575062	0.0528711	10.8767	1.48898e-27	1.25933e-26
DCT	18.0289	0.574803	0.241026	2.38482	0.0170873	0.0324
ATP5F1E	2890.59	0.574666	0.0787193	7.30019	2.87354e-13	1.35862e-12
RPLP0P2	19.3026	0.574324	0.215972	2.65925	0.00783143	0.0157477
FOXD2	50.5626	0.5743	0.134079	4.28329	1.8415e-05	5.10454e-05
LZTFL1	387.151	0.573854	0.0541222	10.6029	2.88778e-26	2.33799e-25
PPP2R2B	32.2776	0.573328	0.176894	3.24108	0.00119079	0.00270465
MYLK	95.7379	0.573295	0.0971309	5.90229	3.585e-09	1.32472e-08
EIF2S3	6306.37	0.573213	0.0282132	20.3172	9.05821e-92	2.55756e-90
NT5DC2	42.7475	0.572782	0.152116	3.76542	0.000166268	0.000418583
EVI2A	3734.83	0.572449	0.0510613	11.211	3.60048e-29	3.18595e-28
HERC2	2517.86	0.572239	0.10177	5.62284	1.87845e-08	6.61331e-08
SERPINF1	145.547	0.572192	0.0905322	6.32031	2.61045e-10	1.03688e-09
P2RX5	769.602	0.571886	0.0736593	7.76394	8.23324e-15	4.20543e-14
ACADSB	1474.12	0.571481	0.0304188	18.7871	9.62852e-79	2.25625e-77
AK9	229.412	0.571445	0.0817815	6.98746	2.79908e-12	1.25644e-11
PIGL	425.719	0.571324	0.0561692	10.1715	2.65863e-24	2.0084e-23
RPL12	19307.4	0.571308	0.0610037	9.36513	7.59586e-21	5.04099e-20
CCDC167	483.706	0.571157	0.0646155	8.83931	9.63085e-19	5.87676e-18
PLG	38.8854	0.571062	0.172223	3.31582	0.000913739	0.00210615
ADCY2	13.6719	0.570895	0.236844	2.41042	0.015934	0.0304385
SMAD7	1074.41	0.570845	0.0502873	11.3517	7.27546e-30	6.57866e-29
EIF4EBP2	6464.65	0.570654	0.0352895	16.1707	8.12315e-59	1.41351e-57
ZNF215	11.9204	0.57047	0.257462	2.21575	0.0267089	0.0489493
AKAP7	402.852	0.570085	0.0515184	11.0657	1.8412e-28	1.59582e-27
ANKS6	164.551	0.569829	0.0857632	6.64421	3.04845e-11	1.29034e-10
EPHB6	578.289	0.56979	0.0768015	7.41899	1.18016e-13	5.6923e-13
IL11RA	3394.5	0.5695	0.0549885	10.3567	3.90127e-25	3.04598e-24
SLC35D1	1455.16	0.56947	0.043258	13.1645	1.40448e-39	1.6022e-38
ZBTB25	2421.65	0.569455	0.0590953	9.63621	5.62278e-22	3.89504e-21
MARVELD1	54.9221	0.569075	0.124911	4.55584	5.21774e-06	1.5205e-05
OR7E104P	132.645	0.568539	0.0864042	6.57999	4.70487e-11	1.97128e-10
FAM21FP	24.3748	0.568519	0.213718	2.66014	0.0078109	0.0157117
PYROXD2	261.131	0.568421	0.0625753	9.0838	1.04852e-19	6.63865e-19
ALCAM	511.117	0.568408	0.0606544	9.37126	7.16705e-21	4.76336e-20
LGALS1	2392.59	0.568167	0.0773604	7.34442	2.06655e-13	9.83462e-13
NCALD	455.097	0.568047	0.088325	6.43133	1.26494e-10	5.14119e-10
FXR1	3880.16	0.568015	0.0281866	20.152	2.58553e-90	7.12354e-89
UBTD1	55.0038	0.567956	0.133314	4.2603	2.04156e-05	5.63506e-05
BPTFP1	82.4891	0.567886	0.112571	5.04469	4.5426e-07	1.43657e-06
KRT8P33	41.7277	0.567288	0.144949	3.91371	9.08891e-05	0.000235431
RGL4	535.262	0.567156	0.047999	11.816	3.22739e-32	3.08067e-31
GPAT3	69.1651	0.566232	0.119813	4.72598	2.29008e-06	6.84914e-06
OR2A9P	396.535	0.566222	0.109686	5.16221	2.44045e-07	7.88646e-07
FAM13A	1382.41	0.56612	0.0579659	9.76644	1.56866e-22	1.10689e-21
RPH3AL	27.2143	0.565751	0.210278	2.69049	0.00713469	0.0144377
TRBV7-4	22.176	0.565489	0.200883	2.81502	0.00487746	0.0101142
RPS18P9	15.319	0.56523	0.235613	2.39897	0.0164412	0.0313318
MTERF2	281.472	0.565135	0.0678148	8.3335	7.84855e-17	4.42262e-16
ZNF662	21.6069	0.564916	0.22184	2.5465	0.0108809	0.0213577
LRRIQ3	33.0027	0.564669	0.166154	3.39847	0.000677644	0.00158629
CLSTN3	3464.48	0.56446	0.0241066	23.4152	2.99479e-121	1.11137e-119
SGK2	14.3243	0.563443	0.22892	2.46131	0.013843	0.0267363
CHD9	760.417	0.563366	0.0679534	8.29047	1.12801e-16	6.29583e-16
SLC29A2	260.627	0.56332	0.0695029	8.10499	5.2749e-16	2.84795e-15
SNX18P3	41.3107	0.562967	0.157911	3.56509	0.00036373	0.000879881
RSL1D1	6669.12	0.562685	0.0283468	19.85	1.10125e-87	2.95355e-86
LRRC25	13.597	0.561825	0.253713	2.21441	0.0268008	0.0491029
LST1	50.9341	0.56068	0.127125	4.41046	1.03149e-05	2.92843e-05
HIPK2	1531.91	0.560646	0.0719057	7.79696	6.34171e-15	3.25205e-14
C21orf58	332.369	0.560427	0.0742991	7.54285	4.5982e-14	2.258e-13
CCDC121	49.3794	0.560426	0.140484	3.98925	6.62829e-05	0.000174427
ZFP37	43.1061	0.560215	0.138287	4.05111	5.09747e-05	0.000135595
CLHC1	159.174	0.560165	0.103183	5.42883	5.67251e-08	1.9291e-07
NRIP2	142.274	0.560135	0.0901434	6.21382	5.17129e-10	2.01058e-09
HSD11B1L	73.4883	0.560061	0.105955	5.28586	1.25118e-07	4.14793e-07
ANKRD44	6069.18	0.55941	0.039458	14.1774	1.26533e-45	1.67956e-44
AGL	1520.77	0.55924	0.0401622	13.9245	4.49538e-44	5.78923e-43
CMTM4	34.4767	0.558962	0.151785	3.68259	0.000230879	0.000572464
NDFIP2	1368.83	0.558879	0.0438938	12.7325	3.89895e-37	4.20513e-36
LDLRAP1	6096.6	0.558793	0.0424318	13.1692	1.31965e-39	1.50637e-38
MACF1	14730.2	0.558205	0.0593313	9.40826	5.04396e-21	3.38074e-20
ZNF891	428.032	0.557733	0.0780062	7.14985	8.68696e-13	3.991e-12
LRP11	33.8854	0.55746	0.168243	3.31343	0.000921593	0.00212237
PRKACA	1944.14	0.557335	0.0392016	14.2171	7.17303e-46	9.53468e-45
ANKRD24	40.3925	0.557022	0.173992	3.20141	0.00136755	0.00308185
SBSPON	40.6567	0.557	0.135027	4.12509	3.70593e-05	9.98497e-05
SESN2	248.035	0.556914	0.0560267	9.94015	2.78396e-23	2.02494e-22
RHOC	657.08	0.556849	0.0812645	6.8523	7.26724e-12	3.19197e-11
ENOSF1	898.537	0.556739	0.0587534	9.47585	2.64591e-21	1.79326e-20
TBC1D2	396.603	0.555963	0.0537076	10.3517	4.1127e-25	3.20554e-24
VGLL4	665.541	0.555842	0.0401591	13.841	1.44194e-43	1.83103e-42
FUT10	167.8	0.55549	0.0938027	5.9219	3.18244e-09	1.18005e-08
CCDC183	85.0492	0.555382	0.126603	4.38678	1.15039e-05	3.25228e-05
PDE3B	9550.09	0.555323	0.0255852	21.7048	1.84786e-104	5.96829e-103
ZNF767P	872.415	0.555293	0.0540971	10.2648	1.01584e-24	7.79079e-24
AOC2	20.1102	0.554984	0.207539	2.67412	0.00749263	0.0151225
2003-03-01	197.482	0.55484	0.0643656	8.62013	6.6876e-18	3.93806e-17
LRRC37A17P	173.654	0.554443	0.0854974	6.48491	8.87854e-11	3.64441e-10
TYRO3	75.0684	0.554056	0.119185	4.64868	3.3406e-06	9.8757e-06
GRB10	33.5173	0.553966	0.160895	3.44303	0.000575232	0.00135598
SMPD1	2302.05	0.553375	0.0546604	10.1239	4.329e-24	3.24078e-23
CELF6	117.936	0.552594	0.155474	3.55425	0.000379057	0.000915011
DPYD	1973.43	0.55236	0.0528108	10.4592	1.32948e-25	1.05343e-24
CFL2	227.064	0.55205	0.0684034	8.07051	7.00055e-16	3.74847e-15
ACRBP	27.2159	0.551949	0.191623	2.88039	0.0039719	0.00835357
AHI1	168.437	0.551745	0.0740184	7.45415	9.0449e-14	4.38009e-13
2009-09-01	49927.5	0.551308	0.0304885	18.0825	4.37604e-73	9.50704e-72
CFAP53	16.2406	0.551147	0.229435	2.40219	0.016297	0.03107
CRLF2	25.7256	0.550747	0.206797	2.66322	0.00773961	0.0155786
TRBV29-1	338.819	0.550603	0.079159	6.95565	3.5093e-12	1.56596e-11
SRD5A3	134.195	0.550507	0.0873359	6.30333	2.91315e-10	1.15208e-09
NDUFA4L2	22.9215	0.550468	0.189137	2.91042	0.00360939	0.00764154
AGAP10P	21.5084	0.550237	0.238894	2.30327	0.0212636	0.0396978
TMC3	47.2872	0.550122	0.140772	3.90789	9.31075e-05	0.000240766
RPS24	16919.4	0.550088	0.0674577	8.15457	3.50414e-16	1.90776e-15
PRPF8	5108.48	0.549067	0.0330185	16.6291	4.29189e-62	7.89117e-61
ZADH2	1419.52	0.548531	0.0330579	16.5931	7.82248e-62	1.43103e-60
BMP8A	33.4884	0.548451	0.168662	3.25177	0.00114687	0.00261369
NFE4	57.3777	0.547656	0.121974	4.48994	7.12444e-06	2.05636e-05
METAP1D	145.389	0.547338	0.0942464	5.80752	6.34043e-09	2.29899e-08
TRDV1	58.4072	0.547322	0.140638	3.89171	9.95416e-05	0.000256929
TEX30	113.102	0.5472	0.0933748	5.86026	4.62153e-09	1.69295e-08
TRAV18	47.4838	0.547125	0.1277	4.28447	1.83178e-05	5.08072e-05
MYH10	289.677	0.547086	0.103199	5.30129	1.1499e-07	3.82264e-07
DENND1C	5076.2	0.547024	0.0281542	19.4296	4.34039e-84	1.10386e-82
ARPC4-TTLL3	448.118	0.546381	0.0839512	6.50831	7.59987e-11	3.13583e-10
TES	4294.95	0.546307	0.0379586	14.3922	5.79543e-47	7.92958e-46
MYB	319.954	0.545506	0.0647881	8.41985	3.76976e-17	2.15293e-16
GOLGA2P7	400.516	0.545394	0.0698605	7.80691	5.86074e-15	3.00965e-14
ASPDH	20.9293	0.545344	0.23867	2.28493	0.0223172	0.0415029
GYPE	65.0162	0.545285	0.110923	4.9159	8.83774e-07	2.7303e-06
CMPK1	5633.57	0.545276	0.0369377	14.7621	2.57252e-49	3.69791e-48
C6orf163	22.991	0.544749	0.217375	2.50604	0.0122093	0.0237779
SIM2	28.8621	0.544631	0.180902	3.01063	0.00260702	0.00564493
NBPF15	3644.85	0.544552	0.0297456	18.307	7.27969e-75	1.61431e-73
SPIRE2	32.5955	0.544499	0.157441	3.45843	0.000543335	0.00128462
GDA	16.7963	0.544455	0.21906	2.48542	0.01294	0.0250747
CEP126	91.1414	0.544173	0.119705	4.54594	5.46895e-06	1.59167e-05
NPR2	164.925	0.544168	0.092134	5.90627	3.4994e-09	1.29362e-08
TTN	2889.95	0.544144	0.0518266	10.4993	8.70016e-26	6.92964e-25
SVIL-AS1	233.183	0.54412	0.0607982	8.94961	3.5674e-19	2.21171e-18
RPL18AP7	17.1438	0.543961	0.243523	2.23371	0.025502	0.0468838
GPT	32.4368	0.543647	0.211651	2.5686	0.0102109	0.020147
MAP7D3	696.143	0.543104	0.0415297	13.0775	4.42907e-39	4.96537e-38
OR2C3	87.8759	0.542425	0.144071	3.76499	0.000166557	0.000419252
DENND6B	342.192	0.542146	0.0595842	9.09882	9.13208e-20	5.80215e-19
B3GLCT	138.063	0.541752	0.0800777	6.76533	1.33004e-11	5.74615e-11
STARD8	185.934	0.541496	0.0702522	7.70788	1.27928e-14	6.46177e-14
RPL3L	28.9437	0.541461	0.179395	3.01826	0.00254233	0.00551141
IQSEC2	29.6677	0.54104	0.169671	3.18876	0.00142884	0.00321002
TSHZ1	1252.88	0.540999	0.037304	14.5025	1.16872e-47	1.62478e-46
COX7A2L	2626.31	0.540726	0.0494619	10.9322	8.0886e-28	6.8956e-27
NONOP2	68.2925	0.540656	0.139269	3.8821	0.000103559	0.000266957
RPL38	7264.93	0.540336	0.123392	4.379	1.19224e-05	3.36589e-05
ADAMTSL5	288.474	0.540197	0.0593766	9.09781	9.21686e-20	5.85398e-19
SCMH1	247.489	0.540186	0.0607789	8.88772	6.2377e-19	3.82293e-18
GOLGA8J	43.9515	0.540103	0.141884	3.80665	0.000140861	0.000357542
DOCK7	172.974	0.539972	0.10473	5.15585	2.52489e-07	8.14199e-07
ANKH	4934.6	0.539585	0.039652	13.608	3.58925e-42	4.41888e-41
DNAH7	18.0222	0.53951	0.204318	2.64055	0.00827722	0.0165855
CD27	8887.87	0.539508	0.0572979	9.41584	4.69327e-21	3.15033e-20
ERVMER34-1	83.8205	0.539456	0.104191	5.17754	2.24826e-07	7.28872e-07
RGS12	256.29	0.539292	0.0600675	8.9781	2.75492e-19	1.7156e-18
LTB4R	326.981	0.538806	0.0657243	8.19797	2.44474e-16	1.34387e-15
CCDC39	356.468	0.538158	0.0782874	6.87413	6.2368e-12	2.74867e-11
ZBTB40	2480.84	0.537935	0.0382189	14.0751	5.40235e-45	7.06228e-44
HIST3H2BB	21.9211	0.53678	0.204171	2.62907	0.00856198	0.0171332
AKR7A2	769.577	0.536491	0.0548123	9.78778	1.2705e-22	9.00342e-22
SFTPB	32.3171	0.536414	0.166293	3.22571	0.00125661	0.00284631
TRIP10	194.395	0.536149	0.0680098	7.88341	3.18572e-15	1.65512e-14
SKAP1	3631.58	0.536091	0.0504829	10.6193	2.42491e-26	1.96939e-25
MAL	3591.51	0.535931	0.0454239	11.7984	3.97644e-32	3.78177e-31
MMP23B	25.663	0.535714	0.220213	2.4327	0.0149866	0.0287798
IFNAR2	4190.15	0.535692	0.0316738	16.9128	3.62255e-64	6.94124e-63
RPL41	30107.2	0.535415	0.122215	4.38093	1.18171e-05	3.33824e-05
LRRC37A2	487.747	0.535129	0.0518219	10.3263	5.3578e-25	4.15996e-24
FAM161A	78.8015	0.535107	0.100528	5.32299	1.02075e-07	3.40637e-07
DNM1P46	75.8293	0.53509	0.136997	3.90586	9.38906e-05	0.000242687
CFAP36	991.475	0.534494	0.0423571	12.6188	1.66407e-36	1.76543e-35
MFHAS1	2885.01	0.534464	0.0266469	20.0572	1.74497e-89	4.76435e-88
PIGCP1	101.214	0.534463	0.107159	4.98755	6.11485e-07	1.91315e-06
PPP1R13B	515.437	0.534422	0.0481475	11.0997	1.25868e-28	1.09564e-27
MREG	297.718	0.53357	0.0761386	7.00787	2.41972e-12	1.08884e-11
IFI27L2	216.316	0.533545	0.100627	5.30221	1.14409e-07	3.8054e-07
TSSK3	113.41	0.53347	0.0966846	5.51764	3.43588e-08	1.1878e-07
TPTEP2	117.599	0.53323	0.0925369	5.76235	8.29511e-09	2.98394e-08
EPM2AIP1	1451.07	0.533212	0.0510412	10.4467	1.51716e-25	1.20052e-24
GUSBP9	90.1336	0.533074	0.117916	4.52081	6.16028e-06	1.78544e-05
LY6G5B	351.248	0.532946	0.0757428	7.03627	1.97461e-12	8.92304e-12
KLHL36	3218.82	0.532821	0.0340604	15.6434	3.68488e-55	5.9088e-54
NUDT6	201.913	0.53242	0.0845511	6.29702	3.03426e-10	1.19893e-09
EIF3M	5569.37	0.532082	0.0424099	12.5462	4.17177e-36	4.37988e-35
RNF125	2678.38	0.532074	0.0637227	8.34983	6.83636e-17	3.86183e-16
ROBO3	196.23	0.531871	0.0860679	6.17967	6.4234e-10	2.48623e-09
PCSK6	62.8202	0.531457	0.141403	3.75847	0.000170958	0.000429734
EFEMP2	105.151	0.531221	0.0964796	5.50605	3.66974e-08	1.26575e-07
ZNF853	80.7738	0.531103	0.115138	4.61276	3.97367e-06	1.16883e-05
HSBP1L1	319.557	0.530918	0.0615136	8.63089	6.0876e-18	3.59289e-17
C1orf56	94.9421	0.530707	0.100956	5.25681	1.46576e-07	4.83203e-07
THEMIS2	2059.65	0.530487	0.0523231	10.1387	3.72084e-24	2.79239e-23
TMPRSS11B	26.169	0.529768	0.226994	2.33384	0.019604	0.0367922
ZNF606	413.696	0.529584	0.0505786	10.4705	1.17995e-25	9.36546e-25
USP46	342.009	0.529356	0.0637656	8.30159	1.02727e-16	5.74588e-16
RNF2	585.131	0.529171	0.0487554	10.8536	1.91737e-27	1.61564e-26
NSA2	3818.19	0.529062	0.0429623	12.3146	7.56312e-35	7.73497e-34
ELOVL5	6627.76	0.528918	0.0291844	18.1233	2.08566e-73	4.55838e-72
MASP2	129.279	0.528892	0.109627	4.82445	1.40387e-06	4.26817e-06
MIB2	1423.78	0.528829	0.050082	10.5593	4.60313e-26	3.70041e-25
CRIM1	60.0458	0.528529	0.138811	3.80753	0.000140359	0.000356614
PIGP	334.886	0.528473	0.0566093	9.33544	1.00571e-20	6.63085e-20
MAN1A2	3004.88	0.528186	0.036799	14.3533	1.01589e-46	1.38167e-45
HIST1H3H	32.2722	0.527993	0.192035	2.74947	0.00596919	0.0122358
ARL3	181.907	0.527878	0.0789905	6.68281	2.34399e-11	9.98435e-11
PRPF40B	122.11	0.527365	0.0944271	5.58488	2.33858e-08	8.1731e-08
MOSPD3	583.738	0.52734	0.0635629	8.29636	1.07354e-16	5.99917e-16
PRKCZ	231.543	0.527018	0.069238	7.61169	2.70535e-14	1.3452e-13
STX1A	206.67	0.526071	0.0806205	6.52528	6.78735e-11	2.8127e-10
ATXN1	2763.14	0.525842	0.0520267	10.1072	5.13512e-24	3.83006e-23
SRSF8	2508.26	0.525558	0.0360533	14.5772	3.92045e-48	5.51776e-47
TMEM269	34.0361	0.525196	0.163817	3.20599	0.00134601	0.00303708
ARL4D	37.44	0.524974	0.156488	3.35473	0.000794438	0.00184543
RAB3IP	545.347	0.524379	0.0487096	10.7654	5.01385e-27	4.165e-26
TBC1D24	309.628	0.523963	0.0763572	6.862	6.79008e-12	2.98599e-11
PLCB2	7839.03	0.523925	0.0329022	15.9237	4.33941e-57	7.23925e-56
GOLM1	198.563	0.523448	0.0704889	7.42596	1.11967e-13	5.40196e-13
CPAMD8	28.4059	0.523335	0.218651	2.39347	0.0166897	0.0317488
SNRNP25	348.195	0.523245	0.0739758	7.07319	1.51416e-12	6.88163e-12
MAN2A1	2258.84	0.522922	0.0348457	15.0068	6.62533e-51	9.81866e-50
TRAV36DV7	135.74	0.522842	0.096777	5.40254	6.57038e-08	2.22689e-07
RBL2	17249.9	0.522636	0.0217105	24.073	4.79386e-128	1.88275e-126
SPAG1	64.8338	0.522565	0.126151	4.14238	3.43724e-05	9.28719e-05
BEX3	645.415	0.521699	0.0514392	10.1421	3.59448e-24	2.70091e-23
RBPMS	68.4604	0.52156	0.142439	3.66165	0.0002506	0.000619062
FSTL3	59.9953	0.521297	0.117432	4.43914	9.03195e-06	2.58072e-05
UQCRH	2181.44	0.520678	0.0651307	7.99435	1.30255e-15	6.88933e-15
PGBD2	275.468	0.520468	0.0630311	8.25732	1.4898e-16	8.26939e-16
KBTBD11	58.4447	0.519792	0.120331	4.31969	1.56251e-05	4.36313e-05
HIST1H2BN	58.9018	0.519596	0.129369	4.01638	5.90993e-05	0.000156201
CACNB2	163.755	0.519518	0.0953598	5.44797	5.09468e-08	1.73877e-07
SUOX	564.225	0.519359	0.0458076	11.3378	8.52284e-30	7.69892e-29
KCNAB3	112.907	0.519306	0.123314	4.21126	2.53946e-05	6.95445e-05
BCL2L2	72.5029	0.518993	0.158106	3.28257	0.00102865	0.00235697
LIPN	60.1313	0.518769	0.169433	3.0618	0.00220014	0.00481668
[truncated: 7,941 more rows]

## Sheet: DE_PBS_vs_24h_control
	baseMean	log2FoldChange	lfcSE	stat	pvalue	padj
AC073612.1	3.23221208303572	4.32143903571899	1.44517095463463	2.99026147865776	0.00278738727269068	0.00701291866571219
KYNUP1	2.15121365839167	3.64663036542822	1.57851495038466	2.3101652376112	0.0208790077975662	0.0441290653264718
KRT2	0.88755990549799	3.5134573242509	0.96322352919164	3.64760330055421	0.000264697902519892	0.00077778710324971
NRCAM	2.60215142280421	3.49921458714242	0.683921278076675	5.11639964906915	3.11422850176153e-07	1.27338170995074e-06
C16orf74	137.657484193755	3.47248238326516	0.182913613694138	18.9842752167793	2.3008914437041e-80	3.80574867019121e-78
FST	5.66278166737693	3.43115845799044	0.580605724986932	5.90961871426203	3.42900487001218e-09	1.65052546078268e-08
CEACAM4	3.97493558969956	3.4159554287229	0.640256780417041	5.3352897356243	9.53921125336458e-08	4.06586082307788e-07
AP000926.1	12.2473210251154	3.38621446537676	0.748434028075302	4.52439939707828	6.05672539371601e-06	2.16417139068145e-05
ADAMTS12	1.95592288958419	3.18542112891911	0.888269447080601	3.58609782131803	0.000335663089045103	0.000970597766292834
CHRFAM7A	4.29018626272475	3.13073474324899	0.635289636846733	4.92804315018961	8.30572765725171e-07	3.25967229717245e-06
EPHA4	561.325620819525	3.12424357474867	0.150576579138277	20.7485360115641	1.26381376365282e-95	3.28111649272397e-93
CPHL1P	1.84523086492923	3.09266326385231	0.882299826160303	3.5052293700559	0.000456214056614437	0.00129096996428837
MTCO1P31	0.822008199638626	3.08796513502633	1.24939610977998	2.4715661517228	0.0134522660265351	0.0297280439827858
LRRC2	256.008511909875	3.05778143024789	0.147917873089506	20.6721565581031	6.16969785081304e-95	1.56222843111328e-92
FAM230A	4.49481390809006	3.04292460723602	0.708624230681184	4.29413005579971	1.75379649913064e-05	5.95733126816321e-05
ECEL1P2	7.7120295399046	3.00797045172722	0.530879626039266	5.66601222610253	1.46159100683112e-08	6.71984567363958e-08
ST6GALNAC3	15.396478426574	3.00625820844015	0.459431765937246	6.54342697072185	6.01248519482677e-11	3.29545888150446e-10
LGR6	2.9293112624443	3.00080968936908	0.705822526592887	4.25150739216902	2.12336500415543e-05	7.15462727702117e-05
AC003001.2	1.10024138858391	2.99308691867542	1.30012952861169	2.30214517308249	0.0213269866612196	0.044987812035546
HPSE2	1.3055951132188	2.95254701175236	1.21836760181744	2.42336303702433	0.0153775506605719	0.0334848247211308
ADAMTS7P1	0.859250063141222	2.92715721443483	1.04664745708478	2.79669834825552	0.00516277104013456	0.0124165612140197
NCOA4P2	5.4350573851608	2.90531684280443	0.863187432908517	3.36580067322684	0.00076321837700816	0.00209496907286367
MYOZ2	2.97416659801535	2.89037989624858	0.9175418249502	3.15013421475959	0.00163195472274844	0.0042644147488305
FAM189A2	1.60534168467864	2.88797351319348	0.869809337413832	3.32023742327275	0.000899409222191317	0.00244329578107866
IL7R	2195.4312406773	2.88706546257104	0.0970728346781358	29.741229584401	2.25170218062655e-194	5.13137908051674e-191
PPIAP30	1.27973643141413	2.85121647723355	0.950963967789261	2.99823818126555	0.00271545362451777	0.00684705604116788
AC013355.1	0.908209111170109	2.81915461597706	0.985909435290608	2.85944582237016	0.00424381901386349	0.0103656934588949
SPON1	344.669592706457	2.79855469181227	0.217214260646559	12.8838441982681	5.55007360866028e-38	1.39500011903949e-36
RSPH1	0.706402305359276	2.77742643113059	1.04185563576883	2.66584576190444	0.00767949166530001	0.0178821950562333
TMEM200B	3.03716158829805	2.76334994680037	0.714490326229828	3.86758203065088	0.000109919858032159	0.000340192589141327
RASSF6	87.4179311238958	2.75824466320353	0.217369984219687	12.6891699104872	6.79016139805487e-37	1.61001399160815e-35
NELL2	45.9285398528662	2.74016513049568	0.309227452394127	8.86132556886699	7.90685881594497e-19	7.04167061723974e-18
GFRA2	8.77089013709555	2.7395001463021	0.39405120731758	6.95214250186078	3.59779695986212e-12	2.1413469427386e-11
AP001931.1	0.745036822550771	2.7377997942012	1.07042122290393	2.55768452233586	0.0105371637814272	0.0238355827900157
SLFN14	18.3256127492175	2.72718622551962	0.271490037437008	10.0452534143261	9.63995820551619e-24	1.1298031016865e-22
TRAJ51	0.933328517086755	2.71606255152367	0.930006676980718	2.92047639952588	0.00349496667376964	0.00867133725864019
HSPA8P14	1.64993611917066	2.71505668891719	0.797123832314288	3.40606638373183	0.000659061517931902	0.0018264223392492
KRT73	4.38661768989963	2.70647101698553	0.604393407065472	4.47799559913522	7.53471544534886e-06	2.66581013945325e-05
AC092651.1	19.0483487836392	2.69141289241599	0.533229488160438	5.04738194750061	4.47905356390666e-07	1.80659564593364e-06
RPL12P15	0.98329986594647	2.68817773996082	0.984582959573482	2.7302704295485	0.00632823908954803	0.0149754452205642
AL137028.2	0.943354350383447	2.68729093222679	1.02337531241043	2.62590947782122	0.00864177961294105	0.0199126951872173
LYZ	338.205278504066	2.6767908166336	0.394531390373405	6.78473470539352	1.16300022331776e-11	6.67594026875096e-11
PMEPA1	152.151265272642	2.67021274553248	0.380118406103005	7.02468678880259	2.14546980305613e-12	1.29156400530323e-11
MOG	2.34601224546918	2.66210134768316	1.02306334080901	2.60208849393238	0.00926579395277063	0.021188698179432
WBP1LP1	1.92442385060362	2.65537620313397	1.16841888590498	2.27262348731832	0.0230488790059059	0.0482675626313181
NOG	559.484714503732	2.65319935458415	0.332788477972672	7.97262985409617	1.55332882968648e-15	1.14476371889579e-14
AC092810.2	1.06554357889252	2.65208933549668	0.956689314487305	2.7721531905245	0.00556868231275329	0.0133209323809855
CSPG5	55.0477544188809	2.65132536584283	0.601205586772436	4.41001451778989	1.03363689269356e-05	3.59808090107686e-05
GCNT4	1094.56796780153	2.63598772507828	0.101771841298422	25.9009534606814	6.4970123466652e-148	6.05698741955014e-145
CCR9	1.37001553175044	2.60626268080013	0.964450056243898	2.70233037359172	0.00688553078664449	0.0161729542411909
CMA1	1.31301731409458	2.59432736346228	1.00221875617318	2.58858392689469	0.00963714595868602	0.0219693079484995
RPL12P44	0.778528157315454	2.59156649262863	0.999733307213982	2.59225782909115	0.00953482839551733	0.021752984470752
CASP5	1.25103131336906	2.57614232365356	0.887414663668687	2.9029747074535	0.00369636488173322	0.00911864851146841
DACH1	0.643975707820486	2.56182582166084	1.09822712400982	2.33269217783218	0.019664307036127	0.0418333095437159
AF235103.2	1.3363029596107	2.51847116341696	0.944108249301023	2.66756610302	0.0076402857745789	0.0177989846929365
TIMD4	60.8446225432266	2.50985864243687	0.177690660902115	14.1248765112055	2.66867247696848e-45	9.68751725710152e-44
BAIAP3	25.8322779975873	2.50151332877515	0.284030576970344	8.80719729353765	1.28313733653669e-18	1.12707266691082e-17
AL691449.1	0.757504876425594	2.49281802740309	1.00786504740838	2.47336489524378	0.013384740201995	0.0295915728730105
ST6GALNAC2	1.12227756087544	2.48620039137717	1.02178890989499	2.43318396520147	0.0149666945147775	0.0326873500690114
XAGE5	1.11186534722516	2.48602514708976	0.942792058674473	2.63687535784403	0.00836735702316715	0.0193346656765613
EDAR	3.59885838178937	2.46996163197935	0.560390913131718	4.40756902744208	1.04537290293588e-05	3.63769905653459e-05
HAP1	41.8272444380466	2.45302123568753	0.195514574896036	12.5464878359678	4.15535522228134e-36	9.554521929259e-35
B3GALT2	43.9230578119772	2.44013396816579	0.257587794390213	9.47301860300607	2.71871226850735e-21	2.80910773939978e-20
HIGD1AP18	1.2440931685248	2.43962781584402	1.02596523975385	2.37788545002688	0.017412234106608	0.0374423276920246
CROCC2	2.97465048828107	2.43736972543251	0.644499481441817	3.78180246162471	0.000155696895221989	0.00047238806523713
AP002365.1	4.7095065155735	2.43606019364299	0.484484266970727	5.02815129348705	4.95231087105979e-07	1.98693067225032e-06
AC099336.1	1.21600599466664	2.43555258281488	0.941960925814293	2.58561954755122	0.00972041576334334	0.0221376692948035
AC012146.2	5.6745747780836	2.39988593998619	0.575033449626272	4.17347189375841	2.99992684275903e-05	9.94641117765725e-05
FMN1	19.6941954280784	2.39846639605866	0.801381895628793	2.99291312811196	0.00276328392256153	0.0069573966672891
AC139103.1	0.986015714348642	2.38988701121438	0.981381322656645	2.43522773058778	0.0148824199907973	0.0325206087802316
TTC39DP	1.81429944233857	2.38310357351011	0.890314779736524	2.67669775651186	0.00743516734473675	0.0173526720801719
AC119751.5	0.748294588562064	2.36263222230852	0.984537528182987	2.39973810512727	0.0164068055615937	0.0354961584460217
WNT7A	2.13007449655476	2.36197922795057	0.685364184896979	3.44631260284721	0.00056829255933922	0.00158883320502282
NKD1	434.006653429273	2.36034420349134	0.197217957554884	11.9682012366165	5.21468933449966e-33	1.02152128224057e-31
TAS2R3	1.68896634137585	2.35059141921873	0.861628258253947	2.72808069686816	0.00637040217390171	0.0150647928729072
AC093278.1	1.71502877377368	2.34952696041602	0.774280748664528	3.03446387433558	0.00240963612175997	0.00612411856967744
KRT72	3.89151963016351	2.34148577061783	0.636291693104789	3.67989366510907	0.000233331229703729	0.000689989169188182
CTSL	2267.53532850196	2.34003598827512	0.648941639495724	3.60592670566417	0.00031104092629753	0.000903093063188327
Z84480.1	1.35427179158749	2.33766742995331	0.776646638319652	3.00994984670387	0.00261290831389417	0.00660798391097033
[truncated: 9,741 more rows]
